# Supplementary material for: Crystal structure of the co-crystal butyl­paraben–isonicotinamide (1/1)
Source: Acta Crystallogr E Crystallogr Commun. 2016 Jan 1;72(Pt 1):53–5. doi: 10.1107/S2056989015023518 (PMC4704755; doi:10.1107/S2056989015023518)
Supplement: Supplementary file 1 [file e-72-00053-sup1.cif]

##############################################################################
#                                                                            #
# This CIF contains the data in a paper accepted for publication in          #
# Acta Crystallographica Section E. It conforms to the requirements of       #
# Notes for Authors for Acta Crystallographica Section E, and has been       #
# peer reviewed under the auspices of the IUCr Commission on Journals.       #
#                                                                            #
# Full details of the Crystallographic Information File format               #
# are given in the paper "The Crystallographic Information File (CIF):       #
# a New Standard Archive File for Crystallography" by S. R. Hall, F. H.      #
# Allen and I. D. Brown [Acta Cryst. (1991), A47, 655-685].                  #
#                                                                            #
# The current version of the core CIF dictionary is obtainable from          #
# ftp://ftp.iucr.org/pub/cif_core.dic.                                       #
#                                                                            #
# Software is freely available for graphical display of the structure(s)     #
# in this CIF. For information consult the CIF software page                 #
# http://www.iucr.org/resources/cif/software.                                #
#                                                                            #
# This file may be used for bona fide research purposes within the           #
# scientific community so long as proper attribution is given to the journal # 
# article from which it was obtained.                                        #
#                                                                            #
##############################################################################
data_I
_audit_creation_method     'SHELXL-2014/7'
_journal_date_recd_electronic     2015-08-31
_journal_date_accepted     2015-12-07
_journal_name_full     'Acta Crystallographica, Section E'
_journal_year     2016
_journal_volume     72
_journal_issue      1
_journal_page_first     53
_journal_page_last     55
_journal_paper_category     GO
_journal_paper_doi     10.1107/S2056989015023518
_journal_coeditor_code     CV5494
_publ_contact_author_name     'Prof. Alastair J. Florence'
_publ_contact_author_address
;
Strathclyde Institute of Pharmacy and Biomedical Sciences
University of Strathclyde
161 Cathedral Street
Glasgow G4 0RE
Scotland
;
_publ_contact_author_email     'alastair.florence@strath.ac.uk'
_publ_contact_author_fax     ?
_publ_contact_author_phone     '+44 141 548 4877'
_publ_section_title
;
Crystal structure of the co-crystal butylparaben--isonicotinamide (1/1)
;
_publ_section_title_footnote     .
loop_
    _publ_author_name
    _publ_author_footnote
    _publ_author_address
    'Bhardwaj, Rajni M.' .
;
Strathclyde Institute of Pharmacy and Biomedical Sciences
University of Strathclyde
161 Cathedral Street
Glasgow G4 0RE
Scotland
;
    'Yang, Huaiyu' .
;
Strathclyde Institute of Pharmacy and Biomedical Sciences
University of Strathclyde
161 Cathedral Street
Glasgow G4 0RE
Scotland
;
    'Florence, Alastair J.' .
;
Strathclyde Institute of Pharmacy and Biomedical Sciences
University of Strathclyde
161 Cathedral Street
Glasgow G4 0RE
Scotland
;
_publ_section_synopsis
;
The title 1:1 co-crystal, butylparaben--isonicotinamide [BPIN, butyl
4-hydroxybenzoate isonicotinamide (1/1)], crystallizes with one molecule each
of butylparaben and isonicotinamide. In the crystal, various BPN and ISN
molecules are linked <i>via</i> O---H...N, N---H...O and N---H...O\\db C
hydrogen bonds, creating a layered structure.
;
_chemical_name_systematic
;
Butyl 4-hydroxybenzoate--isonicotinamide (1/1)
;
_chemical_name_common     'Butylparaben isonicotinamide'
_chemical_formula_moiety     'C11 H14 O3, C6 H6 N2 O'
_chemical_formula_sum     'C17 H20 N2 O4'
_chemical_formula_iupac     'C11 H14 O3, C6 H6 N2 O'
_chemical_formula_weight     316.35
_chemical_melting_point     ?
_shelx_space_group_comment
;
The symmetry employed for this shelxl refinement is uniquely defined
by the following loop, which should always be used as a source of
symmetry information in preference to the above space-group names.
They are only intended as comments.
;
_space_group_crystal_system     triclinic
_space_group_name_H-M_alt     'P -1'
_space_group_name_Hall     '-P 1'
loop_
    _space_group_symop_operation_xyz
    'x, y, z'
    '-x, -y, -z'
_cell_length_a     5.6257(6)
_cell_length_b     9.8661(11)
_cell_length_c     14.3979(15)
_cell_angle_alpha     90.834(7)
_cell_angle_beta     91.431(7)
_cell_angle_gamma     91.645(7)
_cell_volume     798.47(15)
_cell_formula_units_Z     2
_cell_measurement_reflns_used     4038
_cell_measurement_theta_min     2.49
_cell_measurement_theta_max     26.40
_cell_measurement_temperature     150(2)
_exptl_crystal_description     plate
_exptl_crystal_colour     colourless
_exptl_crystal_size_max     0.445
_exptl_crystal_size_mid     0.355
_exptl_crystal_size_min     0.214
_exptl_crystal_density_diffrn     1.316
_exptl_crystal_density_meas     ?
_exptl_crystal_density_method     'not measured'
_exptl_crystal_F_000     336
_exptl_absorpt_coefficient_mu     0.094
_exptl_absorpt_correction_type     multi-scan
_exptl_absorpt_process_details
;
(SADABS; Bruker, 2007)
;
_exptl_absorpt_correction_T_min     0.6254
_exptl_absorpt_correction_T_max     0.7454
_diffrn_ambient_temperature     150(2)
_diffrn_radiation_type     MoK\a
_diffrn_radiation_wavelength     0.71073
_diffrn_radiation_source     'fine-focus sealed tube'
_diffrn_radiation_monochromator     graphite
_diffrn_measurement_device_type     'Bruker APEXII CCD'
_diffrn_measurement_method     '\f and \w scans'
_diffrn_reflns_number     10444
_diffrn_reflns_av_R_equivalents     0.0387
_diffrn_reflns_theta_min     2.065
_diffrn_reflns_theta_max     26.447
_diffrn_reflns_theta_full     25.242
_diffrn_measured_fraction_theta_max     0.987
_diffrn_measured_fraction_theta_full     0.997
_diffrn_reflns_limit_h_min     -6
_diffrn_reflns_limit_h_max     7
_diffrn_reflns_limit_k_min     -12
_diffrn_reflns_limit_k_max     12
_diffrn_reflns_limit_l_min     -18
_diffrn_reflns_limit_l_max     18
_refine_special_details     ?
_reflns_number_total     3225
_reflns_number_gt     2344
_reflns_threshold_expression     'I > 2\s(I)'
_refine_ls_structure_factor_coef     Fsqd
_refine_ls_matrix_type     full
_refine_ls_R_factor_all     0.0734
_refine_ls_R_factor_gt     0.0454
_refine_ls_wR_factor_gt     0.1015
_refine_ls_wR_factor_ref     0.1162
_refine_ls_goodness_of_fit_ref     1.045
_refine_ls_restrained_S_all     1.045
_refine_ls_number_reflns     3225
_refine_ls_number_parameters     221
_refine_ls_number_restraints     0
_refine_ls_hydrogen_treatment     mixed
_refine_ls_weighting_scheme     calc
_refine_ls_weighting_details
              'w=1/[\s^2^(Fo^2^)+(0.0482P)^2^+0.3682P] where P=(Fo^2^+2Fc^2^)/3'
_atom_sites_solution_hydrogens     mixed
_atom_sites_solution_primary     ?
_atom_sites_solution_secondary     ?
_refine_ls_shift/su_max     0.001
_refine_ls_shift/su_mean     0.000
_refine_diff_density_max     0.257
_refine_diff_density_min     -0.266
_refine_ls_extinction_method     none
_refine_ls_extinction_coef     .
loop_
    _atom_type_symbol
    _atom_type_description
    _atom_type_scat_dispersion_real
    _atom_type_scat_dispersion_imag
    _atom_type_scat_source
    'C' 'C' 0.0033 0.0016
                         'International Tables Vol C Tables 4.2.6.8 and 6.1.1.4'
    'H' 'H' 0.0000 0.0000
                         'International Tables Vol C Tables 4.2.6.8 and 6.1.1.4'
    'N' 'N' 0.0061 0.0033
                         'International Tables Vol C Tables 4.2.6.8 and 6.1.1.4'
    'O' 'O' 0.0106 0.0060
                         'International Tables Vol C Tables 4.2.6.8 and 6.1.1.4'
_computing_data_collection
;
APEX2 (Bruker, 2007)
;
_computing_cell_refinement
;
SAINT (Bruker, 2007)
;
_computing_data_reduction
;
SAINT (Bruker, 2007)
;
_computing_structure_solution
;
SHELXS97 (Sheldrick, 2008)
;
_computing_structure_refinement
;
SHELXL2014 (Sheldrick, 2015)
;
_computing_molecular_graphics
;
Mercury (Macrae <i>et al.</i>,  2008) and ORTEP-3 for Windows (Farrugia,
2012)
;
_computing_publication_material
;
enCIFER (Allen <i>et al.</i>,  2004) and publCIF (Westrip, 2010)
;
loop_
    _atom_site_type_symbol
    _atom_site_label
    _atom_site_fract_x
    _atom_site_fract_y
    _atom_site_fract_z
    _atom_site_U_iso_or_equiv
    _atom_site_adp_type
    _atom_site_calc_flag
    _atom_site_occupancy
    _atom_site_disorder_assembly
    _atom_site_disorder_group
    H H1N -0.623(3) 1.480(2) 1.4226(13) 0.019(5) Uiso d 1 . .
    H H2N -0.626(4) 1.399(2) 1.3256(16) 0.035(6) Uiso d 1 . .
    H H3O 0.140(5) 0.939(3) 1.1807(17) 0.054(7) Uiso d 1 . .
    O O4 0.1197(2) 0.47988(13) 0.82145(8) 0.0227(3) Uani d 1 . .
    O O1 -0.2641(2) 1.38157(14) 1.49057(9) 0.0275(3) Uani d 1 . .
    N N1 -0.5594(3) 1.41555(17) 1.38514(11) 0.0238(4) Uani d 1 . .
    O O2 0.2637(2) 0.88155(15) 1.16227(9) 0.0308(4) Uani d 1 . .
    N N2 -0.0392(3) 1.05682(16) 1.24155(10) 0.0234(4) Uani d 1 . .
    O O3 -0.2134(2) 0.59634(14) 0.80166(9) 0.0297(3) Uani d 1 . .
    C C13 -0.0315(3) 0.57543(19) 0.84578(12) 0.0207(4) Uani d 1 . .
    C C7 0.2633(3) 0.63083(19) 0.97609(12) 0.0220(4) Uani d 1 . .
    H H8 0.3619 0.5641 0.9542 0.026 Uiso calc 1 . .
    C C6 -0.3631(3) 1.35566(18) 1.41440(12) 0.0194(4) Uani d 1 . .
    C C12 0.0462(3) 0.65243(18) 0.93023(12) 0.0190(4) Uani d 1 . .
    C C14 0.0586(3) 0.40447(19) 0.73615(12) 0.0223(4) Uani d 1 . .
    H H15A 0.0438 0.4660 0.6845 0.027 Uiso calc 1 . .
    H H15B -0.0918 0.3552 0.7423 0.027 Uiso calc 1 . .
    C C8 0.3330(3) 0.7076(2) 1.05364(13) 0.0239(4) Uani d 1 . .
    H H9 0.4775 0.6920 1.0839 0.029 Uiso calc 1 . .
    C C2 -0.0520(3) 1.18936(19) 1.38204(13) 0.0234(4) Uani d 1 . .
    H H2 0.0162 1.2121 1.4399 0.028 Uiso calc 1 . .
    C C10 -0.0302(3) 0.83018(19) 1.04128(12) 0.0229(4) Uani d 1 . .
    H H11 -0.1290 0.8969 1.0631 0.027 Uiso calc 1 . .
    C C16 0.2264(3) 0.2420(2) 0.62252(13) 0.0242(4) Uani d 1 . .
    H H17A 0.0722 0.1955 0.6171 0.029 Uiso calc 1 . .
    H H17B 0.2306 0.3126 0.5764 0.029 Uiso calc 1 . .
    C C5 -0.3533(3) 1.21153(19) 1.26476(12) 0.0213(4) Uani d 1 . .
    H H6 -0.4918 1.2498 1.2420 0.026 Uiso calc 1 . .
    C C15 0.2548(3) 0.30708(19) 0.71924(12) 0.0220(4) Uani d 1 . .
    H H16A 0.2511 0.2370 0.7658 0.026 Uiso calc 1 . .
    H H16B 0.4075 0.3551 0.7248 0.026 Uiso calc 1 . .
    C C1 -0.2580(3) 1.25031(18) 1.35125(12) 0.0185(4) Uani d 1 . .
    C C9 0.1866(3) 0.80852(19) 1.08652(12) 0.0221(4) Uani d 1 . .
    C C11 -0.0986(3) 0.75279(19) 0.96404(12) 0.0223(4) Uani d 1 . .
    H H12 -0.2437 0.7680 0.9342 0.027 Uiso calc 1 . .
    C C3 0.0504(3) 1.0945(2) 1.32551(13) 0.0251(4) Uani d 1 . .
    H H3 0.1888 1.0544 1.3467 0.030 Uiso calc 1 . .
    C C4 -0.2387(3) 1.11486(19) 1.21283(13) 0.0240(4) Uani d 1 . .
    H H5 -0.3042 1.0892 1.1551 0.029 Uiso calc 1 . .
    C C17 0.4194(4) 0.1414(2) 0.60224(14) 0.0314(5) Uani d 1 . .
    H H18A 0.5725 0.1869 0.6068 0.047 Uiso calc 1 . .
    H H18B 0.3946 0.1042 0.5407 0.047 Uiso calc 1 . .
    H H18C 0.4130 0.0696 0.6465 0.047 Uiso calc 1 . .
loop_
    _atom_site_aniso_label
    _atom_site_aniso_U_11
    _atom_site_aniso_U_22
    _atom_site_aniso_U_33
    _atom_site_aniso_U_12
    _atom_site_aniso_U_13
    _atom_site_aniso_U_23
    O4 0.0233(7) 0.0256(7) 0.0192(7) 0.0096(6) -0.0068(5) -0.0082(5)
    O1 0.0308(7) 0.0313(8) 0.0203(7) 0.0134(6) -0.0072(6) -0.0097(6)
    N1 0.0260(9) 0.0268(9) 0.0185(8) 0.0106(7) -0.0047(7) -0.0089(7)
    O2 0.0272(7) 0.0367(8) 0.0279(7) 0.0099(6) -0.0072(6) -0.0183(6)
    N2 0.0251(8) 0.0230(8) 0.0223(8) 0.0055(7) 0.0000(6) -0.0049(7)
    O3 0.0284(7) 0.0376(8) 0.0229(7) 0.0145(6) -0.0098(6) -0.0089(6)
    C13 0.0215(9) 0.0228(10) 0.0181(9) 0.0066(8) -0.0013(7) -0.0014(8)
    C7 0.0227(9) 0.0230(10) 0.0205(9) 0.0081(8) -0.0021(7) -0.0043(8)
    C6 0.0209(9) 0.0199(9) 0.0173(9) 0.0022(8) -0.0009(7) -0.0019(7)
    C12 0.0211(9) 0.0195(9) 0.0164(9) 0.0033(7) -0.0010(7) -0.0006(7)
    C14 0.0257(10) 0.0252(10) 0.0157(9) 0.0049(8) -0.0061(7) -0.0061(8)
    C8 0.0190(9) 0.0311(11) 0.0215(9) 0.0076(8) -0.0060(7) -0.0061(8)
    C2 0.0234(9) 0.0270(10) 0.0195(9) 0.0037(8) -0.0046(7) -0.0050(8)
    C10 0.0226(9) 0.0241(10) 0.0222(9) 0.0090(8) 0.0014(7) -0.0035(8)
    C16 0.0281(10) 0.0246(10) 0.0199(9) 0.0060(8) -0.0034(8) -0.0053(8)
    C5 0.0234(9) 0.0230(10) 0.0176(9) 0.0068(8) -0.0040(7) -0.0013(8)
    C15 0.0233(9) 0.0232(10) 0.0194(9) 0.0062(8) -0.0042(7) -0.0027(8)
    C1 0.0200(9) 0.0176(9) 0.0179(9) 0.0017(7) 0.0009(7) -0.0015(7)
    C9 0.0239(10) 0.0239(10) 0.0184(9) 0.0031(8) -0.0009(7) -0.0067(8)
    C11 0.0196(9) 0.0276(10) 0.0199(9) 0.0079(8) -0.0037(7) -0.0010(8)
    C3 0.0225(9) 0.0263(10) 0.0265(10) 0.0095(8) -0.0033(8) -0.0059(8)
    C4 0.0277(10) 0.0269(11) 0.0173(9) 0.0055(8) -0.0029(7) -0.0058(8)
    C17 0.0348(11) 0.0310(11) 0.0287(11) 0.0096(9) 0.0016(9) -0.0062(9)
_geom_special_details
;
All e.s.d.'s (except the e.s.d. in the dihedral angle between two l.s. planes)
are estimated using the full covariance matrix. The cell e.s.d.'s are taken
into account individually in the estimation of e.s.d.'s in distances, angles
and torsion angles; correlations between e.s.d.'s in cell parameters are only
used when they are defined by crystal symmetry. An approximate (isotropic)
treatment of cell e.s.d.'s is used for estimating e.s.d.'s involving l.s.
planes.
;
loop_
    _geom_bond_atom_site_label_1
    _geom_bond_atom_site_label_2
    _geom_bond_site_symmetry_2
    _geom_bond_distance
    _geom_bond_publ_flag
    O4 C13 . 1.336(2) ?
    O4 C14 . 1.455(2) ?
    O1 C6 . 1.238(2) ?
    N1 C6 . 1.330(2) ?
    O2 C9 . 1.354(2) ?
    N2 C4 . 1.334(2) ?
    N2 C3 . 1.341(2) ?
    O3 C13 . 1.215(2) ?
    C13 C12 . 1.475(2) ?
    C7 C8 . 1.382(3) ?
    C7 C12 . 1.397(2) ?
    C6 C1 . 1.514(2) ?
    C12 C11 . 1.391(2) ?
    C14 C15 . 1.506(2) ?
    C8 C9 . 1.395(2) ?
    C2 C3 . 1.379(2) ?
    C2 C1 . 1.387(2) ?
    C10 C11 . 1.380(3) ?
    C10 C9 . 1.392(3) ?
    C16 C17 . 1.523(3) ?
    C16 C15 . 1.528(2) ?
    C5 C4 . 1.387(2) ?
    C5 C1 . 1.388(2) ?
loop_
    _geom_angle_atom_site_label_1
    _geom_angle_atom_site_label_2
    _geom_angle_atom_site_label_3
    _geom_angle_site_symmetry_1
    _geom_angle_site_symmetry_3
    _geom_angle
    _geom_angle_publ_flag
    C13 O4 C14 . . 115.95(13) ?
    C4 N2 C3 . . 117.20(15) ?
    O3 C13 O4 . . 122.73(16) ?
    O3 C13 C12 . . 123.99(16) ?
    O4 C13 C12 . . 113.28(14) ?
    C8 C7 C12 . . 120.73(16) ?
    O1 C6 N1 . . 123.13(16) ?
    O1 C6 C1 . . 118.87(15) ?
    N1 C6 C1 . . 117.99(16) ?
    C11 C12 C7 . . 118.73(16) ?
    C11 C12 C13 . . 118.87(15) ?
    C7 C12 C13 . . 122.38(15) ?
    O4 C14 C15 . . 107.55(14) ?
    C7 C8 C9 . . 119.96(17) ?
    C3 C2 C1 . . 118.97(17) ?
    C11 C10 C9 . . 120.08(16) ?
    C17 C16 C15 . . 112.76(15) ?
    C4 C5 C1 . . 118.94(16) ?
    C14 C15 C16 . . 110.66(15) ?
    C2 C1 C5 . . 118.09(16) ?
    C2 C1 C6 . . 117.54(16) ?
    C5 C1 C6 . . 124.37(15) ?
    O2 C9 C10 . . 122.75(16) ?
    O2 C9 C8 . . 117.70(16) ?
    C10 C9 C8 . . 119.55(16) ?
    C10 C11 C12 . . 120.95(17) ?
    N2 C3 C2 . . 123.48(17) ?
    N2 C4 C5 . . 123.31(17) ?
loop_
    _geom_torsion_atom_site_label_1
    _geom_torsion_atom_site_label_2
    _geom_torsion_atom_site_label_3
    _geom_torsion_atom_site_label_4
    _geom_torsion_site_symmetry_1
    _geom_torsion_site_symmetry_2
    _geom_torsion_site_symmetry_3
    _geom_torsion_site_symmetry_4
    _geom_torsion
    _geom_torsion_publ_flag
    C14 O4 C13 O3 . . . . 2.3(3) ?
    C14 O4 C13 C12 . . . . -177.25(15) ?
    C8 C7 C12 C11 . . . . 0.0(3) ?
    C8 C7 C12 C13 . . . . 178.19(18) ?
    O3 C13 C12 C11 . . . . 2.0(3) ?
    O4 C13 C12 C11 . . . . -178.52(16) ?
    O3 C13 C12 C7 . . . . -176.20(19) ?
    O4 C13 C12 C7 . . . . 3.3(3) ?
    C13 O4 C14 C15 . . . . 177.62(16) ?
    C12 C7 C8 C9 . . . . -0.4(3) ?
    O4 C14 C15 C16 . . . . -170.00(15) ?
    C17 C16 C15 C14 . . . . -179.45(17) ?
    C3 C2 C1 C5 . . . . 0.6(3) ?
    C3 C2 C1 C6 . . . . -179.01(17) ?
    C4 C5 C1 C2 . . . . -0.4(3) ?
    C4 C5 C1 C6 . . . . 179.21(17) ?
    O1 C6 C1 C2 . . . . -1.0(3) ?
    N1 C6 C1 C2 . . . . 179.41(18) ?
    O1 C6 C1 C5 . . . . 179.42(18) ?
    N1 C6 C1 C5 . . . . -0.2(3) ?
    C11 C10 C9 O2 . . . . 179.70(18) ?
    C11 C10 C9 C8 . . . . -0.4(3) ?
    C7 C8 C9 O2 . . . . -179.54(17) ?
    C7 C8 C9 C10 . . . . 0.6(3) ?
    C9 C10 C11 C12 . . . . 0.1(3) ?
    C7 C12 C11 C10 . . . . 0.1(3) ?
    C13 C12 C11 C10 . . . . -178.09(17) ?
    C4 N2 C3 C2 . . . . -0.4(3) ?
    C1 C2 C3 N2 . . . . -0.2(3) ?
    C3 N2 C4 C5 . . . . 0.7(3) ?
    C1 C5 C4 N2 . . . . -0.3(3) ?
loop_
    _geom_hbond_atom_site_label_D
    _geom_hbond_atom_site_label_H
    _geom_hbond_atom_site_label_A
    _geom_hbond_site_symmetry_A
    _geom_hbond_distance_DH
    _geom_hbond_distance_HA
    _geom_hbond_distance_DA
    _geom_hbond_angle_DHA
    O2 H3O N2 . 0.95(3) 1.79(3) 2.721(2) 165(2)
    N1 H1N O1 2_488 0.91(2) 1.97(2) 2.880(2) 175.3(15)
    N1 H2N O3 2_477 0.94(2) 2.02(2) 2.948(2) 168.3(18)
_shelx_hkl_file
;
  -1   0   0   76.04    1.86
  -1   0   0   77.42    1.64
  -1   0   0   80.90    1.84
   1   0   0   77.82    1.86
   1   0   0   75.50    1.64
   1   0   0   73.87    1.52
   1   0   0   76.84    1.57
  -2   0   0   10.42    0.29
  -2   0   0   10.61    0.38
  -2   0   0   10.38    0.27
   2   0   0   10.54    0.36
   2   0   0   10.44    0.28
   2   0   0   10.40    0.24
   2   0   0   10.70    0.27
  -3   0   0   16.06    0.43
  -3   0   0   16.25    0.56
   3   0   0   15.56    0.49
   3   0   0   16.22    0.40
   3   0   0   16.19    0.37
  -4   0   0   14.02    0.42
  -4   0   0   14.75    0.58
   4   0   0   13.05    0.49
   4   0   0   14.51    0.39
   4   0   0   14.18    0.35
  -5   0   0    0.35    0.12
  -5   0   0    0.52    0.25
   5   0   0    0.35    0.18
   5   0   0    0.40    0.09
   5   0   0    0.34    0.10
   6   0   0    5.62    0.40
   6   0   0    4.88    0.24
   6   0   0    5.83    0.24
   7   0   0    0.52    0.13
   7   0   0    1.11    0.32
   7  -1   0    0.60    0.27
   6  -1   0    0.03    0.08
   6  -1   0    0.05    0.10
   6  -1   0    0.16    0.19
   5  -1   0    2.19    0.16
   5  -1   0    2.10    0.24
   5  -1   0    2.13    0.16
  -5   1   0    2.23    0.20
  -5   1   0    2.07    0.31
   4  -1   0    1.58    0.09
   4  -1   0    1.61    0.13
   4  -1   0    1.58    0.13
  -4   1   0    1.84    0.25
  -4   1   0    1.36    0.16
   3  -1   0   17.10    0.42
   3  -1   0   16.81    0.39
   3  -1   0   17.39    0.42
   3  -1   0   16.68    0.54
   3  -1   0   17.15    0.43
  -3   1   0   16.89    0.56
  -3   1   0   16.84    0.43
   2  -1   0   26.65    0.57
   2  -1   0   25.33    0.70
   2  -1   0   25.61    0.55
   2  -1   0   25.93    0.61
   2  -1   0   25.69    0.59
  -2   1   0   26.60    0.54
  -2   1   0   25.63    0.71
  -2   1   0   25.81    0.57
  -2   1   0   25.69    0.59
   1  -1   0   13.74    0.31
   1  -1   0   14.21    0.36
   1  -1   0   13.64    0.30
   1  -1   0   13.95    0.31
   1  -1   0   14.53    0.33
   1  -1   0   14.26    0.38
  -1   1   0   13.95    0.31
  -1   1   0   14.06    0.38
  -1   1   0   13.62    0.31
  -1   1   0   14.31    0.36
  -1   1   0   13.93    0.30
   0  -1   0   26.20    0.65
   0  -1   0   28.34    0.57
   0  -1   0   26.57    0.65
   0  -1   0   26.76    0.85
   0  -1   0   26.54    0.60
   0  -1   0   25.54    0.61
   0   1   0   25.32    0.61
   0   1   0   27.68    0.65
   0   1   0   24.63    0.85
   0   1   0   26.19    0.65
   0   1   0   26.97    0.56
   0   1   0   26.33    0.60
  -1  -1   0   27.53    0.73
  -1  -1   0   26.20    0.62
  -1  -1   0   28.21    0.70
   1   1   0   27.62    0.71
   1   1   0   28.31    0.73
  -2  -1   0    5.39    0.20
  -2  -1   0    6.00    0.31
   2   1   0    5.94    0.28
   2   1   0    5.80    0.26
   2   1   0    5.86    0.18
  -3  -1   0    4.63    0.32
  -3  -1   0    4.19    0.21
   3   1   0    4.08    0.25
   3   1   0    4.30    0.17
  -4  -1   0    7.31    0.43
  -4  -1   0    6.59    0.28
   4   1   0    6.39    0.36
   4   1   0    6.43    0.20
   4   1   0    6.56    0.24
  -5  -1   0   -0.05    0.24
  -5  -1   0   -0.08    0.12
   5   1   0    0.02    0.08
   5   1   0    0.14    0.07
   5   1   0    0.19    0.20
  -6  -1   0    0.21    0.14
   6   1   0    0.09    0.10
   6   1   0    0.00    0.09
   6   1   0    0.45    0.25
   6  -2   0    0.04    0.11
   6  -2   0    0.03    0.08
   6  -2   0    0.27    0.18
   5  -2   0    0.82    0.12
   5  -2   0    0.89    0.12
   5  -2   0    1.06    0.17
   4  -2   0    0.44    0.09
   4  -2   0    0.50    0.09
  -4   2   0    0.65    0.10
  -4   2   0    0.33    0.19
   3  -2   0   -0.02    0.04
   3  -2   0   -0.05    0.05
   3  -2   0    0.01    0.06
   3  -2   0   -0.06    0.06
   3  -2   0    0.01    0.10
   3  -2   0   -0.03    0.03
  -3   2   0   -0.04    0.06
  -3   2   0   -0.03    0.12
   2  -2   0    1.55    0.15
   2  -2   0    1.41    0.09
   2  -2   0    1.48    0.08
   2  -2   0    1.24    0.10
   2  -2   0    1.76    0.11
   2  -2   0    1.45    0.09
  -2   2   0    1.41    0.15
  -2   2   0    1.13    0.09
  -2   2   0    1.32    0.09
   1  -2   0    0.90    0.07
   1  -2   0    0.74    0.08
   1  -2   0    0.96    0.11
   1  -2   0    0.87    0.08
  -1   2   0    0.89    0.09
  -1   2   0    0.79    0.10
  -1   2   0    0.85    0.06
  -1   2   0    0.84    0.08
  -1   2   0    0.90    0.08
   0  -2   0   33.66    0.71
   0  -2   0   34.54    0.84
   0  -2   0   30.77    0.76
   0  -2   0   32.16    0.84
   0   2   0   33.10    0.71
   0   2   0   31.94    1.07
   0   2   0   33.77    0.84
   0   2   0   33.07    0.75
   0   2   0   32.79    0.76
   0   2   0   32.43    0.84
  -1  -2   0   21.29    0.72
  -1  -2   0   21.99    0.62
  -1  -2   0   22.70    0.65
  -1  -2   0   22.49    0.52
   1   2   0   21.71    0.64
   1   2   0   22.20    0.63
   1   2   0   21.69    0.51
  -2  -2   0   45.82    1.24
  -2  -2   0   46.23    1.04
   2   2   0   45.74    1.21
  -3  -2   0    4.74    0.37
  -3  -2   0    5.46    0.23
   3   2   0    5.61    0.21
   3   2   0    4.90    0.33
  -4  -2   0    4.18    0.24
  -4  -2   0    4.38    0.39
   4   2   0    4.78    0.37
   4   2   0    4.39    0.20
  -5  -2   0    0.67    0.29
  -5  -2   0    0.84    0.16
   5   2   0    0.91    0.10
   5   2   0    1.00    0.13
   5   2   0    1.29    0.28
  -6  -2   0    0.46    0.32
  -6  -2   0    0.17    0.14
   6   2   0    0.18    0.09
   6   2   0    0.17    0.11
   6   2   0    0.47    0.29
   6  -3   0    0.92    0.13
   6  -3   0    0.79    0.14
   6  -3   0    1.30    0.22
   5  -3   0    0.93    0.13
   5  -3   0    1.10    0.13
   5  -3   0    1.27    0.18
   4  -3   0    0.04    0.08
   4  -3   0   -0.01    0.09
   4  -3   0    0.05    0.08
  -4   3   0    0.07    0.15
   3  -3   0   33.57    0.78
   3  -3   0   36.03    0.96
   3  -3   0   34.59    0.79
   3  -3   0   34.82    0.77
   3  -3   0   35.35    0.90
  -3   3   0   35.25    0.95
   2  -3   0    8.51    0.26
   2  -3   0    8.60    0.24
   2  -3   0    8.73    0.31
   2  -3   0    8.32    0.25
  -2   3   0    8.24    0.29
  -2   3   0    8.92    0.24
  -2   3   0    8.84    0.24
   1  -3   0   10.33    0.28
   1  -3   0   10.33    0.28
   1  -3   0   10.03    0.33
   1  -3   0   10.40    0.30
  -1   3   0   10.04    0.32
  -1   3   0    9.83    0.30
  -1   3   0   10.19    0.27
   0  -3   0    4.57    0.25
   0  -3   0    4.52    0.14
   0  -3   0    4.18    0.28
   0   3   0    4.30    0.14
   0   3   0    4.42    0.27
   0   3   0    4.19    0.14
   0   3   0    4.19    0.25
   0   3   0    4.46    0.15
   0   3   0    4.34    0.16
   0   3   0    4.21    0.27
  -1  -3   0    2.60    0.15
  -1  -3   0    2.82    0.20
  -1  -3   0    2.66    0.27
  -1  -3   0    2.78    0.09
   1   3   0    2.82    0.31
   1   3   0    2.85    0.18
   1   3   0    2.63    0.14
  -2  -3   0    2.02    0.16
  -2  -3   0    2.06    0.15
  -2  -3   0    1.96    0.24
   2   3   0    2.29    0.23
  -3  -3   0    6.42    0.27
  -3  -3   0    6.65    0.41
   3   3   0    6.70    0.41
  -4  -3   0    2.34    0.33
  -4  -3   0    2.33    0.21
   4   3   0    2.49    0.31
   4   3   0    2.43    0.17
  -5  -3   0    0.04    0.14
  -5  -3   0   -0.01    0.27
   5   3   0   -0.05    0.07
   5   3   0    0.03    0.10
   5   3   0    0.08    0.25
  -6  -3   0    0.70    0.35
  -6  -3   0    0.45    0.16
   6   3   0    1.28    0.36
   6   3   0    0.55    0.14
   6   3   0    0.38    0.10
   6  -4   0    0.90    0.19
   6  -4   0    0.58    0.13
   5  -4   0    6.26    0.26
   5  -4   0    5.99    0.31
   4  -4   0   13.77    0.39
   4  -4   0   13.61    0.44
  -4   4   0   13.03    0.49
   3  -4   0   17.03    0.54
   3  -4   0   17.20    0.44
   3  -4   0   16.90    0.48
  -3   4   0   16.81    0.52
   2  -4   0    0.05    0.05
   2  -4   0   -0.02    0.07
  -2   4   0   -0.01    0.07
  -2   4   0   -0.03    0.04
  -2   4   0   -0.07    0.06
   1  -4   0    0.97    0.13
   1  -4   0    0.78    0.11
   1  -4   0    1.05    0.13
   1  -4   0    0.99    0.14
  -1   4   0    0.86    0.08
  -1   4   0    0.81    0.09
  -1   4   0    0.83    0.12
   0  -4   0   32.62    0.97
   0  -4   0   37.82    0.81
   0  -4   0   37.23    1.01
   0   4   0   37.15    0.85
   0   4   0   37.32    0.81
   0   4   0   35.84    1.23
   0   4   0   37.40    0.98
   0   4   0   35.73    0.87
   0   4   0   37.26    0.80
  -1  -4   0    5.70    0.17
  -1  -4   0    6.11    0.34
  -1  -4   0    6.35    0.21
  -1  -4   0    5.93    0.31
   1   4   0    5.99    0.29
   1   4   0    5.94    0.21
   1   4   0    6.45    0.39
  -2  -4   0    1.02    0.18
  -2  -4   0    0.78    0.10
  -2  -4   0    1.00    0.22
   2   4   0    0.99    0.23
  -3  -4   0    0.09    0.08
  -3  -4   0    0.17    0.10
  -3  -4   0   -0.03    0.21
   3   4   0    0.19    0.22
  -4  -4   0    1.40    0.21
  -4  -4   0    2.09    0.20
  -4  -4   0    1.93    0.34
   4   4   0    1.89    0.32
   4   4   0    1.80    0.18
  -5  -4   0   -0.05    0.12
  -5  -4   0    0.02    0.31
   5   4   0   -0.03    0.28
   5   4   0    0.00    0.10
  -6  -4   0    0.80    0.36
  -6  -4   0    1.27    0.21
   6   4   0    0.86    0.15
   6   4   0    1.73    0.41
   6   4   0    0.97    0.12
   6  -5   0    0.06    0.10
   6  -5   0    0.20    0.16
   5  -5   0    5.38    0.29
   5  -5   0    5.41    0.25
   4  -5   0    1.43    0.16
   4  -5   0    1.26    0.14
   3  -5   0    0.11    0.07
   3  -5   0    0.00    0.08
   3  -5   0    0.02    0.11
   2  -5   0    9.91    0.38
   2  -5   0   10.28    0.32
   2  -5   0   10.13    0.32
  -2   5   0    9.87    0.33
  -2   5   0   10.09    0.29
   1  -5   0   24.34    0.57
   1  -5   0   23.67    0.72
   1  -5   0   24.21    0.67
  -1   5   0   22.99    0.57
   0  -5   0    7.07    0.39
   0  -5   0    7.15    0.22
   0  -5   0    7.52    0.35
   0   5   0    6.89    0.23
   0   5   0    6.85    0.35
   0   5   0    6.99    0.21
   0   5   0    7.32    0.25
   0   5   0    7.17    0.22
  -1  -5   0    9.62    0.29
  -1  -5   0    9.31    0.43
  -1  -5   0    8.74    0.42
  -1  -5   0    8.77    0.24
   1   5   0    8.76    0.27
   1   5   0    9.24    0.46
   1   5   0    9.53    0.41
  -2  -5   0    0.32    0.09
  -2  -5   0    0.45    0.21
  -2  -5   0    0.14    0.10
   2   5   0    0.07    0.23
  -3  -5   0    0.01    0.10
  -3  -5   0    0.02    0.09
  -3  -5   0   -0.02    0.23
   3   5   0    0.24    0.27
  -4  -5   0   -0.33    0.12
  -4  -5   0   -0.16    0.09
  -4  -5   0   -0.12    0.27
   4   5   0    0.06    0.29
  -5  -5   0    0.39    0.14
  -5  -5   0    0.41    0.36
   5   5   0    0.63    0.37
   5   5   0    0.45    0.14
  -6  -5   0   -0.18    0.14
  -6  -5   0   -0.33    0.33
   6   5   0    0.52    0.42
   6   5   0   -0.02    0.12
   6  -6   0    0.65    0.15
   6  -6   0    0.84    0.18
   5  -6   0    0.43    0.12
   5  -6   0    0.58    0.14
   4  -6   0    7.17    0.29
   4  -6   0    7.10    0.28
   3  -6   0    2.38    0.17
   3  -6   0    2.17    0.19
   2  -6   0    0.21    0.09
   2  -6   0    0.30    0.12
   2  -6   0    0.17    0.17
  -2   6   0    0.23    0.06
   1  -6   0    5.48    0.37
   1  -6   0    5.71    0.28
   0  -6   0    9.28    0.48
   0  -6   0    9.71    0.27
   0  -6   0    9.70    0.43
   0   6   0    9.47    0.27
   0   6   0    8.86    0.42
   0   6   0    9.57    0.29
  -1  -6   0    2.28    0.16
   1   6   0    2.10    0.28
   1   6   0    2.27    0.14
  -2  -6   0    1.58    0.27
  -2  -6   0    1.56    0.18
  -2  -6   0    1.46    0.28
   2   6   0    1.74    0.33
   2   6   0    1.51    0.13
  -3  -6   0    3.37    0.29
  -3  -6   0    3.29    0.24
  -3  -6   0    3.92    0.43
   3   6   0    4.03    0.51
  -4  -6   0    0.52    0.31
  -4  -6   0    0.54    0.15
   4   6   0    0.52    0.37
  -5  -6   0    0.29    0.15
  -5  -6   0    0.05    0.35
   5   6   0    0.81    0.42
   5   6   0    0.27    0.14
  -6  -6   0    1.87    0.25
   5  -7   0    0.57    0.14
   5  -7   0    0.55    0.14
   4  -7   0    1.10    0.16
   4  -7   0    1.17    0.16
   3  -7   0   13.83    0.44
   3  -7   0   14.44    0.45
   2  -7   0    1.34    0.16
   2  -7   0    1.24    0.16
   2  -7   0    1.32    0.25
  -2   7   0    1.10    0.11
   1  -7   0    0.74    0.25
   1  -7   0    1.01    0.16
  -1   7   0    0.80    0.09
   0  -7   0    1.48    0.25
   0  -7   0    2.24    0.15
   0  -7   0    2.05    0.28
   0   7   0    2.05    0.13
   0   7   0    1.90    0.23
  -1  -7   0    5.45    0.24
   1   7   0    5.82    0.22
   1   7   0    4.95    0.43
  -2  -7   0    1.63    0.31
  -2  -7   0    1.88    0.27
  -2  -7   0    1.76    0.18
   2   7   0    1.59    0.14
   2   7   0    1.77    0.35
  -3  -7   0    4.59    0.34
  -3  -7   0    4.83    0.27
  -3  -7   0    3.80    0.46
   3   7   0    4.67    0.55
   3   7   0    4.23    0.19
  -4  -7   0    0.47    0.32
  -4  -7   0    0.57    0.17
   4   7   0    0.40    0.40
  -5  -7   0    0.54    0.39
  -5  -7   0   -0.09    0.14
   5   7   0   -0.18    0.14
   5   7   0    0.19    0.41
   5  -8   0    0.09    0.14
   5  -8   0    0.32    0.13
   4  -8   0    0.25    0.14
   4  -8   0   -0.02    0.10
   3  -8   0    0.42    0.11
   3  -8   0    0.26    0.14
   2  -8   0   18.75    0.57
  -2   8   0   18.14    0.51
   1  -8   0    0.17    0.14
  -1   8   0    0.07    0.07
   0  -8   0    1.29    0.24
   0   8   0    1.79    0.13
   0   8   0    1.52    0.24
  -1  -8   0    5.99    0.25
  -1  -8   0    5.47    0.42
   1   8   0    5.62    0.47
   1   8   0    5.57    0.22
  -2  -8   0    3.31    0.42
  -2  -8   0    3.93    0.24
   2   8   0    3.15    0.40
   2   8   0    3.61    0.18
  -3  -8   0    1.09    0.34
  -3  -8   0    1.20    0.18
   3   8   0    1.05    0.13
   3   8   0    0.99    0.39
  -4  -8   0    0.08    0.15
  -4  -8   0    0.49    0.37
   4   8   0    0.25    0.42
  -5  -8   0    2.21    0.50
  -5  -8   0    2.43    0.28
   5   8   0    2.36    0.26
   5   8   0    1.93    0.56
   4  -9   0    1.26    0.19
   4  -9   0    1.22    0.17
   3  -9   0    1.88    0.19
   3  -9   0    1.78    0.20
   2  -9   0    0.12    0.13
  -2   9   0    0.04    0.07
   1  -9   0    2.53    0.26
  -1   9   0    2.63    0.16
   0  -9   0    0.06    0.20
   0   9   0    0.36    0.09
  -1  -9   0    0.02    0.22
  -1  -9   0    0.02    0.11
   1   9   0    0.06    0.08
  -2  -9   0    1.13    0.32
  -2  -9   0    1.16    0.17
   2   9   0    1.28    0.13
  -3  -9   0    0.69    0.34
  -3  -9   0    0.78    0.17
   3   9   0    0.72    0.11
  -4  -9   0    0.66    0.38
   4 -10   0   -0.19    0.16
   4 -10   0    0.06    0.12
   3 -10   0    0.17    0.13
   2 -10   0    1.64    0.22
  -2  10   0    1.78    0.14
   1 -10   0    0.68    0.20
  -1  10   0    0.58    0.10
   0 -10   0    0.31    0.23
   0  10   0    0.43    0.10
  -1 -10   0    0.43    0.26
   1  10   0    0.41    0.10
  -2 -10   0    0.08    0.28
  -2 -10   0    0.06    0.12
   2  10   0    0.29    0.10
  -3 -10   0    0.24    0.14
  -3 -10   0    0.21    0.33
   3 -11   0    1.25    0.18
   2 -11   0    0.30    0.17
  -2  11   0    0.45    0.10
   1 -11   0    0.17    0.20
  -1  11   0    0.20    0.10
   0 -11   0   -0.02    0.22
   0  11   0    0.19    0.10
  -1 -11   0    1.14    0.32
   1  11   0    1.63    0.15
  -2 -11   0    0.13    0.30
   2  11   0    0.04    0.09
   1 -12   0    0.06    0.20
  -1  12   0    0.33    0.10
   0 -12   0   -0.21    0.24
   0  12   0    0.05    0.09
  -1 -12   0    5.60    0.50
   1  12   0    7.03    0.28
   1  12  -1    1.96    0.17
  -1 -12   1    1.95    0.34
   0  12  -1    0.85    0.13
   0 -12   1    0.87    0.27
  -1  12  -1    0.80    0.12
   1 -12   1    0.67    0.22
   2  11  -1   -0.12    0.07
  -2 -11   1   -0.28    0.27
  -2 -11   1   -0.09    0.13
   1  11  -1    0.02    0.08
  -1 -11   1    0.04    0.25
   0  11  -1    0.24    0.09
   0 -11   1   -0.04    0.23
  -1  11  -1    2.79    0.18
   1 -11   1    2.93    0.31
   2 -11   1    0.32    0.16
   3 -11   1    0.60    0.17
  -3 -10   1    0.38    0.34
  -3 -10   1    0.19    0.15
   2  10  -1    1.53    0.13
  -2 -10   1    1.94    0.22
  -2 -10   1    1.18    0.35
   1  10  -1   -0.02    0.08
  -1 -10   1    0.01    0.11
  -1 -10   1    0.06    0.24
   0  10  -1    0.31    0.09
   0 -10   1    0.36    0.22
  -1  10  -1    5.70    0.24
   1 -10   1    5.56    0.35
  -2  10  -1    1.03    0.12
   2 -10   1    0.89    0.18
   3 -10   1    0.89    0.16
   4 -10   1   -0.02    0.17
   4 -10   1    0.16    0.14
  -4  -9   1    1.81    0.24
  -4  -9   1    1.97    0.43
   3   9  -1    0.30    0.08
  -3  -9   1    0.32    0.33
  -3  -9   1    0.21    0.14
   2   9  -1    0.02    0.08
  -2  -9   1   -0.26    0.10
  -2  -9   1   -0.30    0.28
   1   9  -1    2.29    0.14
  -1  -9   1    2.27    0.19
  -1  -9   1    1.77    0.30
   0   9  -1    0.88    0.11
   0  -9   1    0.73    0.22
   0  -9   1    0.78    0.11
  -1   9  -1    0.46    0.09
   1  -9   1    0.33    0.17
  -2   9  -1    5.65    0.23
   2  -9   1    6.02    0.31
   3  -9   1    0.26    0.12
   3  -9   1    0.26    0.15
   4  -9   1    0.12    0.12
   4  -9   1    0.31    0.16
   5   8  -1    2.24    0.57
  -5  -8   1    2.30    0.48
  -5  -8   1    2.13    0.28
   4   8  -1   -0.01    0.41
  -4  -8   1   -0.24    0.13
  -4  -8   1    0.39    0.33
   3   8  -1    0.54    0.09
   3   8  -1    0.07    0.36
  -3  -8   1    0.12    0.30
  -3  -8   1    0.38    0.14
   2   8  -1    1.08    0.12
   2   8  -1    1.14    0.35
  -2  -8   1    1.11    0.16
  -2  -8   1    1.17    0.31
   1   8  -1    0.01    0.07
   1   8  -1   -0.09    0.25
  -1  -8   1   -0.14    0.09
  -1  -8   1   -0.04    0.20
   0   8  -1    0.76    0.22
   0   8  -1    0.85    0.10
   0  -8   1    0.68    0.10
   0  -8   1    0.65    0.20
  -1   8  -1    1.96    0.13
   1  -8   1    1.98    0.23
  -2   8  -1    1.80    0.13
   2  -8   1    1.81    0.21
   2  -8   1    1.99    0.20
   3  -8   1   10.59    0.39
   3  -8   1   10.88    0.39
   4  -8   1    0.33    0.14
   4  -8   1    0.38    0.12
   5  -8   1    0.16    0.15
   5  -8   1    0.13    0.13
   5   7  -1    0.15    0.16
   5   7  -1    0.03    0.43
  -5  -7   1    0.01    0.15
  -5  -7   1   -0.19    0.37
   4   7  -1   -0.08    0.38
  -4  -7   1   -0.08    0.13
  -4  -7   1   -0.35    0.29
   3   7  -1    5.27    0.20
   3   7  -1    5.43    0.58
  -3  -7   1    5.79    0.30
  -3  -7   1    5.44    0.49
   2   7  -1    0.73    0.10
   2   7  -1    0.72    0.32
  -2  -7   1    0.54    0.12
  -2  -7   1    0.52    0.27
   1   7  -1    4.73    0.43
   1   7  -1    4.72    0.19
  -1  -7   1    4.79    0.22
   0   7  -1    2.69    0.13
   0   7  -1    2.28    0.32
   0  -7   1    2.29    0.15
   0  -7   1    1.61    0.24
  -1   7  -1    4.08    0.17
   1  -7   1    3.95    0.26
   1  -7   1    3.13    0.38
  -2   7  -1    0.81    0.13
  -2   7  -1    0.78    0.09
   2  -7   1    0.72    0.24
   2  -7   1    0.71    0.15
   2  -7   1    0.95    0.13
   3  -7   1    7.12    0.29
   3  -7   1    6.94    0.31
   4  -7   1    0.69    0.13
   4  -7   1    0.40    0.14
   5  -7   1    0.47    0.14
   5  -7   1    0.64    0.15
  -6  -6   1    0.39    0.17
  -6  -6   1    0.18    0.36
   5   6  -1   -0.41    0.39
  -5  -6   1   -0.06    0.13
  -5  -6   1    0.58    0.37
   4   6  -1    0.34    0.37
  -4  -6   1   -0.02    0.14
   3   6  -1    0.18    0.32
   3   6  -1    0.20    0.07
  -3  -6   1   -0.05    0.26
  -3  -6   1    0.06    0.12
  -3  -6   1    0.18    0.09
   2   6  -1    0.73    0.10
   2   6  -1    0.73    0.30
  -2  -6   1    0.54    0.24
  -2  -6   1    0.52    0.11
   1   6  -1    4.06    0.17
   1   6  -1    4.10    0.39
  -1  -6   1    4.38    0.20
   0   6  -1   24.44    0.59
   0   6  -1   24.33    0.78
   0   6  -1   25.37    0.63
   0   6  -1   24.64    0.61
   0  -6   1   24.55    0.83
   0  -6   1   25.77    0.77
   0  -6   1   25.23    0.59
  -1   6  -1   10.39    0.30
   1  -6   1   10.38    0.49
   1  -6   1   10.97    0.39
  -2   6  -1    4.23    0.22
   2  -6   1    4.09    0.22
   2  -6   1    3.93    0.33
   2  -6   1    4.14    0.21
  -3   6  -1    4.68    0.26
   3  -6   1    4.78    0.23
   3  -6   1    4.96    0.25
   4  -6   1    2.80    0.19
   4  -6   1    2.89    0.20
   5  -6   1    0.49    0.13
   5  -6   1    0.43    0.13
   6  -6   1    0.15    0.15
   6  -6   1    0.18    0.12
   6   5  -1   -0.09    0.12
   6   5  -1   -0.21    0.40
  -6  -5   1    0.21    0.35
  -6  -5   1    0.05    0.15
   5   5  -1    0.43    0.14
   5   5  -1    0.62    0.37
  -5  -5   1    0.38    0.14
  -5  -5   1    0.25    0.35
   4   5  -1    0.96    0.35
  -4  -5   1    0.71    0.16
  -4  -5   1    0.77    0.32
   3   5  -1    0.77    0.09
   3   5  -1    0.94    0.30
  -3  -5   1    0.74    0.13
  -3  -5   1    0.62    0.10
  -3  -5   1    0.94    0.28
   2   5  -1    0.82    0.09
   2   5  -1    0.66    0.27
  -2  -5   1    0.74    0.23
  -2  -5   1    0.56    0.11
  -2  -5   1    0.65    0.10
   1   5  -1    3.77    0.15
   1   5  -1    3.63    0.25
   1   5  -1    3.58    0.36
  -1  -5   1    4.04    0.32
  -1  -5   1    4.17    0.18
   0   5  -1    0.17    0.05
   0   5  -1    0.14    0.05
   0   5  -1    0.39    0.16
   0   5  -1    0.21    0.05
   0  -5   1    0.17    0.06
   0  -5   1    0.24    0.21
   0  -5   1    0.25    0.13
   0  -5   1    0.27    0.06
  -1   5  -1    0.23    0.05
   1  -5   1    0.24    0.09
   1  -5   1    0.15    0.10
   1  -5   1    0.15    0.18
  -2   5  -1    3.68    0.21
  -2   5  -1    3.83    0.15
   2  -5   1    3.63    0.27
   2  -5   1    3.48    0.19
   2  -5   1    3.85    0.18
  -3   5  -1    2.95    0.21
   3  -5   1    2.79    0.18
   3  -5   1    2.90    0.17
   4  -5   1   16.50    0.47
   4  -5   1   16.97    0.52
   5  -5   1    3.32    0.21
   5  -5   1    3.40    0.24
   6  -5   1    0.21    0.16
   6  -5   1    0.13    0.11
   6   4  -1    0.68    0.15
   6   4  -1    1.07    0.40
   6   4  -1    0.85    0.12
  -6  -4   1    0.92    0.20
  -6  -4   1    0.91    0.39
   5   4  -1   -0.01    0.11
   5   4  -1    0.12    0.31
  -5  -4   1   -0.26    0.31
  -5  -4   1    0.00    0.13
   4   4  -1    0.07    0.10
   4   4  -1   -0.02    0.27
  -4  -4   1    0.00    0.07
  -4  -4   1    0.24    0.12
  -4  -4   1    0.09    0.28
   3   4  -1    1.41    0.29
  -3  -4   1    1.38    0.17
  -3  -4   1    1.11    0.18
  -3  -4   1    1.59    0.29
   2   4  -1    9.02    0.26
   2   4  -1   10.33    0.52
  -2  -4   1    9.86    0.38
  -2  -4   1   10.04    0.32
  -2  -4   1   10.05    0.48
   1   4  -1    0.23    0.05
   1   4  -1    0.10    0.05
   1   4  -1    0.20    0.19
   1   4  -1    0.08    0.06
  -1  -4   1    0.20    0.16
  -1  -4   1    0.22    0.15
  -1  -4   1    0.12    0.06
   0   4  -1    0.04    0.04
   0   4  -1    0.02    0.03
   0   4  -1    0.05    0.04
   0   4  -1    0.21    0.14
   0   4  -1    0.21    0.07
   0   4  -1    0.07    0.07
   0  -4   1    0.19    0.18
   0  -4   1    0.14    0.05
   0  -4   1    0.02    0.05
  -1   4  -1   11.16    0.30
   1  -4   1   11.20    0.32
   1  -4   1   10.54    0.40
   1  -4   1   11.11    0.31
   1  -4   1   11.36    0.35
  -2   4  -1   13.54    0.42
   2  -4   1   13.23    0.36
   2  -4   1   13.92    0.40
  -3   4  -1    3.07    0.21
   3  -4   1    3.10    0.23
   3  -4   1    2.71    0.16
   3  -4   1    2.88    0.17
  -4   4  -1   29.74    0.89
   4  -4   1   30.62    0.83
   4  -4   1   29.82    0.73
   5  -4   1    1.84    0.17
   5  -4   1    1.80    0.21
   6  -4   1    0.62    0.13
   6  -4   1    0.91    0.20
   6   3  -1    0.94    0.15
   6   3  -1    1.03    0.35
   6   3  -1    0.95    0.12
  -6  -3   1    1.70    0.42
  -6  -3   1    1.11    0.20
   5   3  -1    2.50    0.19
   5   3  -1    2.56    0.37
  -5  -3   1    2.35    0.23
  -5  -3   1    2.49    0.40
   4   3  -1    2.94    0.19
   4   3  -1    3.17    0.38
  -4  -3   1    2.96    0.22
  -4  -3   1    2.77    0.39
   3   3  -1   13.85    0.58
  -3  -3   1   14.36    0.43
  -3  -3   1   14.90    0.61
   2   3  -1    5.82    0.37
  -2  -3   1    6.03    0.23
  -2  -3   1    5.73    0.36
  -2  -3   1    5.79    0.25
   1   3  -1    1.54    0.14
   1   3  -1    1.31    0.08
   1   3  -1    1.45    0.12
   1   3  -1    1.62    0.22
  -1  -3   1    1.44    0.12
  -1  -3   1    1.12    0.16
  -1  -3   1    1.54    0.18
  -1  -3   1    1.47    0.20
   0   3  -1   10.67    0.27
   0   3  -1   10.28    0.40
   0   3  -1   10.10    0.37
   0   3  -1   10.48    0.26
   0  -3   1   10.07    0.41
   0  -3   1   10.00    0.28
   0  -3   1   10.68    0.26
  -1   3  -1    0.27    0.08
  -1   3  -1    0.27    0.07
  -1   3  -1    0.26    0.08
   1  -3   1    0.15    0.07
   1  -3   1    0.26    0.10
   1  -3   1    0.26    0.04
  -2   3  -1    2.71    0.13
  -2   3  -1    2.36    0.17
   2  -3   1    2.51    0.13
   2  -3   1    2.59    0.18
   2  -3   1    2.44    0.11
   2  -3   1    2.51    0.14
  -3   3  -1   10.40    0.38
   3  -3   1   10.32    0.33
   3  -3   1   10.07    0.27
   3  -3   1   10.17    0.39
   3  -3   1   10.53    0.30
  -4   3  -1    3.84    0.29
   4  -3   1    4.10    0.19
   4  -3   1    3.70    0.21
   5  -3   1    1.73    0.20
   5  -3   1    1.81    0.16
   6  -3   1    0.82    0.19
   6  -3   1    0.59    0.12
   6   2  -1   -0.10    0.10
   6   2  -1   -0.10    0.09
   6   2  -1    0.15    0.29
  -6  -2   1   -0.11    0.13
   5   2  -1    0.05    0.23
   5   2  -1   -0.05    0.09
   5   2  -1   -0.03    0.07
  -5  -2   1   -0.14    0.13
  -5  -2   1   -0.01    0.26
   4   2  -1    0.48    0.10
   4   2  -1    0.36    0.21
  -4  -2   1    0.41    0.12
  -4  -2   1    0.57    0.25
   3   2  -1    8.05    0.26
   3   2  -1    7.62    0.39
  -3  -2   1    8.07    0.29
  -3  -2   1    7.77    0.42
   2   2  -1    6.22    0.33
  -2  -2   1    6.59    0.36
  -2  -2   1    6.06    0.22
   1   2  -1  112.69    2.38
   1   2  -1  114.33    2.74
   1   2  -1   97.77    2.51
   1   2  -1  114.86    2.73
  -1  -2   1  114.24    2.74
  -1  -2   1  112.50    2.38
  -1  -2   1  113.48    2.72
   0   2  -1    2.18    0.09
   0   2  -1    2.24    0.20
   0   2  -1    2.32    0.08
   0   2  -1    2.25    0.18
   0  -2   1    2.41    0.21
   0  -2   1    2.29    0.09
   0  -2   1    2.41    0.09
  -1   2  -1    4.33    0.16
  -1   2  -1    4.15    0.18
   1  -2   1    4.30    0.13
   1  -2   1    4.17    0.14
  -2   2  -1   15.64    0.47
  -2   2  -1   16.09    0.38
  -2   2  -1   15.89    0.36
   2  -2   1   15.72    0.48
   2  -2   1   15.78    0.38
   2  -2   1   15.41    0.37
   2  -2   1   15.79    0.39
  -3   2  -1   31.26    0.88
   3  -2   1   30.74    0.87
   3  -2   1   30.15    0.81
   3  -2   1   30.67    0.74
   3  -2   1   31.56    0.71
   3  -2   1   31.40    0.68
  -4   2  -1    2.37    0.27
   4  -2   1    2.55    0.15
   4  -2   1    2.52    0.16
  -5   2  -1    2.46    0.32
   5  -2   1    2.84    0.18
   5  -2   1    2.91    0.18
   5  -2   1    2.77    0.24
   6  -2   1    2.46    0.20
   6  -2   1    2.20    0.18
   6  -2   1    2.84    0.28
   6   1  -1    0.42    0.28
   6   1  -1    0.40    0.11
   6   1  -1    0.40    0.11
  -6  -1   1    0.10    0.14
   5   1  -1    0.32    0.22
   5   1  -1    0.04    0.09
   5   1  -1    0.09    0.08
  -5  -1   1   -0.09    0.23
  -5  -1   1   -0.08    0.11
   4   1  -1    0.03    0.06
   4   1  -1   -0.01    0.15
   4   1  -1    0.04    0.07
  -4  -1   1    0.05    0.10
  -4  -1   1    0.32    0.23
   3   1  -1    0.37    0.07
   3   1  -1    0.40    0.13
  -3  -1   1    0.26    0.09
  -3  -1   1    0.45    0.18
   2   1  -1    0.02    0.10
   2   1  -1    0.08    0.05
   2   1  -1   -0.06    0.10
   2   1  -1   -0.02    0.04
  -2  -1   1   -0.01    0.06
  -2  -1   1   -0.11    0.14
   1   1  -1    0.44    0.10
   1   1  -1    0.46    0.10
  -1  -1   1    0.46    0.09
  -1  -1   1    0.39    0.05
  -1  -1   1    0.41    0.12
   0   1  -1    6.65    0.23
   0   1  -1    6.46    0.16
   0   1  -1    6.34    0.16
   0   1  -1    6.68    0.20
   0  -1   1    6.35    0.20
   0  -1   1    6.66    0.16
   0  -1   1    6.42    0.16
   0  -1   1    6.41    0.16
   0  -1   1    6.51    0.22
  -1   1  -1   16.28    0.34
  -1   1  -1   16.75    0.42
  -1   1  -1   15.94    0.44
   1  -1   1   16.24    0.36
   1  -1   1   16.47    0.45
  -2   1  -1    0.43    0.11
  -2   1  -1    0.30    0.04
   2  -1   1    0.27    0.05
   2  -1   1    0.28    0.05
   2  -1   1    0.40    0.09
   2  -1   1    0.37    0.05
  -3   1  -1    5.32    0.29
   3  -1   1    4.77    0.21
   3  -1   1    5.09    0.17
   3  -1   1    4.97    0.18
  -4   1  -1    0.49    0.20
   4  -1   1    0.33    0.07
   4  -1   1    0.28    0.08
  -5   1  -1    1.19    0.27
   5  -1   1    0.98    0.12
   5  -1   1    0.85    0.10
   5  -1   1    0.92    0.18
   6  -1   1    0.92    0.13
   6  -1   1    1.03    0.14
   6  -1   1    0.92    0.24
   7   0  -1    0.33    0.12
   7   0  -1    0.51    0.32
   6   0  -1    0.48    0.24
   6   0  -1    0.17    0.10
   6   0  -1    0.24    0.10
  -6   0   1    0.07    0.13
   5   0  -1    1.93    0.27
   5   0  -1    1.69    0.15
   5   0  -1    1.71    0.15
  -5   0   1    1.92    0.32
  -5   0   1    1.81    0.20
   4   0  -1    4.59    0.19
   4   0  -1    4.44    0.14
   4   0  -1    4.42    0.18
  -4   0   1    5.07    0.37
  -4   0   1    4.44    0.22
   3   0  -1    3.04    0.23
   3   0  -1    3.11    0.14
   3   0  -1    2.97    0.10
   3   0  -1    2.99    0.12
  -3   0   1    2.86    0.17
  -3   0   1    2.72    0.26
   2   0  -1    0.56    0.11
   2   0  -1    0.51    0.06
   2   0  -1    0.50    0.06
   2   0  -1    0.64    0.07
   2   0  -1    0.55    0.04
  -2   0   1    0.54    0.07
  -2   0   1    0.55    0.06
  -2   0   1    0.64    0.14
   1   0  -1    5.74    0.14
   1   0  -1    5.69    0.18
   1   0  -1    5.65    0.14
   1   0  -1    5.87    0.15
   1   0  -1    5.77    0.22
  -1   0   1    5.79    0.16
  -1   0   1    5.85    0.22
  -1   0   1    5.82    0.18
  -1   0  -1  158.41    3.80
  -1   0  -1  165.26    3.81
   1   0   1  157.43    3.13
   1   0   1  159.31    3.80
   1   0   1  151.80    3.38
   1   0   1  161.80    3.27
   1   0   1  161.22    3.81
  -2   0  -1    0.02    0.11
  -2   0  -1    0.02    0.06
   2   0   1    0.03    0.04
   2   0   1    0.06    0.05
   2   0   1    0.01    0.08
   2   0   1    0.01    0.06
   2   0   1    0.04    0.04
  -3   0  -1    2.30    0.16
  -3   0  -1    2.16    0.25
   3   0   1    2.40    0.13
   3   0   1    2.36    0.11
   3   0   1    2.19    0.18
  -4   0  -1    4.76    0.23
  -4   0  -1    4.42    0.35
   4   0   1    4.75    0.29
   4   0   1    4.75    0.17
   4   0   1    4.79    0.20
  -5   0  -1   -0.15    0.22
   5   0   1    0.00    0.07
   5   0   1   -0.07    0.16
   5   0   1    0.00    0.08
   6   0   1    2.23    0.31
   6   0   1    1.93    0.17
   6   0   1    1.83    0.17
   7  -1  -1    0.15    0.12
   7  -1  -1    0.21    0.11
   6  -1  -1    1.31    0.15
   6  -1  -1    1.38    0.17
   6  -1  -1    1.34    0.25
  -6   1   1    1.27    0.18
   5  -1  -1    1.11    0.14
   5  -1  -1    1.11    0.12
   5  -1  -1    1.08    0.19
  -5   1   1    1.10    0.15
  -5   1   1    1.34    0.28
   4  -1  -1   10.58    0.30
   4  -1  -1   11.36    0.31
   4  -1  -1   11.50    0.32
  -4   1   1   11.20    0.35
  -4   1   1   10.89    0.48
   3  -1  -1    0.33    0.06
   3  -1  -1    0.33    0.06
   3  -1  -1    0.30    0.11
   3  -1  -1    0.33    0.09
   3  -1  -1    0.38    0.04
   3  -1  -1    0.14    0.06
  -3   1   1    0.46    0.15
  -3   1   1    0.26    0.06
  -3   1   1    0.36    0.08
   2  -1  -1    0.01    0.04
   2  -1  -1   -0.03    0.03
   2  -1  -1   -0.01    0.04
   2  -1  -1    0.01    0.04
   2  -1  -1   -0.03    0.08
   2  -1  -1   -0.06    0.04
  -2   1   1   -0.03    0.03
  -2   1   1    0.03    0.05
  -2   1   1    0.01    0.05
  -2   1   1   -0.12    0.10
   1  -1  -1   32.97    0.80
   1  -1  -1   31.92    0.68
   1  -1  -1   32.34    0.69
   1  -1  -1   32.46    0.82
   1  -1  -1   34.25    0.72
   1  -1  -1   33.75    0.77
  -1   1   1   34.99    0.77
  -1   1   1   33.39    0.72
  -1   1   1   33.80    0.76
  -1   1   1   32.25    0.69
   0  -1  -1    9.43    0.34
   0  -1  -1    9.53    0.23
  -1  -1  -1    4.00    0.15
  -1  -1  -1    4.21    0.21
  -1  -1  -1    4.07    0.16
   1   1   1    4.12    0.17
   1   1   1    4.07    0.19
  -2  -1  -1   63.87    1.60
  -2  -1  -1   62.13    1.37
   2   1   1   62.39    1.31
   2   1   1   60.41    1.57
   2   1   1   62.74    1.55
  -3  -1  -1    8.38    0.29
  -3  -1  -1    8.62    0.41
   3   1   1    8.21    0.21
   3   1   1    8.30    0.34
   3   1   1    8.34    0.25
  -4  -1  -1    3.82    0.36
  -4  -1  -1    3.70    0.22
   4   1   1    3.92    0.29
   4   1   1    3.71    0.18
   4   1   1    4.15    0.15
  -5  -1  -1    0.31    0.25
  -5  -1  -1    0.11    0.12
   5   1   1    0.29    0.08
   5   1   1    0.35    0.10
   5   1   1    0.35    0.20
  -6  -1  -1    0.08    0.29
   6   1   1    0.24    0.11
   6   1   1    0.28    0.10
   6   1   1    0.70    0.26
   6  -2  -1    0.05    0.11
   6  -2  -1    0.10    0.09
   6  -2  -1   -0.01    0.18
   5  -2  -1    9.75    0.31
   5  -2  -1    9.36    0.31
   5  -2  -1    9.20    0.41
  -5   2   1    9.76    0.34
   4  -2  -1    2.68    0.16
   4  -2  -1    2.50    0.21
   4  -2  -1    2.85    0.16
   4  -2  -1    2.69    0.24
  -4   2   1    2.65    0.28
  -4   2   1    2.77    0.17
   3  -2  -1    3.77    0.15
   3  -2  -1    3.56    0.18
   3  -2  -1    3.78    0.14
   3  -2  -1    3.57    0.22
   3  -2  -1    3.92    0.16
  -3   2   1    3.45    0.25
  -3   2   1    3.65    0.15
   2  -2  -1   30.85    0.68
   2  -2  -1   31.12    0.67
   2  -2  -1   31.14    0.73
   2  -2  -1   29.76    0.66
   2  -2  -1   30.85    0.80
  -2   2   1   32.13    0.73
  -2   2   1   30.55    0.67
  -2   2   1   30.43    0.68
  -2   2   1   31.41    0.81
   1  -2  -1   13.64    0.35
   1  -2  -1   13.35    0.32
   1  -2  -1   13.37    0.31
  -1   2   1   13.91    0.34
  -1   2   1   13.64    0.31
  -1   2   1   14.38    0.35
   0  -2  -1    0.09    0.08
   0  -2  -1    0.08    0.05
   0  -2  -1    0.06    0.03
   0  -2  -1    0.09    0.08
   0   2   1    0.08    0.03
   0   2   1    0.03    0.06
   0   2   1    0.08    0.03
   0   2   1    0.07    0.05
   0   2   1    0.18    0.08
  -1  -2  -1   14.84    0.37
  -1  -2  -1   14.69    0.43
  -1  -2  -1   14.88    0.52
   1   2   1   14.58    0.46
   1   2   1   14.71    0.37
   1   2   1   14.90    0.45
  -2  -2  -1    1.41    0.20
  -2  -2  -1    1.31    0.14
   2   2   1    1.42    0.16
  -3  -2  -1    1.05    0.12
  -3  -2  -1    1.08    0.22
   3   2   1    1.28    0.12
   3   2   1    1.25    0.18
  -4  -2  -1   -0.13    0.11
  -4  -2  -1   -0.06    0.21
   4   2   1    0.11    0.17
   4   2   1    0.19    0.08
  -5  -2  -1   -0.02    0.13
  -5  -2  -1    0.40    0.27
   5   2   1    0.22    0.22
   5   2   1    0.04    0.09
   5   2   1    0.14    0.07
  -6  -2  -1    0.53    0.33
   6   2   1    0.65    0.11
   6   2   1    1.32    0.31
   6   2   1    0.67    0.13
   6  -3  -1   -0.08    0.18
   6  -3  -1   -0.15    0.11
   6  -3  -1   -0.02    0.09
   5  -3  -1   17.40    0.48
   5  -3  -1   16.90    0.48
   5  -3  -1   17.24    0.57
   4  -3  -1    6.74    0.33
   4  -3  -1    6.87    0.26
   4  -3  -1    6.94    0.29
   4  -3  -1    6.71    0.24
  -4   3   1    6.20    0.34
  -4   3   1    7.02    0.23
   3  -3  -1    0.31    0.07
   3  -3  -1    0.35    0.07
   3  -3  -1    0.30    0.08
   3  -3  -1    0.29    0.10
  -3   3   1    0.36    0.06
  -3   3   1    0.29    0.12
   2  -3  -1   12.88    0.35
   2  -3  -1   12.92    0.33
   2  -3  -1   12.87    0.39
   2  -3  -1   12.65    0.35
  -2   3   1   12.80    0.32
  -2   3   1   13.07    0.33
   1  -3  -1    6.35    0.20
   1  -3  -1    5.96    0.20
   1  -3  -1    5.50    0.22
   1  -3  -1    6.08    0.19
  -1   3   1    6.14    0.20
  -1   3   1    6.05    0.18
  -1   3   1    6.00    0.19
   0  -3  -1   23.85    0.86
   0  -3  -1   25.35    0.67
   0  -3  -1   23.57    0.67
   0  -3  -1   23.96    0.57
   0   3   1   23.61    0.65
   0   3   1   23.96    0.57
   0   3   1   24.64    0.84
   0   3   1   24.13    0.54
   0   3   1   24.57    0.64
  -1  -3  -1    5.90    0.21
  -1  -3  -1    5.97    0.30
  -1  -3  -1    5.86    0.28
   1   3   1    5.86    0.20
   1   3   1    6.06    0.27
   1   3   1    5.70    0.33
  -2  -3  -1    1.54    0.21
  -2  -3  -1    1.38    0.14
  -2  -3  -1    1.48    0.16
   2   3   1    1.57    0.19
  -3  -3  -1    1.64    0.18
  -3  -3  -1    1.72    0.26
   3   3   1    1.81    0.15
   3   3   1    1.78    0.24
  -4  -3  -1    1.48    0.19
  -4  -3  -1    1.40    0.30
   4   3   1    1.56    0.27
   4   3   1    1.56    0.15
  -5  -3  -1    0.34    0.30
  -5  -3  -1    0.00    0.12
   5   3   1    0.23    0.26
   5   3   1    0.07    0.07
   5   3   1   -0.07    0.09
  -6  -3  -1    0.35    0.33
   6   3   1    0.46    0.10
   6   3   1    0.61    0.32
   6   3   1    0.33    0.13
   6  -4  -1    0.30    0.18
   6  -4  -1    0.14    0.10
   5  -4  -1    3.91    0.21
   5  -4  -1    4.05    0.26
   4  -4  -1   19.11    0.57
   4  -4  -1   19.30    0.50
   3  -4  -1    0.85    0.11
   3  -4  -1    0.87    0.12
   3  -4  -1    1.07    0.12
   2  -4  -1   10.53    0.35
   2  -4  -1   10.96    0.31
   2  -4  -1   11.02    0.32
  -2   4   1   11.42    0.30
  -2   4   1   10.98    0.30
   1  -4  -1  115.42    2.83
   1  -4  -1  118.03    2.41
  -1   4   1  116.74    2.41
   0  -4  -1    2.12    0.11
   0  -4  -1    1.67    0.24
   0  -4  -1    2.04    0.26
   0   4   1    1.97    0.12
   0   4   1    1.89    0.23
   0   4   1    2.17    0.11
   0   4   1    2.01    0.11
   0   4   1    2.14    0.12
   0   4   1    2.15    0.24
  -1  -4  -1    0.17    0.08
  -1  -4  -1    0.24    0.07
  -1  -4  -1    0.13    0.12
  -1  -4  -1    0.13    0.08
  -1  -4  -1    0.23    0.05
   1   4   1    0.19    0.17
   1   4   1    0.18    0.05
   1   4   1    0.10    0.06
  -2  -4  -1    3.46    0.19
  -2  -4  -1    3.55    0.26
  -2  -4  -1    3.27    0.31
   2   4   1    3.99    0.35
  -3  -4  -1    0.80    0.24
  -3  -4  -1    0.91    0.13
  -3  -4  -1    0.58    0.10
   3   4   1    0.88    0.24
  -4  -4  -1    0.16    0.12
  -4  -4  -1    0.16    0.26
  -4  -4  -1    0.04    0.09
   4   4   1   -0.17    0.23
   4   4   1    0.08    0.10
  -5  -4  -1    1.37    0.37
  -5  -4  -1    0.73    0.17
   5   4   1    1.16    0.33
   5   4   1    0.75    0.14
  -6  -4  -1    0.36    0.33
   6   4   1    0.14    0.09
   6   4   1    0.04    0.11
   6   4   1    0.24    0.34
   6  -5  -1    0.48    0.13
   6  -5  -1    0.70    0.18
   5  -5  -1    2.75    0.22
   5  -5  -1    2.65    0.19
   4  -5  -1    8.67    0.30
   4  -5  -1    8.97    0.32
   3  -5  -1    5.39    0.27
   3  -5  -1    5.60    0.22
   3  -5  -1    5.52    0.22
  -3   5   1    5.66    0.20
   2  -5  -1    6.39    0.24
   2  -5  -1    6.68    0.23
   2  -5  -1    6.33    0.29
  -2   5   1    6.45    0.21
   1  -5  -1   17.47    0.43
   1  -5  -1   17.77    0.51
   1  -5  -1   16.90    0.55
  -1   5   1   16.86    0.43
   0  -5  -1   18.71    0.59
   0  -5  -1   17.70    0.60
   0   5   1   18.20    0.48
   0   5   1   18.02    0.44
   0   5   1   17.71    0.57
   0   5   1   18.35    0.45
   0   5   1   17.73    0.45
  -1  -5  -1    0.46    0.11
  -1  -5  -1    0.37    0.16
  -1  -5  -1    0.48    0.15
  -1  -5  -1    0.53    0.06
  -1  -5  -1    0.54    0.09
   1   5   1    0.64    0.20
  -2  -5  -1    8.71    0.47
  -2  -5  -1    8.59    0.31
  -2  -5  -1    8.74    0.42
   2   5   1    8.37    0.49
  -3  -5  -1    0.17    0.23
  -3  -5  -1    0.06    0.11
  -3  -5  -1    0.04    0.10
   3   5   1    0.30    0.26
  -4  -5  -1    1.09    0.17
  -4  -5  -1    0.79    0.14
  -4  -5  -1    1.31    0.33
   4   5   1    1.17    0.33
   4   5   1    1.27    0.15
  -5  -5  -1    0.12    0.14
  -5  -5  -1    0.32    0.33
   5   5   1    0.04    0.12
   5   5   1    0.06    0.33
  -6  -5  -1    2.32    0.46
   6   5   1    1.33    0.18
   6   5   1    2.49    0.47
   6  -6  -1    0.26    0.17
   6  -6  -1    0.12    0.12
   5  -6  -1    0.31    0.12
   5  -6  -1    0.24    0.13
   4  -6  -1    4.69    0.23
   4  -6  -1    4.71    0.23
   3  -6  -1    8.99    0.32
   3  -6  -1    9.28    0.31
  -3   6   1    8.91    0.28
   2  -6  -1    3.55    0.20
   2  -6  -1    3.53    0.18
   2  -6  -1    3.32    0.28
  -2   6   1    3.66    0.16
   1  -6  -1    1.44    0.19
   1  -6  -1    1.81    0.20
   0  -6  -1    5.38    0.38
   0  -6  -1    6.06    0.35
   0   6   1    5.78    0.20
   0   6   1    5.59    0.33
   0   6   1    5.58    0.21
  -1  -6  -1    0.03    0.05
  -1  -6  -1    0.02    0.11
  -1  -6  -1   -0.08    0.08
  -1  -6  -1    0.10    0.16
   1   6   1   -0.05    0.06
   1   6   1    0.03    0.20
  -2  -6  -1    7.39    0.41
  -2  -6  -1    7.04    0.21
  -2  -6  -1    7.32    0.29
   2   6   1    6.99    0.50
  -3  -6  -1   -0.06    0.12
  -3  -6  -1    0.05    0.11
  -3  -6  -1   -0.32    0.23
   3   6   1    0.01    0.30
  -4  -6  -1    0.20    0.12
  -4  -6  -1    0.48    0.16
  -4  -6  -1    0.53    0.32
   4   6   1    1.08    0.37
  -5  -6  -1    0.57    0.18
  -5  -6  -1    0.97    0.38
   5   6   1    0.46    0.15
   5   6   1    1.02    0.41
   5  -7  -1    0.42    0.13
   5  -7  -1    0.58    0.14
   4  -7  -1    1.41    0.17
   3  -7  -1    3.80    0.23
   3  -7  -1    3.91    0.20
  -3   7   1    3.83    0.17
   2  -7  -1    5.96    0.25
   2  -7  -1    5.77    0.26
   2  -7  -1    5.18    0.38
  -2   7   1    5.82    0.22
   1  -7  -1    0.72    0.24
   1  -7  -1    0.94    0.16
   0  -7  -1    5.11    0.42
   0  -7  -1    5.78    0.37
   0   7   1    5.43    0.34
   0   7   1    5.84    0.22
  -1  -7  -1    0.42    0.18
  -1  -7  -1    0.80    0.12
   1   7   1    0.61    0.24
   1   7   1    0.72    0.10
  -2  -7  -1    1.05    0.26
  -2  -7  -1    1.23    0.10
  -2  -7  -1    1.05    0.17
  -2  -7  -1    1.39    0.18
   2   7   1    1.27    0.14
   2   7   1    1.25    0.33
  -3  -7  -1    1.18    0.33
  -3  -7  -1    1.12    0.17
  -3  -7  -1    0.89    0.15
   3   7   1    1.06    0.36
  -4  -7  -1    0.49    0.33
  -4  -7  -1    0.63    0.17
   4   7   1    0.24    0.38
  -5  -7  -1    0.64    0.38
   5   7   1    1.09    0.45
   5  -8  -1    0.33    0.13
   5  -8  -1    0.11    0.14
   4  -8  -1    1.30    0.16
   4  -8  -1    1.44    0.18
   3  -8  -1    0.13    0.13
   3  -8  -1    0.32    0.10
  -3   8   1    0.23    0.08
   2  -8  -1    7.34    0.30
  -2   8   1    6.84    0.25
   1  -8  -1   -0.07    0.14
  -1   8   1    0.04    0.07
   0  -8  -1    0.03    0.19
   0   8   1    0.12    0.08
   0   8   1   -0.06    0.17
  -1  -8  -1    0.98    0.27
   1   8   1    0.96    0.12
   1   8   1    0.74    0.26
  -2  -8  -1   -0.22    0.11
  -2  -8  -1   -0.19    0.23
  -2  -8  -1    0.21    0.13
   2   8   1    0.09    0.09
   2   8   1   -0.15    0.28
  -3  -8  -1    1.23    0.36
  -3  -8  -1    1.78    0.22
  -3  -8  -1    1.99    0.30
   3   8   1    2.56    0.43
   3   8   1    1.77    0.15
  -4  -8  -1    2.98    0.27
  -4  -8  -1    1.87    0.43
   4   8   1    2.74    0.51
  -5  -8  -1    2.84    0.51
   4  -9  -1    1.28    0.19
   4  -9  -1    1.21    0.16
   3  -9  -1    0.98    0.18
   3  -9  -1    1.17    0.16
  -3   9   1    1.28    0.13
   2  -9  -1    2.57    0.21
  -2   9   1    1.98    0.14
   1  -9  -1    0.09    0.16
  -1   9   1    0.36    0.09
   0  -9  -1    0.77    0.23
   0   9   1    0.99    0.13
  -1  -9  -1   -0.10    0.25
   1   9   1   -0.09    0.08
  -2  -9  -1    0.26    0.27
   2   9   1    0.06    0.09
  -3  -9  -1    1.47    0.39
   3   9   1    1.77    0.16
  -4  -9  -1    1.46    0.40
   4 -10  -1    0.00    0.11
   4 -10  -1   -0.19    0.16
   3 -10  -1    0.17    0.12
  -3  10   1    0.08    0.08
   2 -10  -1    3.07    0.25
  -2  10   1    2.90    0.17
   1 -10  -1    1.22    0.22
  -1  10   1    1.34    0.14
   0 -10  -1   -0.01    0.22
   0  10   1    0.09    0.09
  -1 -10  -1    1.73    0.33
   1  10   1    1.89    0.16
  -2 -10  -1    1.91    0.37
   2  10   1    2.21    0.17
  -3 -10  -1    0.29    0.34
   3  10   1    0.10    0.10
   3 -11  -1    0.14    0.13
  -3  11   1    0.02    0.09
   2 -11  -1    0.31    0.16
  -2  11   1    0.54    0.10
   1 -11  -1   -0.25    0.18
  -1  11   1    0.05    0.08
   0 -11  -1    1.97    0.32
   0  11   1    2.56    0.18
  -1 -11  -1    0.21    0.29
   1  11   1    0.42    0.12
  -2 -11  -1    0.20    0.31
   2  11   1    0.19    0.10
   1 -12  -1   -0.16    0.19
  -1  12   1   -0.01    0.09
   0 -12  -1    1.22    0.29
   0  12   1    1.53    0.16
  -1 -12  -1   -0.26    0.28
   1  12   1    0.16    0.10
  -1 -12   2   -0.28    0.25
   0  12  -2    0.38    0.10
   0 -12   2    0.77    0.26
   1 -12   2    0.35    0.20
   2  11  -2    0.07    0.08
  -2 -11   2   -0.01    0.30
  -2 -11   2    0.25    0.14
   1  11  -2   -0.07    0.07
  -1 -11   2    0.13    0.25
   0  11  -2    0.58    0.11
   0 -11   2    0.20    0.23
  -1  11  -2    0.94    0.13
   1 -11   2    0.79    0.21
   2 -11   2    2.08    0.25
   3 -11   2   -0.06    0.14
  -3 -10   2    0.16    0.33
  -3 -10   2   -0.26    0.12
   2  10  -2    1.79    0.14
  -2 -10   2    1.86    0.23
  -2 -10   2    1.42    0.36
   1  10  -2    0.86    0.12
  -1 -10   2    0.58    0.26
  -1 -10   2    0.97    0.14
   0  10  -2    0.01    0.08
   0 -10   2   -0.13    0.18
  -1  10  -2    6.21    0.24
   1 -10   2    5.70    0.35
   2 -10   2    0.49    0.16
   3 -10   2   -0.08    0.12
   4 -10   2    0.22    0.18
   4 -10   2    0.55    0.16
  -4  -9   2    0.38    0.36
  -4  -9   2   -0.01    0.14
   3   9  -2    0.45    0.38
  -3  -9   2    0.55    0.34
  -3  -9   2    0.34    0.14
   2   9  -2    1.48    0.37
   2   9  -2    1.64    0.13
  -2  -9   2    1.25    0.33
  -2  -9   2    1.67    0.21
   1   9  -2    0.13    0.08
   1   9  -2   -0.35    0.27
  -1  -9   2    0.36    0.23
  -1  -9   2    0.03    0.11
   0   9  -2    0.02    0.07
   0  -9   2    0.03    0.08
   0  -9   2   -0.08    0.17
  -1   9  -2    1.36    0.12
   1  -9   2    1.08    0.20
   2  -9   2   11.68    0.45
   3  -9   2    0.69    0.17
   3  -9   2    0.81    0.15
   4  -9   2    0.29    0.16
   4  -9   2    0.59    0.15
   5   8  -2   -0.74    0.45
  -5  -8   2    0.04    0.38
  -5  -8   2    0.13    0.16
   4   8  -2    0.13    0.42
  -4  -8   2   -0.32    0.33
  -4  -8   2   -0.07    0.13
   3   8  -2    0.19    0.37
   3   8  -2    0.49    0.08
  -3  -8   2    0.35    0.30
  -3  -8   2    0.65    0.16
   2   8  -2    2.59    0.40
   2   8  -2    2.86    0.14
  -2  -8   2    2.72    0.22
  -2  -8   2    2.15    0.35
   1   8  -2    5.40    0.20
   1   8  -2    4.77    0.49
  -1  -8   2    5.39    0.25
  -1  -8   2    4.65    0.40
   0   8  -2    3.74    0.38
   0   8  -2    4.11    0.17
   0  -8   2    3.58    0.31
   0  -8   2    3.84    0.19
  -1   8  -2    0.48    0.08
   1  -8   2    0.57    0.15
   2  -8   2    2.63    0.23
   2  -8   2    2.75    0.22
   3  -8   2    6.52    0.32
   3  -8   2    7.02    0.31
   4  -8   2    0.31    0.15
   4  -8   2    0.57    0.13
   5  -8   2    0.32    0.14
   5  -8   2    0.47    0.16
   5   7  -2    0.42    0.45
  -5  -7   2    0.36    0.38
  -5  -7   2   -0.10    0.13
   4   7  -2   -0.50    0.40
  -4  -7   2    0.13    0.14
  -4  -7   2    0.16    0.32
   3   7  -2    0.54    0.37
   3   7  -2    0.82    0.09
  -3  -7   2    1.06    0.32
  -3  -7   2    0.93    0.16
   2   7  -2    4.71    0.18
   2   7  -2    5.19    0.52
  -2  -7   2    4.74    0.44
  -2  -7   2    4.83    0.26
   1   7  -2    0.71    0.09
   1   7  -2    0.65    0.27
  -1  -7   2    0.29    0.22
  -1  -7   2    0.55    0.10
   0   7  -2    2.80    0.14
   0   7  -2    2.42    0.34
   0  -7   2    2.61    0.16
  -1   7  -2    7.64    0.25
   1  -7   2    7.85    0.34
  -2   7  -2    0.51    0.14
   2  -7   2    0.56    0.15
   2  -7   2    0.54    0.12
   3  -7   2    1.61    0.17
   3  -7   2    1.76    0.21
   4  -7   2    1.73    0.18
   4  -7   2    1.78    0.21
   5  -7   2    0.28    0.13
   5  -7   2    0.22    0.12
  -6  -6   2    0.00    0.15
   5   6  -2    0.00    0.14
   5   6  -2    0.64    0.44
  -5  -6   2   -0.28    0.36
  -5  -6   2   -0.05    0.14
   4   6  -2   -0.37    0.35
  -4  -6   2   -0.13    0.30
  -4  -6   2    0.06    0.14
   3   6  -2    0.62    0.35
   3   6  -2    0.35    0.06
  -3  -6   2    0.19    0.13
  -3  -6   2    0.27    0.27
   2   6  -2    1.97    0.35
   2   6  -2    1.81    0.10
  -2  -6   2    1.66    0.28
  -2  -6   2    1.56    0.17
   1   6  -2    5.96    0.44
   1   6  -2    5.34    0.18
  -1  -6   2    5.27    0.39
  -1  -6   2    5.18    0.22
   0   6  -2    9.42    0.29
   0   6  -2    9.28    0.27
   0   6  -2    9.89    0.28
   0   6  -2    9.37    0.45
   0  -6   2    9.65    0.28
  -1   6  -2    3.49    0.15
  -1   6  -2    2.91    0.27
   1  -6   2    3.73    0.21
   1  -6   2    3.09    0.38
   1  -6   2    3.32    0.22
  -2   6  -2    4.51    0.25
   2  -6   2    4.54    0.35
   2  -6   2    4.74    0.24
   2  -6   2    4.78    0.23
  -3   6  -2    4.22    0.26
   3  -6   2    4.58    0.23
   3  -6   2    4.67    0.24
   4  -6   2   11.92    0.42
   4  -6   2   11.83    0.39
   5  -6   2    0.46    0.14
   5  -6   2    0.28    0.12
   6  -6   2    0.05    0.16
   6  -6   2    0.25    0.13
   6   5  -2    0.35    0.14
   6   5  -2    0.46    0.43
  -6  -5   2    0.96    0.37
  -6  -5   2    0.14    0.15
   5   5  -2    0.21    0.37
   5   5  -2   -0.11    0.12
  -5  -5   2    0.76    0.36
  -5  -5   2    0.24    0.14
   4   5  -2    1.57    0.38
  -4  -5   2    1.50    0.19
  -4  -5   2    1.35    0.36
   3   5  -2    0.54    0.31
  -3  -5   2    0.60    0.27
  -3  -5   2    0.57    0.12
   2   5  -2    2.90    0.42
  -2  -5   2    2.11    0.18
  -2  -5   2    2.38    0.34
   1   5  -2    3.30    0.36
   1   5  -2    3.22    0.12
   1   5  -2    2.86    0.22
  -1  -5   2    3.27    0.31
  -1  -5   2    3.23    0.17
   0   5  -2    5.10    0.34
   0   5  -2    5.09    0.16
   0   5  -2    5.04    0.18
   0  -5   2    4.73    0.19
   0  -5   2    4.33    0.38
   0  -5   2    4.83    0.18
  -1   5  -2    8.78    0.25
   1  -5   2    8.35    0.44
   1  -5   2    8.76    0.30
   1  -5   2    8.88    0.32
  -2   5  -2   32.22    0.90
   2  -5   2   31.79    0.94
   2  -5   2   33.71    0.78
   2  -5   2   33.39    0.87
  -3   5  -2    0.27    0.12
   3  -5   2    0.14    0.10
   3  -5   2    0.14    0.08
   4  -5   2    6.11    0.28
   4  -5   2    6.36    0.27
   5  -5   2    0.12    0.11
   5  -5   2    0.17    0.12
   6  -5   2    4.30    0.30
   6  -5   2    3.95    0.24
   6   4  -2    0.01    0.12
   6   4  -2    0.30    0.36
   6   4  -2    0.14    0.10
  -6  -4   2    0.13    0.15
   5   4  -2    0.53    0.13
   5   4  -2    0.46    0.35
  -5  -4   2    0.65    0.17
  -5  -4   2    0.61    0.33
   4   4  -2    0.60    0.31
  -4  -4   2    0.80    0.15
  -4  -4   2    0.65    0.31
   3   4  -2    5.16    0.16
   3   4  -2    5.76    0.48
  -3  -4   2    5.54    0.26
  -3  -4   2    5.68    0.43
   2   4  -2    0.60    0.07
   2   4  -2    0.50    0.23
  -2  -4   2    0.52    0.22
  -2  -4   2    0.35    0.09
   1   4  -2    4.61    0.38
   1   4  -2    4.22    0.22
   1   4  -2    4.68    0.14
  -1  -4   2    4.76    0.19
  -1  -4   2    4.51    0.34
   0   4  -2    0.00    0.04
   0   4  -2    0.01    0.03
   0   4  -2    0.16    0.14
   0  -4   2    0.09    0.10
   0  -4   2   -0.06    0.18
   0  -4   2   -0.03    0.04
   0  -4   2   -0.06    0.05
  -1   4  -2    4.21    0.17
   1  -4   2    4.20    0.28
   1  -4   2    3.59    0.18
   1  -4   2    4.06    0.19
   1  -4   2    4.05    0.15
  -2   4  -2   11.67    0.40
   2  -4   2   11.19    0.42
   2  -4   2   11.86    0.36
   2  -4   2   11.79    0.33
  -3   4  -2    1.51    0.17
   3  -4   2    1.39    0.14
   3  -4   2    1.28    0.17
   3  -4   2    1.37    0.13
  -4   4  -2    1.80    0.24
   4  -4   2    1.62    0.15
   4  -4   2    1.66    0.16
   5  -4   2    0.12    0.10
   5  -4   2    0.24    0.12
   6  -4   2    0.64    0.17
   6  -4   2    0.33    0.12
   6   3  -2   -0.03    0.11
   6   3  -2    0.01    0.09
   6   3  -2    0.54    0.34
  -6  -3   2    0.16    0.15
   5   3  -2    1.48    0.16
   5   3  -2    1.04    0.32
  -5  -3   2    0.86    0.32
  -5  -3   2    1.46    0.19
   4   3  -2    1.80    0.17
   4   3  -2    1.39    0.29
  -4  -3   2    1.50    0.31
  -4  -3   2    1.47    0.19
   3   3  -2    5.89    0.44
  -3  -3   2    5.71    0.25
  -3  -3   2    5.75    0.42
   2   3  -2    3.66    0.37
   2   3  -2    3.30    0.11
  -2  -3   2    3.30    0.32
  -2  -3   2    3.42    0.18
   1   3  -2    6.31    0.17
   1   3  -2    6.19    0.21
   1   3  -2    6.93    0.41
  -1  -3   2    6.88    0.36
  -1  -3   2    6.80    0.22
  -1  -3   2    6.56    0.38
   0   3  -2    5.39    0.18
   0   3  -2    5.96    0.33
   0   3  -2    5.51    0.29
   0   3  -2    5.61    0.16
   0  -3   2    5.37    0.18
   0  -3   2    5.91    0.35
   0  -3   2    5.51    0.17
  -1   3  -2   11.89    0.40
   1  -3   2   12.14    0.42
   1  -3   2   12.57    0.32
   1  -3   2   12.84    0.33
  -2   3  -2   15.36    0.37
  -2   3  -2   14.79    0.46
  -2   3  -2   14.67    0.35
   2  -3   2   13.99    0.47
   2  -3   2   12.87    0.41
   2  -3   2   15.71    0.38
   2  -3   2   14.65    0.37
  -3   3  -2    1.46    0.19
   3  -3   2    1.40    0.12
   3  -3   2    1.47    0.11
  -4   3  -2    1.06    0.19
   4  -3   2    0.96    0.11
   5  -3   2    0.17    0.12
   5  -3   2    0.18    0.09
   6  -3   2    0.41    0.12
   6  -3   2    0.69    0.18
   6   2  -2    0.34    0.12
   6   2  -2    0.50    0.11
   6   2  -2    0.68    0.32
  -6  -2   2    0.24    0.14
   5   2  -2    5.26    0.24
   5   2  -2    5.61    0.46
   5   2  -2    4.96    0.20
  -5  -2   2    5.71    0.48
  -5  -2   2    4.63    0.28
   4   2  -2   12.56    0.57
   4   2  -2   12.44    0.37
  -4  -2   2   13.65    0.43
  -4  -2   2   13.51    0.61
   3   2  -2    0.08    0.16
   3   2  -2    0.24    0.08
  -3  -2   2    0.08    0.20
  -3  -2   2    0.16    0.08
   2   2  -2    6.48    0.36
  -2  -2   2    6.37    0.17
  -2  -2   2    6.38    0.23
  -2  -2   2    6.22    0.36
   1   2  -2  991.70   22.84
   1   2  -2  986.57   22.88
   1   2  -2  946.55   20.27
  -1  -2   2  836.14   21.55
  -1  -2   2  964.76   20.28
  -1  -2   2  985.68   22.76
  -1  -2   2 1000.00   22.81
   0   2  -2   94.03    2.34
   0   2  -2   91.71    2.03
   0   2  -2   98.48    2.33
   0  -2   2  100.65    2.32
   0  -2   2   93.85    2.35
   0  -2   2   98.15    2.04
   0  -2   2   93.22    2.18
  -1   2  -2    5.74    0.21
  -1   2  -2    5.95    0.24
   1  -2   2    5.66    0.26
   1  -2   2    6.07    0.18
  -2   2  -2    1.75    0.09
  -2   2  -2    1.74    0.17
   2  -2   2    1.80    0.11
   2  -2   2    1.53    0.10
   2  -2   2    1.94    0.18
  -3   2  -2    7.75    0.34
   3  -2   2    8.05    0.25
   3  -2   2    7.13    0.26
  -4   2  -2    0.28    0.17
   4  -2   2    0.32    0.08
   4  -2   2    0.26    0.08
  -5   2  -2    7.84    0.44
   5  -2   2    7.36    0.26
   5  -2   2    7.31    0.28
   5  -2   2    7.26    0.35
   6  -2   2    0.22    0.10
   6  -2   2    0.37    0.11
   6  -2   2    0.33    0.18
   6   1  -2    1.95    0.17
   6   1  -2    1.80    0.35
   6   1  -2    1.88    0.17
  -6  -1   2    1.71    0.21
   5   1  -2    1.24    0.14
   5   1  -2    1.56    0.28
   5   1  -2    1.54    0.15
  -5  -1   2    1.62    0.21
  -5  -1   2    1.70    0.33
   4   1  -2    4.27    0.19
   4   1  -2    4.18    0.17
  -4  -1   2    4.41    0.38
  -4  -1   2    4.04    0.23
   3   1  -2   15.90    0.41
   3   1  -2   16.18    0.55
  -3  -1   2   16.57    0.45
  -3  -1   2   16.50    0.60
   2   1  -2    1.60    0.17
  -2  -1   2    1.37    0.13
  -2  -1   2    1.25    0.19
  -2  -1   2    1.30    0.09
   1   1  -2   42.03    0.97
   1   1  -2   44.12    1.12
  -1  -1   2   44.94    1.11
  -1  -1   2   42.99    0.95
  -1  -1   2   41.28    0.97
  -1  -1   2   43.94    1.10
   0   1  -2   29.05    0.76
   0   1  -2   29.08    0.62
   0   1  -2   30.03    0.74
   0   1  -2   28.75    0.65
   0  -1   2   31.18    0.74
   0  -1   2   28.63    0.62
   0  -1   2   29.06    0.65
   0  -1   2   29.60    0.77
  -1   1  -2    3.59    0.14
  -1   1  -2    3.43    0.18
   1  -1   2    3.54    0.12
   1  -1   2    3.44    0.14
   1  -1   2    3.39    0.19
  -2   1  -2    9.15    0.34
  -2   1  -2    9.55    0.22
   2  -1   2    9.44    0.25
   2  -1   2    9.19    0.29
   2  -1   2    9.55    0.34
   2  -1   2    9.15    0.22
   2  -1   2    9.31    0.26
  -3   1  -2    9.67    0.40
   3  -1   2    9.64    0.25
   3  -1   2    9.86    0.34
   3  -1   2   10.02    0.28
  -4   1  -2    0.07    0.18
   4  -1   2    0.18    0.06
   4  -1   2    0.03    0.10
   4  -1   2    0.07    0.07
  -5   1  -2   -0.05    0.21
   5  -1   2   -0.08    0.08
   5  -1   2    0.00    0.08
   5  -1   2    0.26    0.14
   6  -1   2    0.95    0.23
   6  -1   2    0.66    0.12
   6  -1   2    0.65    0.12
   6   0  -2    2.10    0.17
   6   0  -2    2.31    0.18
   6   0  -2    2.59    0.35
  -6   0   2    1.89    0.24
   5   0  -2   -0.12    0.07
   5   0  -2   -0.12    0.17
   5   0  -2   -0.06    0.08
  -5   0   2   -0.07    0.23
  -5   0   2   -0.03    0.11
   4   0  -2    0.47    0.08
   4   0  -2    0.48    0.09
   4   0  -2    0.49    0.06
  -4   0   2    0.31    0.11
  -4   0   2    0.46    0.22
   3   0  -2    7.99    0.23
   3   0  -2    8.06    0.35
   3   0  -2    7.74    0.20
   3   0  -2    7.75    0.22
   3   0  -2    8.00    0.31
  -3   0   2    7.97    0.26
  -3   0   2    7.98    0.38
   2   0  -2    1.55    0.20
   2   0  -2    1.37    0.09
   2   0  -2    1.42    0.11
   2   0  -2    1.47    0.06
   2   0  -2    1.64    0.09
  -2   0   2    1.47    0.17
  -2   0   2    1.57    0.12
  -2   0   2    1.46    0.10
   1   0  -2   26.39    0.59
   1   0  -2   25.17    0.60
   1   0  -2   26.46    0.68
   1   0  -2   26.31    0.67
  -1   0   2   27.09    0.68
  -1   0   2   24.63    0.86
  -1   0   2   26.46    0.59
  -1   0   2   26.07    0.66
  -1   0   2   26.14    0.60
   0   0  -2   12.24    0.41
   0   0  -2   12.29    0.33
   0   0  -2   12.37    0.26
   0   0  -2   12.71    0.32
   0   0   2   12.50    0.31
   0   0   2   12.56    0.26
   0   0   2   12.86    0.34
  -1   0  -2  151.34    3.54
  -1   0  -2  147.99    3.04
  -1   0  -2  147.42    3.57
   1   0   2  150.55    3.57
   1   0   2  148.85    3.59
   1   0   2  147.36    3.07
  -2   0  -2    2.44    0.22
   2   0   2    2.41    0.21
   2   0   2    2.37    0.09
   2   0   2    2.27    0.16
   2   0   2    2.19    0.13
   2   0   2    2.38    0.12
  -3   0  -2   19.53    0.65
   3   0   2   19.77    0.58
   3   0   2   20.53    0.49
   3   0   2   19.86    0.43
  -4   0  -2    0.68    0.21
   4   0   2    0.54    0.14
   4   0   2    0.50    0.09
   4   0   2    0.60    0.07
  -5   0  -2    1.24    0.29
   5   0   2    1.46    0.22
   5   0   2    1.07    0.13
   5   0   2    1.20    0.13
   6   0   2    0.34    0.11
   6   0   2    0.30    0.10
   6  -1  -2    0.47    0.11
   6  -1  -2    0.38    0.11
   6  -1  -2    0.75    0.24
  -6   1   2    0.46    0.14
   5  -1  -2    0.43    0.10
   5  -1  -2    0.43    0.10
   5  -1  -2    0.53    0.18
  -5   1   2    0.41    0.12
   4  -1  -2    8.21    0.24
   4  -1  -2    8.66    0.27
   4  -1  -2    8.28    0.35
   4  -1  -2    8.71    0.26
  -4   1   2    8.41    0.43
  -4   1   2    8.44    0.30
   3  -1  -2    6.05    0.26
   3  -1  -2    6.04    0.19
   3  -1  -2    6.11    0.19
   3  -1  -2    5.82    0.18
   3  -1  -2    6.13    0.29
  -3   1   2    6.06    0.31
  -3   1   2    6.05    0.20
  -3   1   2    6.25    0.22
   2  -1  -2    1.47    0.11
   2  -1  -2    1.56    0.08
   2  -1  -2    1.53    0.10
   2  -1  -2    1.51    0.16
   2  -1  -2    1.54    0.09
  -2   1   2    1.46    0.07
  -2   1   2    1.39    0.09
  -2   1   2    1.40    0.11
  -2   1   2    1.62    0.11
  -2   1   2    1.44    0.19
   1  -1  -2    0.18    0.04
   1  -1  -2    0.23    0.03
   1  -1  -2    0.20    0.04
   1  -1  -2    0.22    0.05
  -1   1   2    0.23    0.04
  -1   1   2    0.26    0.04
  -1   1   2    0.20    0.03
  -1   1   2    0.18    0.06
  -1   1   2    0.24    0.04
   0  -1  -2    0.10    0.03
   0  -1  -2    0.13    0.04
   0   1   2    0.11    0.03
  -1  -1  -2    9.58    0.28
  -1  -1  -2    9.38    0.31
   1   1   2    9.71    0.31
   1   1   2    9.49    0.23
   1   1   2    9.19    0.29
  -2  -1  -2    4.19    0.26
   2   1   2    3.82    0.17
   2   1   2    3.80    0.20
   2   1   2    4.32    0.15
  -3  -1  -2   18.23    0.63
   3   1   2   18.57    0.45
   3   1   2   18.58    0.57
   3   1   2   17.97    0.40
  -4  -1  -2    0.48    0.22
   4   1   2    0.37    0.06
   4   1   2    0.46    0.09
   4   1   2    0.31    0.16
  -5  -1  -2    0.07    0.23
   5   1   2    0.24    0.09
   5   1   2    0.15    0.07
   5   1   2    0.03    0.18
  -6  -1  -2    6.20    0.53
   6   1   2    5.88    0.27
   6   1   2    5.85    0.42
   6  -2  -2    0.94    0.14
   6  -2  -2    1.27    0.25
   6  -2  -2    0.99    0.13
  -6   2   2    1.30    0.17
   5  -2  -2    5.50    0.34
   5  -2  -2    5.60    0.24
   5  -2  -2    5.53    0.23
  -5   2   2    5.79    0.27
   4  -2  -2   22.11    0.58
   4  -2  -2   22.83    0.70
   4  -2  -2   23.13    0.67
   4  -2  -2   23.51    0.55
   4  -2  -2   23.90    0.56
  -4   2   2   22.00    0.73
  -4   2   2   23.15    0.58
   3  -2  -2    1.70    0.13
   3  -2  -2    1.52    0.17
   3  -2  -2    1.83    0.11
   3  -2  -2    1.56    0.15
   3  -2  -2    1.72    0.11
  -3   2   2    1.90    0.12
  -3   2   2    1.58    0.20
  -3   2   2    1.68    0.11
   2  -2  -2   23.61    0.54
   2  -2  -2   23.85    0.59
   2  -2  -2   25.13    0.56
   2  -2  -2   24.67    0.54
   2  -2  -2   24.13    0.65
  -2   2   2   24.79    0.54
  -2   2   2   24.60    0.56
  -2   2   2   25.50    0.59
   1  -2  -2   37.61    0.79
   1  -2  -2   38.34    0.80
  -1   2   2   37.98    0.83
  -1   2   2   37.55    0.89
  -1   2   2   38.12    0.79
  -1   2   2   39.55    0.89
   0  -2  -2    7.69    0.34
   0  -2  -2    7.44    0.21
   0  -2  -2    7.14    0.23
  -1  -2  -2    1.46    0.15
  -1  -2  -2    2.05    0.18
   1   2   2    1.65    0.12
   1   2   2    1.86    0.17
   1   2   2    1.36    0.18
  -2  -2  -2    5.07    0.20
  -2  -2  -2    5.24    0.30
   2   2   2    5.13    0.18
   2   2   2    4.70    0.26
  -3  -2  -2    6.56    0.26
  -3  -2  -2    6.37    0.37
   3   2   2    6.50    0.33
   3   2   2    6.68    0.23
  -4  -2  -2    0.95    0.26
   4   2   2    1.08    0.13
   4   2   2    1.31    0.21
   4   2   2    1.07    0.10
  -5  -2  -2    2.79    0.40
   5   2   2    2.28    0.33
   5   2   2    2.26    0.18
   5   2   2    2.38    0.14
  -6  -2  -2    0.72    0.33
   6   2   2    1.13    0.15
   6   2   2    2.08    0.34
   6  -3  -2    2.62    0.22
   6  -3  -2    2.58    0.19
   6  -3  -2    2.65    0.29
   5  -3  -2   13.55    0.41
   5  -3  -2   12.75    0.39
   5  -3  -2   13.43    0.48
  -5   3   2   13.16    0.40
   4  -3  -2    3.57    0.24
   4  -3  -2    3.54    0.19
   4  -3  -2    3.45    0.17
   4  -3  -2    3.23    0.21
  -4   3   2    3.27    0.27
  -4   3   2    3.19    0.17
   3  -3  -2    1.10    0.15
   3  -3  -2    1.09    0.10
   3  -3  -2    1.13    0.13
   3  -3  -2    0.98    0.12
   3  -3  -2    1.02    0.11
   3  -3  -2    1.14    0.10
  -3   3   2    1.29    0.09
  -3   3   2    0.90    0.10
   2  -3  -2   23.42    0.62
   2  -3  -2   24.24    0.54
   2  -3  -2   23.08    0.59
   2  -3  -2   23.12    0.60
   2  -3  -2   23.32    0.54
  -2   3   2   24.43    0.53
  -2   3   2   24.62    0.58
   1  -3  -2   39.24    0.84
   1  -3  -2   40.71    0.93
  -1   3   2   38.70    0.94
  -1   3   2   39.19    0.84
  -1   3   2   39.66    0.93
   0  -3  -2    6.56    0.26
   0  -3  -2    6.77    0.28
   0  -3  -2    7.01    0.36
   0  -3  -2    6.64    0.20
   0   3   2    6.24    0.19
   0   3   2    6.94    0.34
  -1  -3  -2    0.08    0.07
  -1  -3  -2   -0.09    0.08
   1   3   2    0.03    0.04
   1   3   2    0.08    0.12
   1   3   2    0.02    0.05
  -2  -3  -2    0.12    0.08
  -2  -3  -2    0.15    0.07
  -2  -3  -2    0.18    0.15
   2   3   2    0.22    0.14
  -3  -3  -2   -0.05    0.09
  -3  -3  -2   -0.04    0.17
   3   3   2    0.04    0.16
   3   3   2    0.14    0.08
  -4  -3  -2    0.11    0.12
  -4  -3  -2    0.00    0.23
   4   3   2    0.15    0.19
   4   3   2    0.24    0.09
  -5  -3  -2    0.00    0.28
   5   3   2    0.17    0.24
   5   3   2    0.06    0.10
   5   3   2   -0.03    0.06
  -6  -3  -2    0.19    0.31
   6   3   2   -0.02    0.29
   6   3   2   -0.14    0.10
   6  -4  -2    0.81    0.21
   6  -4  -2    0.42    0.14
   6  -4  -2    0.55    0.12
   5  -4  -2    3.75    0.21
   5  -4  -2    3.96    0.24
   5  -4  -2    4.27    0.26
   4  -4  -2    0.00    0.09
   4  -4  -2    0.19    0.10
   4  -4  -2    0.05    0.08
   3  -4  -2    0.20    0.06
   3  -4  -2    0.22    0.09
   3  -4  -2    0.29    0.10
   3  -4  -2    0.30    0.08
  -3   4   2    0.27    0.06
   2  -4  -2   11.23    0.31
  -2   4   2   11.08    0.29
  -2   4   2   11.39    0.31
   1  -4  -2    0.98    0.11
  -1   4   2    0.95    0.10
  -1   4   2    0.94    0.09
   0  -4  -2    5.84    0.30
   0  -4  -2    6.02    0.36
   0  -4  -2    5.82    0.19
   0   4   2    5.78    0.18
   0   4   2    5.33    0.26
  -1  -4  -2    0.24    0.14
  -1  -4  -2    0.26    0.09
  -1  -4  -2    0.34    0.11
   1   4   2    0.44    0.17
  -2  -4  -2   12.44    0.51
  -2  -4  -2   13.00    0.52
  -2  -4  -2   13.15    0.38
   2   4   2   12.78    0.51
  -3  -4  -2    0.23    0.10
  -3  -4  -2    0.21    0.11
  -3  -4  -2    0.35    0.21
   3   4   2    0.15    0.21
  -4  -4  -2   -0.02    0.10
  -4  -4  -2   -0.11    0.12
  -4  -4  -2    0.32    0.26
   4   4   2    0.08    0.23
   4   4   2    0.07    0.10
  -5  -4  -2    1.99    0.39
  -5  -4  -2    1.45    0.27
   5   4   2    1.94    0.18
   5   4   2    2.33    0.36
  -6  -4  -2   -0.03    0.32
   6   4   2    0.61    0.35
   6   4   2    0.00    0.12
   6  -5  -2    0.62    0.18
   6  -5  -2    0.26    0.11
   5  -5  -2    0.18    0.10
   5  -5  -2    0.19    0.13
   4  -5  -2    8.79    0.31
   4  -5  -2    8.42    0.30
   3  -5  -2    0.23    0.09
   3  -5  -2    0.23    0.10
   3  -5  -2    0.20    0.07
  -3   5   2    0.32    0.06
   2  -5  -2    7.02    0.24
  -2   5   2    6.89    0.23
   1  -5  -2    8.87    0.35
  -1   5   2    9.05    0.26
  -1   5   2    9.08    0.28
   0  -5  -2    5.25    0.31
   0  -5  -2    5.44    0.37
   0  -5  -2    5.32    0.31
   0  -5  -2    5.55    0.19
   0   5   2    5.59    0.20
   0   5   2    5.16    0.21
   0   5   2    5.16    0.28
   0   5   2    5.46    0.18
  -1  -5  -2    5.63    0.35
  -1  -5  -2    6.16    0.32
  -1  -5  -2    6.52    0.37
  -1  -5  -2    6.06    0.20
   1   5   2    5.97    0.38
  -2  -5  -2   18.28    0.50
  -2  -5  -2   18.24    0.71
   2   5   2   18.25    0.70
  -3  -5  -2    3.66    0.39
  -3  -5  -2    3.64    0.32
  -3  -5  -2    3.48    0.22
   3   5   2    3.95    0.43
  -4  -5  -2   -0.14    0.11
  -4  -5  -2   -0.15    0.13
  -4  -5  -2    0.30    0.28
   4   5   2   -0.08    0.28
   4   5   2   -0.02    0.10
  -5  -5  -2    1.42    0.38
   5   5   2    1.11    0.16
   5   5   2    1.44    0.38
  -6  -5  -2    7.94    0.67
   6   5   2    7.43    0.66
   6  -6  -2    0.26    0.13
   6  -6  -2    0.64    0.17
   5  -6  -2    0.29    0.13
   5  -6  -2    0.14    0.11
   4  -6  -2    1.79    0.16
   4  -6  -2    1.93    0.16
   3  -6  -2   27.32    0.73
   3  -6  -2   27.53    0.68
  -3   6   2   27.86    0.70
   2  -6  -2    0.09    0.07
   2  -6  -2   -0.09    0.14
   2  -6  -2    0.05    0.10
  -2   6   2    0.15    0.06
   1  -6  -2    4.30    0.24
   1  -6  -2    3.81    0.31
   0  -6  -2    6.98    0.37
   0  -6  -2    7.38    0.24
   0  -6  -2    7.63    0.44
   0  -6  -2    7.08    0.39
   0   6   2    7.03    0.34
   0   6   2    6.82    0.25
   0   6   2    7.39    0.23
  -1  -6  -2   14.30    0.57
  -1  -6  -2   13.39    0.37
  -1  -6  -2   13.96    0.63
  -1  -6  -2   13.58    0.51
   1   6   2   12.91    0.55
  -2  -6  -2   11.36    0.54
  -2  -6  -2   11.00    0.36
  -2  -6  -2   10.66    0.30
   2   6   2   10.55    0.57
  -3  -6  -2    2.87    0.33
  -3  -6  -2    3.10    0.40
  -3  -6  -2    2.90    0.22
   3   6   2    3.05    0.40
  -4  -6  -2    0.64    0.32
   4   6   2    0.97    0.35
  -5  -6  -2   10.41    0.70
   5   6   2   10.92    0.71
   5  -7  -2    5.34    0.27
   5  -7  -2    4.95    0.27
   4  -7  -2    0.53    0.11
   4  -7  -2    0.52    0.13
   3  -7  -2    0.07    0.12
   3  -7  -2    0.13    0.08
  -3   7   2    0.03    0.06
   2  -7  -2    5.17    0.36
   2  -7  -2    5.68    0.25
   2  -7  -2    6.26    0.25
  -2   7   2    5.88    0.22
   1  -7  -2    1.78    0.22
   1  -7  -2    2.44    0.23
   0  -7  -2    0.25    0.19
   0  -7  -2    0.28    0.22
   0   7   2    0.24    0.08
   0   7   2    0.28    0.15
  -1  -7  -2    0.79    0.18
  -1  -7  -2    0.72    0.23
  -1  -7  -2    0.63    0.17
  -1  -7  -2    0.70    0.09
   1   7   2    0.82    0.23
   1   7   2    0.87    0.11
  -2  -7  -2    0.48    0.15
  -2  -7  -2    0.32    0.22
  -2  -7  -2    0.57    0.08
   2   7   2    0.59    0.30
  -3  -7  -2    0.14    0.13
  -3  -7  -2    0.40    0.07
  -3  -7  -2    0.09    0.27
   3   7   2    0.76    0.33
  -4  -7  -2    9.30    0.64
   4   7   2   10.14    0.71
  -5  -7  -2    0.58    0.37
   5   7   2    0.33    0.42
   5   7   2    0.28    0.15
   5  -8  -2    0.31    0.15
   5  -8  -2    0.03    0.11
   4  -8  -2    0.04    0.13
   4  -8  -2    0.25    0.10
   3  -8  -2    2.02    0.16
   3  -8  -2    1.86    0.20
  -3   8   2    1.70    0.13
   2  -8  -2    0.15    0.11
  -2   8   2    0.21    0.08
   1  -8  -2    0.66    0.17
  -1   8   2    0.76    0.10
   0  -8  -2   -0.01    0.19
   0   8   2   -0.03    0.08
  -1  -8  -2   -0.08    0.22
   1   8   2   -0.10    0.22
   1   8   2   -0.02    0.09
  -2  -8  -2    0.51    0.08
  -2  -8  -2    0.58    0.25
  -2  -8  -2    0.40    0.16
   2   8   2    0.60    0.12
   2   8   2    0.27    0.30
  -3  -8  -2   -0.07    0.12
  -3  -8  -2    0.18    0.30
   3   8   2   -0.15    0.10
  -4  -8  -2    1.13    0.39
  -5  -8  -2    1.14    0.41
   4  -9  -2    0.05    0.15
   4  -9  -2    0.41    0.12
   3  -9  -2    0.41    0.12
  -3   9   2    0.33    0.09
   2  -9  -2    0.76    0.15
  -2   9   2    0.62    0.10
   1  -9  -2    3.25    0.29
  -1   9   2    3.25    0.18
   0  -9  -2    2.60    0.33
   0   9   2    2.87    0.18
  -1  -9  -2    0.16    0.26
   1   9   2    0.13    0.10
  -2  -9  -2   -0.12    0.25
   2   9   2    0.07    0.10
  -3  -9  -2   -0.26    0.31
   3   9   2   -0.10    0.10
  -4  -9  -2   -0.31    0.35
   4 -10  -2    0.38    0.13
   4 -10  -2   -0.33    0.17
   3 -10  -2    2.39    0.20
  -3  10   2    2.38    0.17
   2 -10  -2    0.11    0.14
  -2  10   2    0.06    0.08
   1 -10  -2    0.26    0.19
  -1  10   2    0.46    0.10
   0 -10  -2    8.87    0.49
   0  10   2    9.75    0.34
  -1 -10  -2    8.09    0.54
   1  10   2    8.46    0.32
  -2 -10  -2    0.19    0.29
   2  10   2    0.34    0.12
  -3 -10  -2    0.23    0.33
   3  10   2    0.28    0.11
   3 -11  -2    1.17    0.17
  -3  11   2    1.16    0.15
   2 -11  -2    1.54    0.23
  -2  11   2    1.84    0.16
   1 -11  -2   -0.04    0.19
  -1  11   2    0.24    0.10
   0 -11  -2    8.95    0.51
   0  11   2    9.04    0.34
  -1 -11  -2    5.47    0.48
   1  11   2    6.41    0.28
  -2 -11  -2    0.89    0.33
   2  11   2    0.79    0.14
   1 -12  -2    0.02    0.20
   0 -12  -2    0.60    0.28
   0  12   2    0.84    0.13
  -1 -12  -2   -0.10    0.29
   0 -12   3    1.38    0.28
   1 -12   3    0.61    0.23
  -2 -11   3    0.26    0.29
  -2 -11   3    0.73    0.17
   1  11  -3    0.11    0.08
  -1 -11   3   -0.20    0.26
   1 -11   3    4.50    0.34
   2 -11   3   -0.05    0.15
   3 -11   3   -0.05    0.14
  -3 -10   3    0.49    0.33
  -3 -10   3    0.14    0.15
   2  10  -3    1.06    0.12
  -2 -10   3    0.91    0.18
  -2 -10   3    0.32    0.29
   1  10  -3    1.38    0.12
  -1 -10   3    1.43    0.30
  -1 -10   3    1.26    0.16
   0  10  -3    0.88    0.12
   0 -10   3    0.91    0.23
   1 -10   3    0.14    0.17
   2 -10   3   10.90    0.46
   3 -10   3   -0.19    0.16
   3 -10   3    0.28    0.14
   4 -10   3    0.38    0.19
   4 -10   3    0.51    0.16
   4   9  -3    2.50    0.54
  -4  -9   3    2.14    0.27
  -4  -9   3    2.22    0.45
   3   9  -3    0.44    0.40
  -3  -9   3    0.45    0.15
  -3  -9   3    0.78    0.34
   2   9  -3    1.06    0.11
   2   9  -3    1.06    0.38
  -2  -9   3    1.32    0.30
  -2  -9   3    0.99    0.16
   1   9  -3    0.51    0.09
   1   9  -3   -0.11    0.30
  -1  -9   3    0.30    0.24
  -1  -9   3    0.52    0.13
   0   9  -3    0.56    0.09
   0  -9   3    0.30    0.10
   0  -9   3    0.26    0.19
   1  -9   3   -0.23    0.13
   2  -9   3    0.63    0.16
   3  -9   3    0.07    0.16
   3  -9   3    0.24    0.13
   4  -9   3    0.89    0.16
   4  -9   3    0.59    0.18
   5   8  -3    0.84    0.52
  -5  -8   3   -0.10    0.15
  -5  -8   3   -0.15    0.32
   4   8  -3    0.08    0.44
  -4  -8   3    0.12    0.14
  -4  -8   3    0.24    0.36
   3   8  -3    1.02    0.41
   3   8  -3    0.74    0.08
  -3  -8   3    0.63    0.16
  -3  -8   3    0.65    0.33
   2   8  -3    0.76    0.09
   2   8  -3    0.29    0.33
  -2  -8   3    0.94    0.28
  -2  -8   3    0.69    0.15
   1   8  -3    2.29    0.13
   1   8  -3    2.11    0.36
  -1  -8   3    1.80    0.29
  -1  -8   3    2.14    0.19
   0   8  -3    1.96    0.13
   0   8  -3    1.82    0.28
   0  -8   3    1.85    0.16
   0  -8   3    1.27    0.21
   1  -8   3    1.74    0.21
   2  -8   3    0.52    0.14
   2  -8   3    0.41    0.15
   3  -8   3   -0.02    0.11
   3  -8   3    0.12    0.14
   4  -8   3    0.32    0.13
   4  -8   3    0.53    0.16
   5  -8   3    0.18    0.15
   5  -8   3    0.01    0.12
   5   7  -3   -0.65    0.45
  -5  -7   3    0.24    0.32
  -5  -7   3    0.01    0.15
   4   7  -3    0.12    0.42
  -4  -7   3    0.50    0.17
  -4  -7   3    0.24    0.34
   3   7  -3   -0.03    0.04
   3   7  -3    0.51    0.37
  -3  -7   3   -0.25    0.27
  -3  -7   3    0.08    0.13
   2   7  -3    0.20    0.31
   2   7  -3    0.24    0.06
  -2  -7   3    0.19    0.11
  -2  -7   3   -0.10    0.24
   1   7  -3    0.31    0.27
   1   7  -3    0.41    0.07
  -1  -7   3    0.45    0.22
  -1  -7   3    0.49    0.10
   0   7  -3    1.19    0.10
   0   7  -3    1.31    0.25
   0  -7   3    1.08    0.13
  -1   7  -3   11.83    0.49
  -2   7  -3    2.23    0.22
   2  -7   3    2.21    0.20
   2  -7   3    2.51    0.23
   3  -7   3    3.43    0.22
   3  -7   3    3.54    0.25
   4  -7   3    5.14    0.29
   4  -7   3    5.23    0.27
   5  -7   3    1.71    0.21
   5  -7   3    1.74    0.20
   5   6  -3   -0.83    0.40
   5   6  -3   -0.12    0.14
  -5  -6   3    0.50    0.34
  -5  -6   3   -0.01    0.14
   4   6  -3    0.18    0.37
  -4  -6   3   -0.03    0.14
  -4  -6   3    0.48    0.32
   3   6  -3    4.54    0.56
   3   6  -3    4.29    0.14
  -3  -6   3    4.07    0.25
  -3  -6   3    3.90    0.43
   2   6  -3   -0.05    0.28
   2   6  -3   -0.03    0.04
  -2  -6   3   -0.05    0.09
  -2  -6   3   -0.12    0.23
   1   6  -3    0.01    0.08
   1   6  -3    0.11    0.05
   1   6  -3    0.19    0.23
  -1  -6   3    0.05    0.08
  -1  -6   3   -0.05    0.18
   0   6  -3    0.55    0.07
   0   6  -3    0.53    0.20
   0  -6   3    0.41    0.08
  -1   6  -3    1.41    0.20
   1  -6   3    1.17    0.11
   1  -6   3    1.18    0.15
  -2   6  -3    0.36    0.13
   2  -6   3    0.22    0.12
  -3   6  -3   37.44    1.07
   3  -6   3   38.04    1.03
   3  -6   3   38.82    0.93
   4  -6   3    9.13    0.34
   4  -6   3    9.44    0.36
   5  -6   3    0.33    0.13
   5  -6   3    0.46    0.13
   6  -6   3    0.21    0.16
   6  -6   3    0.18    0.13
   6   5  -3    0.45    0.15
   6   5  -3    0.70    0.47
  -6  -5   3    0.30    0.17
   5   5  -3    0.50    0.15
   5   5  -3    1.01    0.41
  -5  -5   3    0.43    0.15
  -5  -5   3    0.53    0.32
   4   5  -3    1.55    0.39
  -4  -5   3    1.09    0.17
  -4  -5   3    1.15    0.35
   3   5  -3    1.12    0.06
   3   5  -3    0.67    0.32
  -3  -5   3    0.80    0.13
  -3  -5   3    0.83    0.28
   2   5  -3   -0.01    0.02
   2   5  -3    0.14    0.26
  -2  -5   3    0.05    0.09
  -2  -5   3   -0.19    0.21
   1   5  -3    0.42    0.08
   1   5  -3    0.75    0.22
  -1  -5   3    0.72    0.20
  -1  -5   3    0.35    0.07
  -1  -5   3    0.62    0.09
   0   5  -3    0.11    0.04
   0   5  -3    0.04    0.17
   0   5  -3   -0.02    0.05
   0  -5   3    0.07    0.07
   0  -5   3    0.14    0.12
   0  -5   3    0.12    0.05
  -1   5  -3    1.84    0.24
   1  -5   3    1.98    0.11
   1  -5   3    1.46    0.21
   1  -5   3    1.77    0.18
  -2   5  -3    2.32    0.20
   2  -5   3    1.95    0.18
  -3   5  -3    9.27    0.39
   3  -5   3    9.53    0.32
  -4   5  -3    0.39    0.17
   4  -5   3    0.39    0.12
   4  -5   3    0.68    0.12
   5  -5   3    0.28    0.12
   5  -5   3    0.38    0.12
   6  -5   3    0.87    0.19
   6  -5   3    0.61    0.15
   6   4  -3    0.30    0.11
   6   4  -3    0.17    0.13
   6   4  -3    0.02    0.39
  -6  -4   3    0.33    0.16
   5   4  -3    0.27    0.34
   5   4  -3    0.14    0.12
  -5  -4   3    0.28    0.30
  -5  -4   3   -0.01    0.13
   4   4  -3    3.72    0.50
  -4  -4   3    3.33    0.24
  -4  -4   3    3.14    0.44
   3   4  -3    1.02    0.30
  -3  -4   3    0.59    0.12
  -3  -4   3    0.80    0.26
   2   4  -3   89.37    2.35
  -2  -4   3   89.65    2.33
  -2  -4   3   88.65    1.98
   1   4  -3    1.27    0.07
   1   4  -3    1.12    0.14
   1   4  -3    1.38    0.23
  -1  -4   3    1.24    0.20
  -1  -4   3    1.11    0.10
  -1  -4   3    1.26    0.13
   0   4  -3   10.92    0.45
   0   4  -3   10.61    0.30
   0  -4   3   11.19    0.30
   0  -4   3   10.99    0.30
   0  -4   3   10.62    0.48
   0  -4   3   10.99    0.40
   1  -4   3    4.30    0.21
   1  -4   3    5.66    0.17
   1  -4   3    5.23    0.22
   1  -4   3    5.49    0.17
   1  -4   3    4.93    0.32
  -2   4  -3   30.89    0.87
   2  -4   3   31.59    0.73
   2  -4   3   30.25    0.89
  -3   4  -3    4.81    0.28
   3  -4   3    4.76    0.17
   3  -4   3    4.75    0.21
  -4   4  -3    3.70    0.28
   4  -4   3    3.41    0.20
   4  -4   3    3.19    0.19
   5  -4   3    4.54    0.27
   5  -4   3    4.61    0.24
   6  -4   3    0.10    0.11
   6  -4   3    0.11    0.16
   6   3  -3    0.17    0.12
   6   3  -3   -0.23    0.35
   6   3  -3   -0.06    0.09
  -6  -3   3    0.22    0.15
   5   3  -3    0.00    0.30
   5   3  -3    0.29    0.11
  -5  -3   3    0.27    0.28
  -5  -3   3    0.39    0.14
   4   3  -3    1.48    0.31
   4   3  -3    1.66    0.17
  -4  -3   3    1.65    0.20
  -4  -3   3    1.71    0.11
  -4  -3   3    1.83    0.33
   3   3  -3    1.08    0.26
  -3  -3   3    1.34    0.17
  -3  -3   3    1.26    0.27
   2   3  -3    0.32    0.20
  -2  -3   3    0.46    0.09
  -2  -3   3    0.45    0.19
   1   3  -3   42.79    1.17
   1   3  -3   40.27    0.94
  -1  -3   3   42.98    1.14
  -1  -3   3   39.24    0.96
  -1  -3   3   43.39    0.95
   0   3  -3    8.94    0.39
   0   3  -3    8.49    0.25
   0  -3   3    8.59    0.23
   0  -3   3    8.95    0.25
   0  -3   3    8.32    0.41
   0  -3   3    9.00    0.33
   1  -3   3    0.79    0.09
   1  -3   3    0.65    0.07
   1  -3   3    0.67    0.07
   1  -3   3    0.58    0.12
   1  -3   3    0.66    0.09
  -2   3  -3   17.50    0.55
   2  -3   3   18.09    0.50
   2  -3   3   17.76    0.44
  -3   3  -3    3.49    0.24
   3  -3   3    3.45    0.17
  -4   3  -3    1.20    0.21
   4  -3   3    1.00    0.14
   4  -3   3    1.04    0.12
  -5   3  -3    0.97    0.24
   5  -3   3    0.73    0.12
   5  -3   3    1.15    0.17
   6  -3   3    0.18    0.17
   6  -3   3    0.04    0.10
   6   2  -3    1.33    0.37
   6   2  -3    0.76    0.14
   6   2  -3    0.85    0.13
  -6  -2   3    1.18    0.20
   5   2  -3    0.29    0.27
   5   2  -3    0.12    0.10
   5   2  -3    0.07    0.08
  -5  -2   3   -0.04    0.12
  -5  -2   3    0.14    0.27
   4   2  -3    0.65    0.24
   4   2  -3    0.87    0.11
  -4  -2   3    0.67    0.13
  -4  -2   3    1.10    0.28
   3   2  -3   -0.18    0.17
  -3  -2   3    0.02    0.05
  -3  -2   3    0.21    0.20
  -3  -2   3   -0.08    0.08
   2   2  -3    0.16    0.17
   2   2  -3    0.16    0.13
  -2  -2   3    0.15    0.08
  -2  -2   3    0.15    0.04
  -2  -2   3    0.16    0.16
   1   2  -3   92.54    2.30
   1   2  -3   90.76    2.32
   1   2  -3   88.14    1.99
  -1  -2   3   92.67    2.31
  -1  -2   3   95.89    2.30
  -1  -2   3   91.84    2.08
  -1  -2   3   94.41    2.00
   0   2  -3  403.33    8.70
   0   2  -3  435.54    9.08
   0   2  -3  431.93   10.19
   0   2  -3  428.23   10.18
   0  -2   3  408.46    8.71
   0  -2   3  436.37   10.19
   0  -2   3  436.14    9.06
   0  -2   3  449.39   10.20
  -1   2  -3    1.82    0.13
  -1   2  -3    1.79    0.17
   1  -2   3    1.96    0.12
   1  -2   3    1.92    0.12
   1  -2   3    1.82    0.20
  -2   2  -3    0.19    0.10
  -2   2  -3    0.13    0.04
   2  -2   3    0.23    0.11
   2  -2   3    0.15    0.06
   2  -2   3    0.27    0.06
  -3   2  -3   20.37    0.65
   3  -2   3   20.66    0.50
   3  -2   3   20.39    0.58
  -4   2  -3    0.53    0.18
   4  -2   3    0.43    0.09
   4  -2   3    0.58    0.12
  -5   2  -3    0.87    0.24
   5  -2   3    0.81    0.12
   5  -2   3    0.92    0.17
   6  -2   3    3.36    0.21
   6  -2   3    3.65    0.31
   6   1  -3   -0.03    0.10
   6   1  -3    0.50    0.30
   6   1  -3   -0.05    0.10
  -6  -1   3   -0.07    0.13
   5   1  -3    5.71    0.42
   5   1  -3    4.83    0.22
   5   1  -3    4.88    0.21
  -5  -1   3    4.66    0.45
  -5  -1   3    4.66    0.28
   4   1  -3    0.01    0.06
   4   1  -3   -0.02    0.07
  -4  -1   3    0.06    0.22
  -4  -1   3   -0.01    0.10
   3   1  -3    2.89    0.15
  -3  -1   3    2.81    0.13
  -3  -1   3    2.97    0.19
  -3  -1   3    2.89    0.30
   2   1  -3   12.34    0.45
  -2  -1   3   12.13    0.34
  -2  -1   3   10.85    0.44
  -2  -1   3   11.76    0.30
  -2  -1   3   12.05    0.45
   1   1  -3   45.68    1.49
   1   1  -3   46.91    1.21
   1   1  -3   46.22    1.06
  -1  -1   3   44.55    1.48
  -1  -1   3   47.11    1.04
  -1  -1   3   49.49    1.20
  -1  -1   3   49.78    1.22
   0   1  -3    4.24    0.13
   0   1  -3    4.57    0.24
   0   1  -3    4.63    0.18
   0  -1   3    4.58    0.25
   0  -1   3    4.33    0.14
   0  -1   3    4.56    0.17
   0  -1   3    4.47    0.16
  -1   1  -3   59.76    1.24
  -1   1  -3   60.40    1.47
  -1   1  -3   61.15    1.50
   1  -1   3   60.45    1.46
   1  -1   3   58.94    1.50
   1  -1   3   59.62    1.25
  -2   1  -3   13.75    0.30
  -2   1  -3   13.80    0.45
   2  -1   3   13.73    0.40
   2  -1   3   14.11    0.34
  -3   1  -3    7.38    0.35
   3  -1   3    7.51    0.21
   3  -1   3    7.74    0.29
   3  -1   3    7.67    0.24
  -4   1  -3    0.66    0.20
   4  -1   3    0.56    0.08
   4  -1   3    0.61    0.13
   4  -1   3    0.52    0.09
  -5   1  -3    0.13    0.21
   5  -1   3    0.21    0.14
   5  -1   3    0.24    0.08
   5  -1   3    0.23    0.09
   6  -1   3    4.43    0.34
   6  -1   3    3.76    0.22
   6   0  -3    1.60    0.31
   6   0  -3    0.96    0.14
   6   0  -3    1.15    0.14
  -6   0   3    1.13    0.19
   5   0  -3    0.21    0.09
   5   0  -3    0.24    0.09
   5   0  -3    0.21    0.20
  -5   0   3    0.12    0.11
   4   0  -3    0.08    0.07
   4   0  -3    0.07    0.07
  -4   0   3    0.01    0.20
  -4   0   3    0.03    0.09
   3   0  -3    5.89    0.19
   3   0  -3    5.90    0.19
   3   0  -3    6.50    0.32
   3   0  -3    5.90    0.31
  -3   0   3    6.10    0.23
  -3   0   3    5.67    0.34
   2   0  -3   17.39    0.51
   2   0  -3   17.31    0.39
   2   0  -3   17.43    0.53
   2   0  -3   17.15    0.38
  -2   0   3   16.29    0.62
  -2   0   3   16.88    0.43
  -2   0   3   17.08    0.53
  -2   0   3   16.48    0.39
  -2   0   3   16.79    0.43
   1   0  -3    1.33    0.17
   1   0  -3    1.28    0.09
   1   0  -3    1.38    0.17
   1   0  -3    1.23    0.10
   1   0  -3    1.58    0.15
  -1   0   3    1.33    0.11
  -1   0   3    1.54    0.14
  -1   0   3    1.60    0.16
  -1   0   3    1.08    0.16
   0   0  -3    7.60    0.17
   0   0  -3    7.70    0.22
   0   0  -3    7.61    0.26
   0   0  -3    7.73    0.29
   0   0   3    7.63    0.18
   0   0   3    7.70    0.21
   0   0   3    8.12    0.27
  -1   0  -3    5.01    0.16
  -1   0  -3    6.04    0.24
  -1   0  -3    5.97    0.20
   1   0   3    5.79    0.23
   1   0   3    5.84    0.16
   1   0   3    5.54    0.19
  -2   0  -3   18.73    0.57
   2   0   3   18.86    0.52
   2   0   3   18.54    0.44
  -3   0  -3    3.09    0.27
   3   0   3    3.25    0.15
   3   0   3    3.69    0.21
  -4   0  -3    0.64    0.21
   4   0   3    0.50    0.07
   4   0   3    0.64    0.14
   4   0   3    0.63    0.10
  -5   0  -3    0.20    0.24
   5   0   3    0.17    0.09
   5   0   3    0.18    0.07
   5   0   3    0.28    0.16
  -6   0  -3   -0.39    0.26
   6   0   3    0.26    0.21
   6   0   3    0.08    0.10
   6  -1  -3    3.71    0.39
   6  -1  -3    4.36    0.24
   6  -1  -3    4.33    0.23
  -6   1   3    4.91    0.29
   5  -1  -3    5.24    0.36
   5  -1  -3    4.88    0.23
   5  -1  -3    5.23    0.22
  -5   1   3    5.56    0.27
   4  -1  -3    0.38    0.08
   4  -1  -3    0.16    0.14
   4  -1  -3    0.34    0.08
   4  -1  -3    0.41    0.13
   4  -1  -3    0.33    0.06
  -4   1   3    0.04    0.18
  -4   1   3    0.19    0.09
   3  -1  -3   15.09    0.49
   3  -1  -3   14.57    0.36
   3  -1  -3   14.78    0.36
   3  -1  -3   14.46    0.46
  -3   1   3   14.82    0.39
  -3   1   3   13.74    0.50
  -3   1   3   14.70    0.37
   2  -1  -3    1.63    0.18
   2  -1  -3    1.57    0.12
   2  -1  -3    1.75    0.11
   2  -1  -3    1.67    0.08
  -2   1   3    1.60    0.12
  -2   1   3    1.59    0.17
  -2   1   3    1.63    0.12
  -2   1   3    1.60    0.09
  -2   1   3    1.56    0.08
  -2   1   3    1.65    0.21
   1  -1  -3   37.97    0.87
   1  -1  -3   36.73    0.82
   1  -1  -3   36.39    1.24
   1  -1  -3   36.13    0.76
  -1   1   3   37.17    0.76
  -1   1   3   38.33    1.24
  -1   1   3   37.11    0.82
  -1   1   3   38.22    0.87
   0  -1  -3   19.44    0.47
   0  -1  -3   18.61    0.65
   0  -1  -3   18.38    0.39
   0  -1  -3   19.64    0.49
   0   1   3   18.11    0.39
   0   1   3   18.35    0.48
  -1  -1  -3    3.03    0.15
   1   1   3    3.03    0.18
   1   1   3    3.08    0.11
   1   1   3    3.03    0.15
  -2  -1  -3    3.65    0.24
  -2  -1  -3    3.33    0.14
   2   1   3    3.75    0.14
   2   1   3    3.31    0.19
  -3  -1  -3    1.22    0.20
   3   1   3    1.16    0.11
   3   1   3    1.30    0.15
   3   1   3    1.12    0.07
  -4  -1  -3    0.68    0.22
   4   1   3    0.82    0.10
   4   1   3    0.76    0.07
   4   1   3    0.90    0.17
  -5  -1  -3    0.54    0.28
   5   1   3    0.30    0.07
   5   1   3    0.42    0.10
   5   1   3    0.54    0.19
  -6  -1  -3    0.69    0.32
   6   1   3    0.80    0.13
   6   1   3    1.07    0.26
   6  -2  -3    1.68    0.29
   6  -2  -3    1.58    0.17
   6  -2  -3    1.86    0.19
  -6   2   3    2.06    0.22
   5  -2  -3   19.04    0.50
   5  -2  -3   19.15    0.51
   5  -2  -3   19.49    0.65
  -5   2   3   19.32    0.54
   4  -2  -3    1.89    0.21
   4  -2  -3    1.57    0.12
   4  -2  -3    2.01    0.15
   4  -2  -3    1.77    0.21
   4  -2  -3    1.88    0.13
  -4   2   3    1.67    0.22
  -4   2   3    1.59    0.16
   3  -2  -3    5.43    0.20
   3  -2  -3    5.52    0.18
   3  -2  -3    5.26    0.23
   3  -2  -3    5.50    0.25
  -3   2   3    5.49    0.20
  -3   2   3    5.58    0.17
  -3   2   3    5.38    0.19
   2  -2  -3   65.74    1.38
   2  -2  -3   66.92    1.36
   2  -2  -3   66.76    1.45
  -2   2   3   66.97    1.45
  -2   2   3   68.50    1.39
  -2   2   3   65.97    1.54
   1  -2  -3    0.11    0.09
   1  -2  -3    0.17    0.05
   1  -2  -3    0.23    0.06
  -1   2   3    0.20    0.04
  -1   2   3    0.21    0.05
  -1   2   3    0.19    0.05
  -1   2   3    0.27    0.06
   0  -2  -3    8.97    0.26
   0  -2  -3    8.93    0.39
   0   2   3    8.31    0.21
  -1  -2  -3   34.69    1.15
  -1  -2  -3   35.54    0.88
   1   2   3   34.07    0.89
  -2  -2  -3    0.30    0.14
   2   2   3    0.08    0.10
   2   2   3    0.13    0.06
  -3  -2  -3    0.43    0.18
   3   2   3    0.50    0.08
   3   2   3    0.41    0.14
  -4  -2  -3    1.38    0.26
   4   2   3    0.87    0.11
   4   2   3    1.13    0.09
   4   2   3    1.22    0.21
  -5  -2  -3    2.28    0.37
   5   2   3    2.26    0.31
   5   2   3    2.05    0.13
   5   2   3    1.99    0.17
  -6  -2  -3    3.13    0.46
   6   2   3    2.06    0.19
   6   2   3    2.75    0.37
   6  -3  -3    2.99    0.23
   6  -3  -3    3.22    0.31
   6  -3  -3    2.94    0.20
   5  -3  -3    1.69    0.15
   5  -3  -3    1.76    0.18
   5  -3  -3    1.73    0.24
  -5   3   3    1.66    0.16
   4  -3  -3    4.45    0.26
   4  -3  -3    4.41    0.24
   4  -3  -3    4.75    0.21
  -4   3   3    3.61    0.19
   3  -3  -3    1.53    0.16
   3  -3  -3    1.77    0.11
   3  -3  -3    1.74    0.14
   3  -3  -3    1.70    0.14
   3  -3  -3    1.90    0.12
  -3   3   3    1.75    0.12
  -3   3   3    1.86    0.10
  -3   3   3    1.98    0.12
   2  -3  -3   39.25    0.82
   2  -3  -3   37.46    0.82
  -2   3   3   36.82    0.84
  -2   3   3   38.20    0.91
  -2   3   3   39.03    0.82
   1  -3  -3    8.54    0.25
   1  -3  -3    7.98    0.42
   1  -3  -3    8.59    0.22
  -1   3   3    8.29    0.25
  -1   3   3    8.17    0.23
  -1   3   3    8.59    0.21
   0  -3  -3    0.09    0.08
   0  -3  -3    0.13    0.05
   0  -3  -3    0.04    0.08
  -1  -3  -3    4.09    0.23
  -1  -3  -3    4.55    0.28
  -1  -3  -3    4.35    0.20
   1   3   3    3.92    0.24
   1   3   3    4.19    0.17
  -2  -3  -3    0.03    0.14
  -2  -3  -3    0.04    0.07
   2   3   3   -0.07    0.12
  -3  -3  -3    1.92    0.26
   3   3   3    2.01    0.15
   3   3   3    2.10    0.26
  -4  -3  -3    0.47    0.24
   4   3   3    0.37    0.10
   4   3   3    0.35    0.20
  -5  -3  -3    8.17    0.56
   5   3   3    8.11    0.31
   5   3   3    7.76    0.24
   5   3   3    9.18    0.51
  -6  -3  -3    0.26    0.31
   6   3   3    0.26    0.12
   6   3   3    0.75    0.32
   6  -4  -3    0.40    0.19
   6  -4  -3   -0.12    0.12
   6  -4  -3    0.01    0.10
   5  -4  -3    1.56    0.21
   5  -4  -3    0.89    0.13
   5  -4  -3    1.11    0.15
   4  -4  -3   14.91    0.43
   4  -4  -3   14.70    0.46
   4  -4  -3   14.55    0.40
   3  -4  -3    6.69    0.22
   3  -4  -3    6.67    0.25
   3  -4  -3    6.50    0.23
  -3   4   3    6.84    0.21
   2  -4  -3    1.49    0.12
  -2   4   3    1.44    0.10
  -2   4   3    1.60    0.11
   1  -4  -3   22.76    0.84
   1  -4  -3   21.12    0.55
  -1   4   3   20.74    0.48
  -1   4   3   20.65    0.55
   0  -4  -3   13.27    0.55
   0  -4  -3   11.98    0.40
   0  -4  -3   12.49    0.40
   0  -4  -3   12.60    0.34
   0   4   3   12.60    0.32
  -1  -4  -3   14.28    0.58
  -1  -4  -3   14.44    0.49
  -1  -4  -3   13.94    0.44
   1   4   3   13.97    0.50
  -2  -4  -3   10.79    0.46
  -2  -4  -3   11.37    0.49
   2   4   3   11.26    0.47
  -3  -4  -3    0.41    0.21
  -3  -4  -3    0.19    0.10
   3   4   3    0.27    0.09
   3   4   3    0.15    0.19
  -4  -4  -3    0.55    0.13
  -4  -4  -3    0.56    0.27
   4   4   3    0.81    0.12
   4   4   3    1.17    0.27
  -5  -4  -3   -0.06    0.12
  -5  -4  -3    0.22    0.32
   5   4   3    0.14    0.11
   5   4   3    0.45    0.29
  -6  -4  -3    3.56    0.52
   6   4   3    2.74    0.22
   6   4   3    3.26    0.46
   6  -5  -3    0.30    0.18
   6  -5  -3   -0.09    0.10
   5  -5  -3    2.45    0.22
   5  -5  -3    2.19    0.17
   4  -5  -3    2.72    0.18
   4  -5  -3    2.64    0.17
   3  -5  -3   15.51    0.42
  -3   5   3   15.89    0.43
   2  -5  -3    0.10    0.09
  -2   5   3    0.05    0.06
  -2   5   3    0.05    0.06
   1  -5  -3    5.51    0.21
  -1   5   3    5.23    0.16
  -1   5   3    5.54    0.21
  -1   5   3    5.50    0.19
   0  -5  -3    3.77    0.34
   0  -5  -3    3.47    0.26
   0  -5  -3    3.43    0.16
   0  -5  -3    3.05    0.24
   0   5   3    3.53    0.15
   0   5   3    3.60    0.15
  -1  -5  -3   10.98    0.40
  -1  -5  -3   10.89    0.45
  -1  -5  -3   11.64    0.53
  -1  -5  -3   10.68    0.31
   1   5   3   10.61    0.47
  -2  -5  -3    0.12    0.11
   2   5   3    0.07    0.21
  -3  -5  -3    2.80    0.36
  -3  -5  -3    2.53    0.31
   3   5   3    2.94    0.34
  -4  -5  -3    0.20    0.27
  -4  -5  -3    0.14    0.13
   4   5   3    0.28    0.11
   4   5   3    0.54    0.28
  -5  -5  -3   -0.05    0.13
  -5  -5  -3    0.10    0.32
   5   5   3    0.16    0.12
   5   5   3    0.31    0.32
  -6  -5  -3   -0.33    0.32
   6   5   3    0.22    0.37
   6   5   3    0.01    0.12
   6  -6  -3    0.37    0.17
   6  -6  -3    0.12    0.12
   5  -6  -3    1.29    0.16
   5  -6  -3    0.89    0.13
   4  -6  -3    0.04    0.08
   4  -6  -3    0.05    0.10
  -4   6   3    0.02    0.06
   3  -6  -3    2.78    0.18
  -3   6   3    2.77    0.14
   2  -6  -3    0.05    0.10
  -2   6   3   -0.01    0.06
   0  -6  -3    0.85    0.16
   0  -6  -3    1.00    0.18
   0  -6  -3    0.80    0.17
   0  -6  -3    1.13    0.12
   0   6   3    1.00    0.13
  -1  -6  -3    3.02    0.32
  -1  -6  -3    3.14    0.15
  -1  -6  -3    2.98    0.27
  -1  -6  -3    3.56    0.34
   1   6   3    2.85    0.35
  -2  -6  -3    0.76    0.09
  -2  -6  -3    0.64    0.15
   2   6   3    0.89    0.27
  -3  -6  -3    4.19    0.38
  -3  -6  -3    4.35    0.43
   3   6   3    3.69    0.47
  -4  -6  -3    5.29    0.43
  -4  -6  -3    6.07    0.52
   4   6   3    6.06    0.29
   4   6   3    7.16    0.57
  -5  -6  -3    8.30    0.64
   5   6   3    9.58    0.68
   5  -7  -3    0.18    0.13
   5  -7  -3    0.11    0.11
   4  -7  -3    2.17    0.19
  -4   7   3    2.08    0.14
   3  -7  -3    1.39    0.16
  -3   7   3    1.05    0.11
  -2   7   3    0.32    0.09
   1  -7  -3    1.55    0.20
   1  -7  -3    2.05    0.22
   0  -7  -3   -0.03    0.18
   0  -7  -3   -0.07    0.13
   0  -7  -3    0.08    0.07
   0  -7  -3   -0.08    0.17
   0   7   3   -0.10    0.08
  -1  -7  -3    0.06    0.20
  -1  -7  -3    0.04    0.14
  -1  -7  -3    0.03    0.07
  -1  -7  -3    0.03    0.14
   1   7   3    0.02    0.20
  -2  -7  -3    5.06    0.41
  -2  -7  -3    4.69    0.40
  -2  -7  -3    5.04    0.20
   2   7   3    5.09    0.48
  -3  -7  -3    0.25    0.28
  -3  -7  -3    0.25    0.15
  -3  -7  -3    0.31    0.09
   3   7   3    0.51    0.33
  -4  -7  -3    1.87    0.40
   4   7   3    2.15    0.44
  -5  -7  -3    0.23    0.38
   5   7   3    0.45    0.15
   5  -8  -3    0.06    0.14
   4  -8  -3    0.02    0.13
  -4   8   3    0.03    0.07
   3  -8  -3    2.77    0.21
  -3   8   3    2.98    0.17
  -2   8   3    2.97    0.17
   1  -8  -3    1.19    0.19
  -1   8   3    1.40    0.14
   0  -8  -3    0.09    0.20
   0   8   3   -0.04    0.08
  -1  -8  -3    5.71    0.23
  -1  -8  -3    6.19    0.48
  -1  -8  -3    5.58    0.43
   1   8   3    5.47    0.26
  -2  -8  -3    0.00    0.16
  -2  -8  -3    0.04    0.07
  -2  -8  -3    0.13    0.23
   2   8   3   -0.03    0.10
  -3  -8  -3    0.61    0.31
  -3  -8  -3    0.28    0.15
  -4  -8  -3    0.15    0.33
  -5  -8  -3    0.71    0.39
   4  -9  -3   -0.16    0.14
  -4   9   3    0.04    0.08
  -3   9   3    4.19    0.21
   2  -9  -3   -0.01    0.11
  -2   9   3    0.17    0.08
   1  -9  -3   -0.04    0.16
  -1   9   3   -0.12    0.08
   0  -9  -3    0.76    0.24
   0   9   3    0.54    0.12
  -1  -9  -3    0.19    0.25
   1   9   3    0.09    0.11
  -2  -9  -3    2.21    0.38
  -2  -9  -3    1.58    0.33
   2   9   3    1.26    0.17
  -3  -9  -3   -0.12    0.30
   3   9   3   -0.05    0.12
  -4  -9  -3    0.99    0.37
  -4  10   3    2.73    0.18
  -3  10   3    0.23    0.09
   2 -10  -3    0.19    0.14
  -2  10   3    0.25    0.09
   1 -10  -3    4.22    0.32
  -1  10   3    3.85    0.21
   0 -10  -3    0.76    0.27
   0  10   3    1.28    0.17
  -1 -10  -3    8.68    0.56
   1  10   3    9.52    0.36
  -2 -10  -3    1.29    0.36
   2  10   3    1.68    0.18
  -3 -10  -3    0.86    0.36
   3  10   3    0.69    0.14
   2 -11  -3    0.46    0.16
  -2  11   3    0.37    0.11
   1 -11  -3    0.04    0.18
  -1  11   3    0.04    0.10
   0 -11  -3    1.56    0.30
   0  11   3    2.09    0.19
  -1 -11  -3    0.29    0.30
   1  11   3    0.28    0.12
  -2 -11  -3   -0.18    0.32
   2  11   3   -0.01    0.11
   1 -12  -3   -0.18    0.20
   0 -12  -3   -0.08    0.25
   0  12   3    0.21    0.12
   0 -12   4    1.39    0.29
  -2 -11   4    0.27    0.28
  -2 -11   4    0.02    0.13
  -1 -11   4    0.00    0.26
   0 -11   4    0.26    0.22
   1 -11   4    3.54    0.31
   2 -11   4    0.55    0.18
  -3 -10   4    0.83    0.34
  -3 -10   4    1.25    0.21
  -2 -10   4    0.72    0.17
  -2 -10   4    0.48    0.29
  -1 -10   4    1.19    0.16
  -1 -10   4    1.18    0.30
   0 -10   4    0.25    0.20
   1 -10   4    0.91    0.20
   2 -10   4    2.36    0.25
   3 -10   4   -0.44    0.16
   3 -10   4    0.00    0.12
   4   9  -4   -0.62    0.43
  -4  -9   4    0.33    0.36
  -4  -9   4    0.58    0.17
   3   9  -4    1.68    0.47
  -3  -9   4    2.02    0.37
   2   9  -4   -0.25    0.35
   2   9  -4    0.01    0.06
  -2  -9   4   -0.08    0.11
  -2  -9   4    0.09    0.26
   1   9  -4    0.08    0.31
  -1  -9   4    0.27    0.25
  -1  -9   4    0.34    0.12
   0   9  -4    1.85    0.31
   0  -9   4    1.38    0.24
   0  -9   4    1.64    0.17
   1  -9   4    0.06    0.14
   2  -9   4    3.28    0.25
   3  -9   4   -0.02    0.12
   3  -9   4   -0.09    0.15
   4  -9   4   -0.04    0.12
   4  -9   4   -0.01    0.16
  -5  -8   4   -0.14    0.16
   4   8  -4    0.57    0.46
  -4  -8   4    1.06    0.20
  -4  -8   4    1.24    0.39
   3   8  -4    0.29    0.37
  -3  -8   4    0.13    0.13
  -3  -8   4   -0.07    0.28
   2   8  -4    0.55    0.33
   2   8  -4    0.50    0.07
  -2  -8   4    0.53    0.14
  -2  -8   4    0.37    0.26
   1   8  -4    2.36    0.37
  -1  -8   4    2.88    0.35
  -1  -8   4    2.51    0.20
   0   8  -4    6.23    0.46
   0  -8   4    6.29    0.25
   0  -8   4    6.08    0.38
   1  -8   4    1.51    0.13
   1  -8   4    1.43    0.20
   2  -8   4    0.08    0.12
   2  -8   4    0.08    0.14
   3  -8   4    7.15    0.34
   3  -8   4    7.33    0.33
   4  -8   4    0.11    0.14
   4  -8   4   -0.01    0.11
   5  -8   4    0.21    0.14
   5  -8   4    0.27    0.16
   5   7  -4   -0.36    0.48
  -5  -7   4   -0.48    0.32
  -5  -7   4    0.03    0.15
   4   7  -4    0.23    0.43
  -4  -7   4    0.16    0.33
  -4  -7   4    0.05    0.13
   3   7  -4    0.04    0.36
  -3  -7   4    0.45    0.14
  -3  -7   4    0.32    0.30
   2   7  -4    1.27    0.09
   2   7  -4    1.35    0.35
  -2  -7   4    1.00    0.14
  -2  -7   4    1.30    0.29
   1   7  -4    1.06    0.30
  -1  -7   4    0.98    0.13
  -1  -7   4    0.86    0.23
   0   7  -4    4.78    0.40
   0  -7   4    4.87    0.33
   0  -7   4    4.76    0.21
  -1   7  -4    6.13    0.39
   1  -7   4    5.34    0.20
   2  -7   4    0.58    0.16
   2  -7   4    0.70    0.14
   3  -7   4    5.75    0.30
   3  -7   4    5.74    0.28
   4  -7   4    2.65    0.21
   4  -7   4    2.73    0.23
   5  -7   4    2.16    0.23
   5  -7   4    2.22    0.21
   5   6  -4   -0.42    0.40
  -5  -6   4    0.02    0.31
  -5  -6   4   -0.12    0.14
   4   6  -4    1.39    0.42
  -4  -6   4    0.72    0.36
  -4  -6   4    1.09    0.18
   3   6  -4    1.97    0.42
  -3  -6   4    2.09    0.21
  -3  -6   4    1.47    0.35
   2   6  -4    4.14    0.48
  -2  -6   4    4.11    0.23
  -2  -6   4    4.17    0.39
   1   6  -4    0.46    0.09
   1   6  -4    0.82    0.27
  -1  -6   4    0.43    0.19
  -1  -6   4    0.77    0.11
   0   6  -4    1.15    0.24
   0  -6   4    1.15    0.14
   0  -6   4    0.87    0.17
  -1   6  -4   18.42    0.65
   1  -6   4   20.24    0.53
   1  -6   4   19.12    0.47
  -2   6  -4    0.15    0.13
   2  -6   4    0.06    0.12
  -3   6  -4   11.73    0.48
   3  -6   4   12.05    0.41
   3  -6   4   12.34    0.42
   4  -6   4    6.13    0.29
   4  -6   4    6.39    0.29
   5  -6   4    0.06    0.11
   5  -6   4    0.09    0.12
   6  -6   4    0.99    0.20
   6   5  -4    0.06    0.14
   6   5  -4    0.92    0.47
  -6  -5   4    0.19    0.17
   5   5  -4    0.77    0.16
   5   5  -4    0.88    0.43
  -5  -5   4    0.89    0.19
  -5  -5   4    0.57    0.33
   4   5  -4    1.46    0.41
  -4  -5   4    1.28    0.36
  -4  -5   4    1.73    0.22
   3   5  -4   -0.20    0.31
  -3  -5   4    0.13    0.11
  -3  -5   4   -0.19    0.27
   2   5  -4    5.17    0.51
  -2  -5   4    5.39    0.26
  -2  -5   4    5.57    0.41
   1   5  -4    1.29    0.25
   1   5  -4    1.30    0.17
  -1  -5   4    1.44    0.15
  -1  -5   4    1.18    0.20
  -1  -5   4    0.91    0.08
   0   5  -4    2.66    0.31
   0  -5   4    2.83    0.23
   0  -5   4    2.55    0.15
  -1   5  -4    4.13    0.31
   1  -5   4    4.40    0.23
   1  -5   4    4.07    0.23
   1  -5   4    4.77    0.17
  -2   5  -4    3.10    0.23
   2  -5   4    3.08    0.20
   2  -5   4    3.02    0.14
  -3   5  -4    0.03    0.13
   3  -5   4    0.04    0.05
   3  -5   4   -0.07    0.09
  -4   5  -4    0.36    0.17
   4  -5   4    0.69    0.12
   4  -5   4    0.64    0.13
   5  -5   4    1.07    0.17
   5  -5   4    0.91    0.15
   6  -5   4    1.15    0.21
   6  -5   4    0.91    0.16
   6   4  -4    1.40    0.45
   6   4  -4    0.88    0.13
   6   4  -4    1.00    0.16
  -6  -4   4    1.26    0.22
   5   4  -4    3.75    0.56
   5   4  -4    3.15    0.22
  -5  -4   4    3.21    0.28
  -5  -4   4    2.48    0.42
   4   4  -4    0.80    0.35
  -4  -4   4    0.87    0.32
  -4  -4   4    0.69    0.15
   3   4  -4    1.22    0.31
  -3  -4   4    1.54    0.29
  -3  -4   4    1.98    0.19
   2   4  -4   94.04    2.48
  -2  -4   4   92.94    2.09
  -2  -4   4   95.80    2.45
   1   4  -4    8.20    0.45
  -1  -4   4    8.34    0.38
  -1  -4   4    7.67    0.23
  -1  -4   4    8.47    0.28
   0   4  -4    0.08    0.16
   0   4  -4    0.01    0.07
   0   4  -4   -0.01    0.05
   0  -4   4    0.00    0.03
   0  -4   4    0.03    0.10
   0  -4   4    0.04    0.06
  -1   4  -4    0.19    0.13
   1  -4   4    0.10    0.09
   1  -4   4    0.14    0.09
  -2   4  -4    0.80    0.15
   2  -4   4    0.76    0.10
   2  -4   4    0.79    0.11
  -3   4  -4    0.42    0.14
   3  -4   4    0.16    0.09
  -4   4  -4    3.79    0.30
   4  -4   4    4.44    0.24
   4  -4   4    4.38    0.22
   5  -4   4    0.30    0.12
   5  -4   4    0.37    0.12
   6  -4   4    0.11    0.15
   6  -4   4    0.02    0.11
   6   3  -4    0.41    0.13
   6   3  -4    0.39    0.11
   6   3  -4    0.62    0.38
  -6  -3   4    0.23    0.15
   5   3  -4   -0.08    0.30
   5   3  -4    0.05    0.10
  -5  -3   4   -0.15    0.11
  -5  -3   4   -0.06    0.28
   4   3  -4    2.30    0.36
   4   3  -4    3.07    0.19
  -4  -3   4    2.95    0.22
  -4  -3   4    2.96    0.40
   3   3  -4    0.33    0.25
  -3  -3   4    0.40    0.23
  -3  -3   4    0.49    0.11
   2   3  -4    9.51    0.52
   1   3  -4    2.97    0.35
  -1  -3   4    3.15    0.11
  -1  -3   4    3.18    0.17
  -1  -3   4    3.14    0.26
   0   3  -4   12.71    0.35
   0   3  -4   12.98    0.49
   0   3  -4   12.29    0.33
   0  -3   4   13.63    0.33
   0  -3   4   13.24    0.42
   0  -3   4   13.28    0.35
  -1   3  -4    0.05    0.06
   1  -3   4    0.04    0.07
   1  -3   4   -0.02    0.07
   1  -3   4   -0.01    0.06
  -2   3  -4    5.19    0.27
   2  -3   4    5.47    0.20
   2  -3   4    5.34    0.22
  -3   3  -4    0.08    0.11
   3  -3   4   -0.01    0.07
   3  -3   4    0.00    0.07
  -4   3  -4    0.04    0.15
   4  -3   4    0.04    0.09
   4  -3   4   -0.04    0.08
  -5   3  -4    4.24    0.36
   5  -3   4    4.19    0.28
   5  -3   4    4.37    0.23
   6  -3   4    0.11    0.10
   6  -3   4    0.11    0.18
   6   2  -4    0.03    0.10
   6   2  -4   -0.14    0.10
   6   2  -4   -0.09    0.34
  -6  -2   4   -0.01    0.14
   5   2  -4    0.27    0.10
   5   2  -4    0.24    0.09
   5   2  -4    0.13    0.28
  -5  -2   4    0.05    0.27
  -5  -2   4    0.09    0.12
   4   2  -4    2.57    0.33
   4   2  -4    2.77    0.17
  -4  -2   4    2.58    0.37
  -4  -2   4    2.57    0.21
   3   2  -4    4.16    0.39
  -3  -2   4    4.16    0.35
  -3  -2   4    4.15    0.15
  -3  -2   4    4.33    0.22
   2   2  -4    1.03    0.18
   2   2  -4    1.44    0.23
  -2  -2   4    1.37    0.15
  -2  -2   4    1.45    0.21
   1   2  -4    5.60    0.31
   1   2  -4    5.87    0.37
  -1  -2   4    5.67    0.21
  -1  -2   4    5.85    0.29
   0   2  -4   20.05    0.47
   0   2  -4   20.93    0.58
   0   2  -4   19.89    0.50
   0   2  -4   21.04    0.63
   0  -2   4   20.15    0.65
   0  -2   4   21.41    0.56
   0  -2   4   19.73    0.49
   0  -2   4   20.35    0.47
  -1   2  -4    2.71    0.21
   1  -2   4    2.40    0.22
   1  -2   4    2.42    0.14
   1  -2   4    2.36    0.13
  -2   2  -4   14.38    0.49
  -2   2  -4   14.43    0.36
  -2   2  -4   14.38    0.32
   2  -2   4   14.06    0.42
   2  -2   4   14.55    0.37
  -3   2  -4    2.15    0.22
   3  -2   4    2.26    0.17
   3  -2   4    2.38    0.14
  -4   2  -4    1.34    0.22
   4  -2   4    1.19    0.18
   4  -2   4    1.14    0.13
  -5   2  -4    1.90    0.28
   5  -2   4    1.57    0.15
   5  -2   4    1.53    0.21
   6  -2   4    2.20    0.19
   6  -2   4    2.29    0.26
   6   1  -4    0.43    0.12
   6   1  -4    0.45    0.32
   6   1  -4    0.40    0.12
  -6  -1   4    0.23    0.14
   5   1  -4    1.00    0.13
   5   1  -4    1.13    0.13
   5   1  -4    1.33    0.29
  -5  -1   4    1.36    0.17
   4   1  -4    4.60    0.18
   4   1  -4    4.48    0.19
  -4  -1   4    4.56    0.24
  -4  -1   4    4.37    0.39
   3   1  -4    0.10    0.13
   3   1  -4    0.04    0.06
  -3  -1   4    0.05    0.08
  -3  -1   4   -0.06    0.16
  -3  -1   4    0.07    0.07
   2   1  -4    6.66    0.34
   2   1  -4    7.52    0.36
  -2  -1   4    7.12    0.31
  -2  -1   4    7.15    0.34
  -2  -1   4    7.15    0.21
  -2  -1   4    7.56    0.25
   1   1  -4    6.56    0.30
   1   1  -4    6.01    0.27
  -1  -1   4    6.59    0.35
  -1  -1   4    6.55    0.26
  -1  -1   4    6.09    0.22
   0   1  -4    9.52    0.29
   0   1  -4    9.30    0.23
   0  -1   4    9.72    0.37
   0  -1   4    9.60    0.28
   0  -1   4    9.45    0.28
   0  -1   4    8.86    0.24
  -1   1  -4    0.95    0.08
  -1   1  -4    1.07    0.12
  -1   1  -4    1.20    0.17
   1  -1   4    1.21    0.14
   1  -1   4    0.97    0.09
   1  -1   4    1.12    0.11
  -2   1  -4   51.55    1.35
  -2   1  -4   51.02    1.10
   2  -1   4   51.46    1.29
   2  -1   4   52.47    1.11
  -3   1  -4    1.28    0.18
   3  -1   4    0.97    0.14
   3  -1   4    1.05    0.11
  -4   1  -4   -0.21    0.15
   4  -1   4    0.07    0.07
   4  -1   4   -0.06    0.09
  -5   1  -4    3.99    0.38
   5  -1   4    4.60    0.22
   5  -1   4    4.39    0.30
   6  -1   4    1.78    0.17
   6  -1   4    2.03    0.28
   6   0  -4    0.44    0.29
   6   0  -4   -0.03    0.11
  -6   0   4    0.37    0.15
   5   0  -4   11.24    0.53
   5   0  -4   11.20    0.34
   5   0  -4   10.75    0.34
  -5   0   4   11.51    0.40
   4   0  -4    0.09    0.07
   4   0  -4    0.21    0.18
   4   0  -4    0.08    0.07
  -4   0   4    0.07    0.10
  -4   0   4    0.05    0.20
   3   0  -4   17.24    0.58
   3   0  -4   17.79    0.42
   3   0  -4   17.60    0.42
   3   0  -4   18.01    0.59
  -3   0   4   16.88    0.59
  -3   0   4   17.93    0.48
   2   0  -4    1.90    0.13
   2   0  -4    1.53    0.22
   2   0  -4    1.62    0.10
   2   0  -4    1.61    0.24
   2   0  -4    1.56    0.10
  -2   0   4    1.70    0.19
  -2   0   4    1.97    0.14
  -2   0   4    1.85    0.20
  -2   0   4    1.71    0.11
   1   0  -4    7.65    0.22
   1   0  -4    7.51    0.28
   1   0  -4    7.43    0.23
   1   0  -4    7.83    0.34
   1   0  -4    7.80    0.34
  -1   0   4    7.42    0.24
  -1   0   4    7.33    0.31
  -1   0   4    7.66    0.33
  -1   0   4    7.60    0.24
   0   0  -4    0.09    0.05
   0   0  -4    0.07    0.03
   0   0  -4    0.11    0.05
   0   0   4    0.06    0.04
   0   0   4    0.04    0.09
   0   0   4    0.01    0.04
  -1   0  -4    5.54    0.24
  -1   0  -4    5.31    0.15
  -1   0  -4    5.59    0.20
   1   0   4    5.24    0.15
   1   0   4    5.43    0.24
   1   0   4    5.24    0.19
  -2   0  -4    6.18    0.30
  -2   0  -4    6.19    0.19
   2   0   4    6.13    0.19
   2   0   4    6.10    0.24
  -3   0  -4    1.42    0.20
   3   0   4    1.21    0.14
   3   0   4    1.12    0.11
  -4   0  -4    0.62    0.21
   4   0   4    0.41    0.13
   4   0   4    0.35    0.08
  -5   0  -4    1.64    0.31
   5   0   4    1.78    0.23
   5   0   4    1.51    0.15
   5   0   4    1.42    0.13
  -6   0  -4   -0.10    0.27
   6   0   4    0.32    0.11
   6   0   4    0.77    0.23
   6  -1  -4   12.39    0.40
   6  -1  -4   12.14    0.60
   6  -1  -4   11.99    0.39
  -6   1   4   12.75    0.45
   5  -1  -4   14.01    0.40
   5  -1  -4   14.37    0.41
   5  -1  -4   14.58    0.58
  -5   1   4   15.14    0.47
   4  -1  -4   -0.07    0.15
   4  -1  -4    0.07    0.12
   4  -1  -4    0.03    0.07
   4  -1  -4    0.04    0.07
  -4   1   4    0.02    0.09
  -4   1   4   -0.07    0.17
   3  -1  -4    0.42    0.12
   3  -1  -4    0.35    0.06
   3  -1  -4    0.30    0.07
   3  -1  -4    0.26    0.12
  -3   1   4    0.42    0.05
  -3   1   4    0.38    0.09
  -3   1   4    0.15    0.14
   2  -1  -4   41.90    0.88
   2  -1  -4   41.66    1.07
   2  -1  -4   42.34    0.99
   2  -1  -4   41.99    0.88
   2  -1  -4   41.64    1.09
  -2   1   4   41.41    0.98
  -2   1   4   43.21    0.95
   1  -1  -4    0.10    0.05
   1  -1  -4    0.09    0.05
   1  -1  -4    0.12    0.08
  -1   1   4    0.12    0.06
  -1   1   4    0.17    0.07
  -1   1   4    0.11    0.04
   0  -1  -4    0.08    0.06
   0  -1  -4    0.05    0.04
   0  -1  -4    0.06    0.04
   0   1   4    0.04    0.04
   0   1   4    0.04    0.03
   0   1   4    0.14    0.08
  -1  -1  -4    0.49    0.07
  -1  -1  -4    0.49    0.05
   1   1   4    0.51    0.05
   1   1   4    0.51    0.08
  -2  -1  -4    0.08    0.06
  -2  -1  -4    0.01    0.11
   2   1   4   -0.03    0.07
   2   1   4   -0.01    0.05
  -3  -1  -4    0.01    0.14
   3   1   4    0.04    0.10
   3   1   4    0.09    0.06
  -4  -1  -4    0.99    0.24
   4   1   4    1.15    0.18
   4   1   4    1.01    0.11
  -5  -1  -4    0.06    0.25
   5   1   4    0.15    0.10
   5   1   4    0.29    0.18
   5   1   4    0.16    0.07
  -6  -1  -4    1.10    0.35
   6   1   4    0.47    0.22
   6  -2  -4    2.12    0.18
   6  -2  -4    2.68    0.35
   6  -2  -4    2.38    0.20
  -6   2   4    2.40    0.23
   5  -2  -4    3.94    0.19
   5  -2  -4    4.04    0.21
   5  -2  -4    3.72    0.32
  -5   2   4    3.53    0.24
   4  -2  -4    3.63    0.25
   4  -2  -4    4.04    0.19
   4  -2  -4    4.18    0.26
   4  -2  -4    3.77    0.17
  -4   2   4    3.55    0.20
   3  -2  -4    6.84    0.27
   3  -2  -4    7.17    0.29
   3  -2  -4    6.84    0.23
   3  -2  -4    6.76    0.21
  -3   2   4    7.08    0.24
  -3   2   4    6.95    0.20
  -3   2   4    7.10    0.22
   2  -2  -4    2.78    0.14
   2  -2  -4    2.66    0.15
   2  -2  -4    2.67    0.10
   2  -2  -4    2.85    0.13
  -2   2   4    2.74    0.12
  -2   2   4    2.98    0.14
  -2   2   4    2.67    0.11
   1  -2  -4   40.05    0.84
   1  -2  -4   40.50    1.38
  -1   2   4   40.59    0.95
  -1   2   4   39.22    0.83
  -1   2   4   41.12    0.90
   0  -2  -4   13.46    0.52
   0  -2  -4   12.93    0.36
   0   2   4   11.92    0.29
  -1  -2  -4   13.37    0.38
  -1  -2  -4   13.12    0.51
   1   2   4   12.92    0.39
   1   2   4   12.93    0.31
  -2  -2  -4   -0.03    0.11
   2   2   4    0.07    0.09
   2   2   4    0.00    0.05
  -3  -2  -4    0.45    0.18
   3   2   4    0.47    0.14
   3   2   4    0.55    0.08
  -4  -2  -4    0.57    0.23
   4   2   4    0.55    0.18
   4   2   4    0.45    0.09
   4   2   4    0.46    0.06
  -5  -2  -4    1.03    0.31
   5   2   4    0.67    0.12
   5   2   4    0.75    0.23
   5   2   4    0.72    0.08
  -6  -2  -4    1.71    0.39
   6   2   4    2.12    0.33
   6   2   4    1.60    0.17
   6  -3  -4    0.36    0.11
   6  -3  -4    0.51    0.13
   6  -3  -4    0.53    0.22
   5  -3  -4    6.33    0.34
   5  -3  -4    6.18    0.26
   5  -3  -4    6.15    0.24
  -5   3   4    5.64    0.27
   4  -3  -4    6.73    0.26
   4  -3  -4    6.53    0.23
   4  -3  -4    6.59    0.30
  -4   3   4    6.37    0.24
   3  -3  -4    4.31    0.21
   3  -3  -4    4.29    0.16
   3  -3  -4    4.22    0.19
  -3   3   4    4.38    0.15
  -3   3   4    4.17    0.16
  -3   3   4    4.19    0.18
   2  -3  -4   32.73    0.74
   2  -3  -4   34.09    0.73
  -2   3   4   34.02    0.82
  -2   3   4   33.45    0.72
  -2   3   4   34.86    0.77
   1  -3  -4    2.95    0.31
   1  -3  -4    2.78    0.15
  -1   3   4    3.03    0.10
   0  -3  -4   45.85    1.52
   0  -3  -4   46.09    1.05
   0  -3  -4   43.62    1.10
   0   3   4   43.79    0.92
  -1  -3  -4   33.11    0.85
  -1  -3  -4   34.24    0.90
  -1  -3  -4   33.00    1.14
   1   3   4   32.38    0.88
  -2  -3  -4    5.60    0.31
  -2  -3  -4    5.25    0.31
   2   3   4    5.27    0.20
   2   3   4    4.88    0.28
  -3  -3  -4    0.15    0.17
   3   3   4    0.03    0.07
   3   3   4    0.04    0.14
  -4  -3  -4    1.27    0.27
   4   3   4    1.15    0.14
   4   3   4    1.00    0.22
  -5  -3  -4    9.15    0.59
   5   3   4    8.88    0.33
   5   3   4    9.44    0.52
  -6  -3  -4    4.51    0.53
   6   3   4    3.93    0.24
   6   3   4    4.71    0.48
   6  -4  -4    0.64    0.15
   6  -4  -4    1.07    0.23
   6  -4  -4    0.31    0.11
   5  -4  -4    1.87    0.16
   5  -4  -4    2.05    0.23
   5  -4  -4    1.53    0.18
   4  -4  -4   18.25    0.50
   4  -4  -4   19.00    0.54
   4  -4  -4   18.32    0.47
  -4   4   4   17.32    0.47
  -4   4   4   19.42    0.48
   3  -4  -4    0.48    0.10
   3  -4  -4    0.41    0.08
  -3   4   4    0.44    0.07
  -3   4   4    0.42    0.07
  -3   4   4    0.47    0.07
   2  -4  -4    4.09    0.19
   2  -4  -4    4.03    0.16
  -2   4   4    4.04    0.15
  -2   4   4    4.00    0.17
  -2   4   4    3.92    0.14
   1  -4  -4    7.21    0.44
   1  -4  -4    7.59    0.25
  -1   4   4    7.63    0.21
   0  -4  -4    8.79    0.31
   0  -4  -4    9.06    0.28
   0  -4  -4    9.50    0.47
  -1  -4  -4   64.00    1.58
  -1  -4  -4   62.85    1.62
  -1  -4  -4   64.72    2.10
   1   4   4   61.28    1.61
  -2  -4  -4    3.40    0.29
   2   4   4    2.90    0.29
  -3  -4  -4    1.21    0.25
   3   4   4    1.11    0.23
   3   4   4    1.23    0.15
  -4  -4  -4    7.89    0.52
  -4  -4  -4    8.21    0.44
   4   4   4    8.48    0.48
   4   4   4    8.15    0.30
  -5  -4  -4    0.46    0.32
  -5  -4  -4    0.15    0.14
   5   4   4    0.78    0.30
   5   4   4    0.32    0.12
  -6  -4  -4    4.02    0.54
   6   4   4    3.72    0.50
   6   4   4    3.83    0.25
   6  -5  -4    5.26    0.26
   6  -5  -4    6.59    0.36
   5  -5  -4    0.33    0.11
   5  -5  -4    0.37    0.14
   5  -5  -4    0.64    0.15
   4  -5  -4    0.05    0.08
   4  -5  -4    0.19    0.09
  -4   5   4    0.04    0.06
   3  -5  -4    2.50    0.15
  -3   5   4    2.51    0.14
   2  -5  -4    3.34    0.16
  -2   5   4    3.26    0.16
  -2   5   4    3.22    0.14
   1  -5  -4    4.04    0.18
   1  -5  -4    3.75    0.37
  -1   5   4    3.79    0.19
  -1   5   4    4.11    0.16
   0  -5  -4    0.11    0.09
   0  -5  -4    0.01    0.11
   0  -5  -4    0.08    0.06
   0  -5  -4    0.10    0.10
   0   5   4    0.07    0.05
  -1  -5  -4    1.51    0.28
  -1  -5  -4    1.37    0.18
  -1  -5  -4    1.11    0.19
  -1  -5  -4    1.37    0.12
   1   5   4    1.29    0.21
  -2  -5  -4    0.24    0.12
   2   5   4    0.19    0.21
  -3  -5  -4   15.13    0.66
   3   5   4   15.56    0.44
   3   5   4   15.65    0.65
  -4  -5  -4    3.03    0.36
  -4  -5  -4    3.14    0.42
   4   5   4    3.59    0.43
   4   5   4    3.11    0.21
  -5  -5  -4    0.35    0.33
   5   5   4    0.26    0.30
   5   5   4   -0.02    0.11
  -6  -5  -4    2.26    0.49
   6   5   4    2.50    0.46
   6  -6  -4    0.44    0.18
   6  -6  -4    0.14    0.12
   5  -6  -4    0.57    0.12
   5  -6  -4    0.90    0.15
   4  -6  -4    1.44    0.16
  -4   6   4    1.33    0.12
   3  -6  -4    0.30    0.11
  -3   6   4    0.30    0.08
   2  -6  -4   -0.02    0.09
  -2   6   4    0.06    0.07
   1  -6  -4    0.33    0.09
  -1   6   4    0.32    0.09
  -1   6   4    0.40    0.06
  -1   6   4    0.61    0.09
   0  -6  -4    1.32    0.13
   0  -6  -4    1.04    0.15
   0  -6  -4    1.12    0.19
   0  -6  -4    1.07    0.18
  -1  -6  -4    0.18    0.11
  -1  -6  -4    0.06    0.12
  -1  -6  -4    0.09    0.07
  -1  -6  -4    0.03    0.16
   1   6   4    0.16    0.19
  -2  -6  -4    0.96    0.16
   2   6   4    1.15    0.27
  -3  -6  -4    4.51    0.40
  -3  -6  -4    4.58    0.43
   3   6   4    4.83    0.47
  -4  -6  -4    5.42    0.50
  -4  -6  -4    5.20    0.44
   4   6   4    5.30    0.27
   4   6   4    6.04    0.53
  -5  -6  -4    2.77    0.46
   5   6   4    2.79    0.23
   5   6   4    3.12    0.46
   5  -7  -4    0.16    0.12
   5  -7  -4    0.11    0.12
   4  -7  -4    0.15    0.12
  -4   7   4    0.08    0.07
   3  -7  -4    0.13    0.12
  -3   7   4    0.00    0.07
  -2   7   4    4.03    0.20
  -1   7   4    1.34    0.12
   0  -7  -4    0.10    0.18
   0  -7  -4    0.15    0.15
   0  -7  -4    0.13    0.08
   0  -7  -4    0.12    0.13
   0   7   4    0.13    0.10
  -1  -7  -4    1.43    0.25
  -1  -7  -4    1.20    0.20
  -1  -7  -4    1.42    0.14
   1   7   4    1.41    0.24
  -2  -7  -4    0.81    0.10
  -2  -7  -4    0.62    0.17
  -2  -7  -4    0.72    0.24
   2   7   4    0.93    0.29
  -3  -7  -4    1.24    0.30
  -3  -7  -4    0.92    0.18
   3   7   4    1.42    0.35
  -4  -7  -4   -0.01    0.14
  -4  -7  -4    0.63    0.31
   4   7   4    0.15    0.13
  -5  -7  -4    0.55    0.37
   5   7   4    0.11    0.14
   4  -8  -4    1.68    0.19
  -4   8   4    1.68    0.14
   3  -8  -4    0.29    0.14
  -3   8   4    0.53    0.10
  -2   8   4    3.64    0.20
  -1   8   4    6.50    0.27
   0  -8  -4    9.48    0.32
   0  -8  -4    9.32    0.47
   0   8   4    8.99    0.34
  -1  -8  -4    4.09    0.39
  -1  -8  -4    4.44    0.45
  -1  -8  -4    4.45    0.21
   1   8   4    4.47    0.24
  -2  -8  -4    0.10    0.15
  -2  -8  -4   -0.08    0.24
  -2  -8  -4    0.02    0.08
  -3  -8  -4    0.66    0.30
  -4  -8  -4    0.21    0.33
   4  -9  -4    3.78    0.26
  -4   9   4    4.23    0.21
  -3   9   4    0.28    0.09
  -2   9   4    0.03    0.09
  -1   9   4    9.98    0.36
   0  -9  -4   19.63    0.73
   0   9   4   20.22    0.60
  -1  -9  -4    2.30    0.40
  -1  -9  -4    1.44    0.31
  -1  -9  -4    1.75    0.16
   1   9   4    1.61    0.19
  -2  -9  -4    0.36    0.30
  -2  -9  -4    0.76    0.21
   2   9   4    0.87    0.16
  -3  -9  -4    0.27    0.16
  -3  -9  -4    0.51    0.32
  -4  -9  -4    1.44    0.40
  -3  10   4    2.24    0.17
  -2  10   4    0.49    0.11
   1 -10  -4   -0.30    0.17
  -1  10   4    0.03    0.09
   0 -10  -4    0.18    0.24
   0  10   4    0.52    0.13
  -1 -10  -4    0.06    0.27
   1  10   4    0.41    0.14
  -2 -10  -4    3.25    0.47
   2  10   4    3.72    0.24
  -3 -10  -4    0.05    0.32
   3  10   4    0.17    0.13
  -2  11   4    0.26    0.11
   1 -11  -4    0.45    0.20
  -1  11   4    0.65    0.12
   0 -11  -4   -0.23    0.24
   0  11   4    0.02    0.11
  -1 -11  -4    1.37    0.35
   1  11   4    1.82    0.20
  -2 -11  -4    1.38    0.37
   2  11   4    1.89    0.20
  -2 -11   5   -0.10    0.13
  -2 -11   5   -0.54    0.26
  -1 -11   5   -0.20    0.22
   0 -11   5   -0.26    0.20
   1 -11   5    0.24    0.19
   2 -11   5    0.44    0.17
  -3 -10   5   -0.33    0.28
  -3 -10   5    0.18    0.15
  -2 -10   5    0.16    0.14
  -2 -10   5    0.07    0.26
  -1 -10   5    0.07    0.11
  -1 -10   5   -0.01    0.23
   0 -10   5    0.48    0.23
   1 -10   5    0.41    0.18
   2 -10   5    0.16    0.15
   3 -10   5   -0.10    0.11
   3 -10   5   -0.42    0.16
   4   9  -5   -0.46    0.44
  -4  -9   5    0.10    0.15
  -4  -9   5    0.13    0.36
  -3  -9   5   -0.10    0.13
  -3  -9   5    0.21    0.29
   2   9  -5   -0.75    0.34
  -2  -9   5    0.26    0.26
  -2  -9   5    0.10    0.13
   1   9  -5   -0.12    0.30
  -1  -9   5    0.14    0.11
  -1  -9   5    0.21    0.21
   0   9  -5    7.94    0.51
   0  -9   5    7.16    0.42
   0  -9   5    7.59    0.29
   1  -9   5    2.19    0.25
   2  -9   5   -0.08    0.13
   3  -9   5    1.00    0.20
   3  -9   5    1.03    0.17
   4  -9   5    2.85    0.24
   4  -9   5    3.19    0.29
   4   8  -5    0.51    0.47
  -4  -8   5    0.70    0.19
  -4  -8   5    0.45    0.36
   3   8  -5   -0.13    0.38
  -3  -8   5    0.52    0.31
  -3  -8   5    0.43    0.15
   2   8  -5   -0.21    0.33
  -2  -8   5    0.05    0.23
  -2  -8   5   -0.08    0.12
   1   8  -5    1.17    0.34
  -1  -8   5    1.24    0.26
  -1  -8   5    1.78    0.20
   0   8  -5    1.92    0.31
   0  -8   5    1.41    0.23
   0  -8   5    1.44    0.17
  -1   8  -5    0.20    0.20
   1  -8   5   -0.02    0.07
   1  -8   5    0.23    0.15
   2  -8   5   14.90    0.53
   2  -8   5   15.48    0.50
   3  -8   5    9.41    0.38
   3  -8   5    8.77    0.39
   4  -8   5    0.97    0.17
   4  -8   5    1.01    0.19
   5  -8   5    0.22    0.14
   5   7  -5   -0.77    0.48
  -5  -7   5    0.19    0.16
  -5  -7   5   -0.09    0.33
   4   7  -5   -0.85    0.42
  -4  -7   5    0.30    0.34
  -4  -7   5   -0.04    0.13
   3   7  -5    0.11    0.37
  -3  -7   5    0.13    0.27
  -3  -7   5    0.09    0.13
   2   7  -5    0.23    0.31
  -2  -7   5    0.04    0.12
  -2  -7   5   -0.13    0.23
   1   7  -5   -0.01    0.27
  -1  -7   5    0.11    0.10
  -1  -7   5   -0.01    0.19
   0   7  -5    0.10    0.22
   0  -7   5   -0.03    0.14
   0  -7   5   -0.01    0.09
  -1   7  -5    1.26    0.24
   1  -7   5    1.01    0.16
   1  -7   5    1.11    0.13
  -2   7  -5   12.03    0.51
   2  -7   5   12.95    0.45
   2  -7   5   12.87    0.44
   3  -7   5    0.23    0.15
   3  -7   5    0.36    0.12
   4  -7   5    0.42    0.12
   4  -7   5    0.39    0.15
   5  -7   5    1.11    0.18
   5  -7   5    0.76    0.17
   5   6  -5    0.92    0.46
  -5  -6   5    0.32    0.16
  -5  -6   5    0.14    0.33
  -4  -6   5    0.31    0.14
  -4  -6   5   -0.19    0.32
   3   6  -5   32.16    1.17
  -3  -6   5   30.83    0.83
  -3  -6   5   30.38    1.08
   2   6  -5    1.62    0.35
  -2  -6   5    1.39    0.28
  -2  -6   5    1.80    0.20
   1   6  -5    3.59    0.43
  -1  -6   5    3.65    0.21
  -1  -6   5    3.21    0.32
   0   6  -5    0.70    0.23
   0  -6   5    0.69    0.16
   0  -6   5    0.65    0.10
  -1   6  -5    4.31    0.35
   1  -6   5    4.24    0.24
   1  -6   5    4.15    0.25
   1  -6   5    3.67    0.18
  -2   6  -5    2.12    0.24
   2  -6   5    2.10    0.18
   2  -6   5    2.14    0.21
  -3   6  -5    0.55    0.17
   3  -6   5    0.55    0.12
   3  -6   5    0.56    0.14
   4  -6   5    2.45    0.21
   4  -6   5    2.68    0.22
   5  -6   5    0.00    0.11
   5  -6   5    0.12    0.12
   6   5  -5   -0.41    0.45
   6   5  -5   -0.05    0.14
  -6  -5   5    0.13    0.16
   5   5  -5    0.20    0.42
   5   5  -5    0.93    0.17
  -5  -5   5    1.06    0.20
  -5  -5   5    0.72    0.34
   4   5  -5    0.31    0.37
  -4  -5   5    0.66    0.16
  -4  -5   5    0.63    0.29
   3   5  -5    0.96    0.36
  -3  -5   5    0.85    0.30
  -3  -5   5    0.98    0.15
   2   5  -5   14.57    0.69
  -2  -5   5   13.81    0.44
  -2  -5   5   14.61    0.60
   1   5  -5    0.42    0.23
  -1  -5   5    0.26    0.17
  -1  -5   5    0.23    0.05
  -1  -5   5    0.38    0.10
   0   5  -5    0.28    0.19
   0  -5   5    0.13    0.12
   0  -5   5    0.26    0.08
  -1   5  -5   12.85    0.51
   1  -5   5   13.49    0.45
   1  -5   5   13.34    0.41
   1  -5   5   13.57    0.36
  -2   5  -5    3.30    0.26
   2  -5   5    3.70    0.21
   2  -5   5    3.51    0.16
   2  -5   5    3.68    0.22
  -3   5  -5    0.59    0.16
   3  -5   5    0.55    0.11
   3  -5   5    0.66    0.13
  -4   5  -5    0.00    0.15
   4  -5   5    0.06    0.11
   4  -5   5    0.26    0.11
   5  -5   5    0.20    0.11
   5  -5   5    0.44    0.14
   6  -5   5    0.03    0.12
   6  -5   5    0.07    0.15
   6   4  -5   -0.04    0.12
   6   4  -5    0.24    0.43
   6   4  -5   -0.12    0.10
  -6  -4   5    0.08    0.15
   5   4  -5    2.93    0.47
   5   4  -5    3.18    0.22
  -5  -4   5    3.00    0.27
  -5  -4   5    2.52    0.42
   4   4  -5    1.40    0.37
  -4  -4   5    0.60    0.29
  -4  -4   5    1.16    0.17
   3   4  -5   -0.07    0.28
  -3  -4   5   -0.08    0.10
  -3  -4   5    0.04    0.24
   2   4  -5   28.35    0.96
  -2  -4   5   27.39    0.71
  -2  -4   5   27.33    0.88
   1   4  -5  220.89    5.27
  -1  -4   5  208.89    4.58
  -1  -4   5  214.02    4.84
   0   4  -5    1.35    0.21
   0  -4   5    1.23    0.17
   0  -4   5    1.14    0.13
   0  -4   5    1.24    0.08
  -1   4  -5    9.24    0.41
   1  -4   5    9.43    0.34
   1  -4   5    9.10    0.30
   1  -4   5    9.40    0.28
  -2   4  -5    9.45    0.40
   2  -4   5    9.62    0.34
   2  -4   5    9.64    0.31
  -3   4  -5    2.30    0.25
   3  -4   5    2.34    0.17
   3  -4   5    2.26    0.17
  -4   4  -5    0.67    0.19
   4  -4   5    0.75    0.13
   4  -4   5    0.75    0.13
   5  -4   5    7.10    0.35
   5  -4   5    7.13    0.30
   6  -4   5    0.37    0.17
   6  -4   5    0.17    0.12
   6   3  -5    1.90    0.18
   6   3  -5    2.34    0.47
   6   3  -5    1.35    0.17
  -6  -3   5    1.29    0.23
   5   3  -5    0.17    0.11
   5   3  -5    0.35    0.35
  -5  -3   5    0.29    0.14
  -5  -3   5    0.48    0.29
   4   3  -5    2.16    0.37
  -4  -3   5    2.06    0.21
  -4  -3   5    1.91    0.34
   3   3  -5    0.56    0.26
  -3  -3   5    0.09    0.22
  -3  -3   5    0.18    0.10
   2   3  -5   26.45    0.89
  -2  -3   5   27.13    0.83
  -2  -3   5   25.31    0.67
   1   3  -5   10.05    0.48
  -1  -3   5    9.54    0.31
  -1  -3   5   10.03    0.25
  -1  -3   5    9.93    0.39
   0   3  -5    7.89    0.26
   0   3  -5    8.16    0.39
   0   3  -5    8.19    0.25
   0  -3   5    8.52    0.27
   0  -3   5    8.35    0.31
  -1   3  -5    2.09    0.12
   1  -3   5    2.02    0.15
   1  -3   5    2.15    0.15
  -2   3  -5    9.44    0.39
   2  -3   5    9.90    0.30
   2  -3   5    9.70    0.33
  -3   3  -5    0.99    0.17
   3  -3   5    0.86    0.12
   3  -3   5    0.99    0.12
  -4   3  -5    1.14    0.21
   4  -3   5    1.00    0.14
   4  -3   5    1.01    0.13
  -5   3  -5    2.10    0.29
   5  -3   5    1.54    0.16
   5  -3   5    1.86    0.22
   6  -3   5    0.34    0.17
   6  -3   5    0.16    0.11
   6   2  -5   -0.14    0.11
   6   2  -5    0.40    0.36
   6   2  -5   -0.21    0.10
  -6  -2   5   -0.05    0.14
   5   2  -5    0.00    0.09
   5   2  -5    0.06    0.09
   5   2  -5    0.08    0.28
  -5  -2   5    0.14    0.12
   4   2  -5    0.15    0.09
   4   2  -5   -0.17    0.23
  -4  -2   5    0.01    0.22
  -4  -2   5    0.11    0.12
  -3  -2   5    2.48    0.32
  -3  -2   5    2.36    0.19
   2   2  -5    0.44    0.05
   2   2  -5    0.41    0.19
  -2  -2   5    0.40    0.09
  -2  -2   5    0.36    0.15
   1   2  -5    2.84    0.32
   1   2  -5    2.77    0.25
   1   2  -5    2.74    0.17
  -1  -2   5    2.54    0.16
  -1  -2   5    2.65    0.20
   0   2  -5   11.77    0.40
   0   2  -5   11.78    0.45
   0   2  -5   12.04    0.31
   0  -2   5   11.94    0.34
   0  -2   5   12.67    0.37
   0  -2   5   12.23    0.32
  -1   2  -5    3.90    0.14
  -1   2  -5    3.71    0.24
   1  -2   5    3.78    0.16
   1  -2   5    3.70    0.17
  -2   2  -5    7.50    0.33
   2  -2   5    7.52    0.27
   2  -2   5    7.38    0.24
  -3   2  -5    0.07    0.12
   3  -2   5    0.09    0.07
   3  -2   5    0.07    0.07
  -4   2  -5    0.41    0.19
   4  -2   5    0.56    0.10
   4  -2   5    0.52    0.12
  -5   2  -5   -0.37    0.18
   5  -2   5    0.13    0.09
   5  -2   5    0.33    0.14
   6  -2   5    0.17    0.11
   6  -2   5    0.15    0.17
   6   1  -5    0.59    0.34
   6   1  -5    0.29    0.12
   6   1  -5    0.33    0.12
  -6  -1   5    0.67    0.18
   5   1  -5    0.04    0.09
   5   1  -5   -0.06    0.09
   5   1  -5    0.07    0.25
  -5  -1   5    0.24    0.12
   4   1  -5    3.13    0.16
   4   1  -5    3.00    0.35
   4   1  -5    3.14    0.17
  -4  -1   5    3.39    0.23
  -4  -1   5    3.22    0.35
   3   1  -5    0.58    0.08
   3   1  -5    0.61    0.17
  -3  -1   5    0.54    0.11
  -3  -1   5    0.64    0.19
   2   1  -5    8.88    0.44
   2   1  -5    8.88    0.39
   2   1  -5    8.49    0.25
  -2  -1   5    9.35    0.29
  -2  -1   5    8.92    0.36
  -2  -1   5    8.04    0.35
   1   1  -5    8.42    0.35
   1   1  -5    9.08    0.34
  -1  -1   5    9.01    0.30
  -1  -1   5    8.49    0.28
   0   1  -5    0.74    0.09
   0   1  -5    0.67    0.08
   0  -1   5    0.78    0.08
   0  -1   5    0.76    0.09
   0  -1   5    0.71    0.08
  -1   1  -5    4.31    0.24
  -1   1  -5    4.19    0.19
  -1   1  -5    4.28    0.14
   1  -1   5    4.19    0.18
   1  -1   5    4.15    0.15
  -2   1  -5    0.36    0.07
  -2   1  -5    0.30    0.11
   2  -1   5    0.25    0.07
   2  -1   5    0.33    0.06
  -3   1  -5    1.60    0.23
   3  -1   5    1.77    0.16
   3  -1   5    1.67    0.13
  -4   1  -5    0.40    0.18
   4  -1   5    0.09    0.11
   4  -1   5    0.14    0.08
  -5   1  -5    1.70    0.31
   5  -1   5    1.57    0.23
   5  -1   5    1.71    0.16
   6  -1   5    1.94    0.27
   6  -1   5    1.40    0.17
   6   0  -5    6.67    0.28
   6   0  -5    6.53    0.52
   6   0  -5    6.91    0.29
  -6   0   5    7.13    0.36
   5   0  -5    3.61    0.19
   5   0  -5    3.55    0.40
   5   0  -5    3.43    0.19
  -5   0   5    3.96    0.26
   4   0  -5    4.52    0.19
   4   0  -5    4.61    0.19
   4   0  -5    4.10    0.37
  -4   0   5    3.45    0.33
  -4   0   5    4.41    0.23
   3   0  -5    3.63    0.15
   3   0  -5    3.57    0.15
   3   0  -5    3.52    0.29
   3   0  -5    3.63    0.33
  -3   0   5    3.78    0.28
  -3   0   5    3.78    0.20
   2   0  -5    0.90    0.09
   2   0  -5    0.83    0.09
   2   0  -5    0.96    0.17
   2   0  -5    0.75    0.14
   2   0  -5    0.73    0.08
  -2   0   5    0.86    0.10
  -2   0   5    0.59    0.09
  -2   0   5    1.00    0.12
   1   0  -5   12.01    0.38
   1   0  -5   11.83    0.48
   1   0  -5   12.53    0.32
  -1   0   5   12.25    0.46
  -1   0   5   12.13    0.34
  -1   0   5   12.33    0.34
   0   0  -5   48.46    1.56
   0   0  -5   48.54    1.19
   0   0  -5   48.32    0.99
   0   0   5   47.69    0.99
   0   0   5   47.81    1.18
   0   0   5   47.91    1.24
  -1   0  -5    3.58    0.12
  -1   0  -5    3.73    0.17
   1   0   5    3.60    0.16
   1   0   5    3.54    0.13
  -2   0  -5    1.03    0.10
  -2   0  -5    1.13    0.15
   2   0   5    1.03    0.12
   2   0   5    1.05    0.09
  -3   0  -5    0.59    0.16
   3   0   5    0.63    0.12
   3   0   5    0.58    0.08
  -4   0  -5    2.05    0.27
   4   0   5    1.90    0.14
   4   0   5    1.88    0.22
  -5   0  -5    9.40    0.55
   5   0   5   10.98    0.46
   5   0   5   10.38    0.35
  -6   0  -5    0.65    0.32
   6   0   5    0.78    0.23
   6   0   5    0.55    0.12
   6  -1  -5    0.15    0.28
   6  -1  -5   -0.01    0.11
   6  -1  -5    0.08    0.08
  -6   1   5    0.06    0.13
   5  -1  -5    0.06    0.10
   5  -1  -5    0.11    0.09
   5  -1  -5    0.38    0.23
  -5   1   5    0.01    0.11
   4  -1  -5   -0.01    0.07
   4  -1  -5    0.04    0.07
   4  -1  -5   -0.03    0.17
   4  -1  -5    0.14    0.12
  -4   1   5    0.00    0.17
  -4   1   5   -0.06    0.10
   3  -1  -5    6.34    0.19
   3  -1  -5    6.14    0.31
   3  -1  -5    6.27    0.33
   3  -1  -5    6.38    0.21
  -3   1   5    5.38    0.28
  -3   1   5    6.12    0.17
  -3   1   5    6.20    0.24
   2  -1  -5    0.13    0.04
   2  -1  -5    0.15    0.06
   2  -1  -5    0.11    0.12
   2  -1  -5    0.25    0.11
   2  -1  -5    0.10    0.06
  -2   1   5    0.19    0.07
   1  -1  -5    5.34    0.31
   1  -1  -5    5.12    0.25
   1  -1  -5    5.22    0.16
  -1   1   5    4.91    0.20
   0  -1  -5    0.56    0.09
   0  -1  -5    0.62    0.09
   0  -1  -5    0.54    0.05
   0   1   5    0.61    0.06
   0   1   5    0.74    0.11
  -1  -1  -5    0.20    0.05
  -1  -1  -5    0.18    0.06
   1   1   5    0.10    0.06
   1   1   5    0.23    0.04
  -2  -1  -5    3.87    0.25
  -2  -1  -5    3.51    0.16
   2   1   5    3.72    0.20
   2   1   5    3.75    0.15
  -3  -1  -5    3.57    0.28
   3   1   5    2.97    0.15
   3   1   5    3.35    0.22
  -4  -1  -5   16.19    0.65
   4   1   5   16.53    0.45
   4   1   5   15.45    0.55
  -5  -1  -5    0.42    0.26
   5   1   5    0.06    0.09
   5   1   5    0.09    0.17
  -6  -1  -5    0.01    0.32
   6   1   5    0.28    0.22
   6   1   5    0.17    0.10
   6  -2  -5    0.07    0.27
   6  -2  -5    0.05    0.08
   6  -2  -5    0.14    0.11
  -6   2   5    0.00    0.13
   5  -2  -5    8.80    0.45
   5  -2  -5    8.71    0.31
   5  -2  -5    8.52    0.28
  -5   2   5    8.40    0.34
   4  -2  -5    3.44    0.28
   4  -2  -5    3.55    0.16
   4  -2  -5    3.64    0.19
  -4   2   5    3.68    0.20
   3  -2  -5    0.07    0.05
   3  -2  -5   -0.09    0.11
   3  -2  -5    0.07    0.07
   3  -2  -5    0.13    0.10
  -3   2   5    0.12    0.05
  -3   2   5    0.31    0.08
   2  -2  -5   14.08    0.39
   2  -2  -5   13.45    0.34
   2  -2  -5   13.42    0.31
  -2   2   5   13.25    0.37
  -2   2   5   13.73    0.31
  -2   2   5   14.32    0.37
   1  -2  -5   19.31    0.44
   1  -2  -5   19.75    0.75
  -1   2   5   19.78    0.49
  -1   2   5   19.23    0.43
   0  -2  -5    0.04    0.08
   0  -2  -5   -0.01    0.04
   0  -2  -5    0.06    0.05
   0  -2  -5   -0.05    0.05
   0   2   5    0.03    0.04
  -1  -2  -5   35.21    0.93
  -1  -2  -5   35.57    0.88
  -1  -2  -5   35.19    1.18
   1   2   5   34.24    0.89
   1   2   5   33.43    0.74
  -2  -2  -5    7.27    0.34
   2   2   5    7.53    0.22
   2   2   5    7.05    0.29
  -3  -2  -5    6.36    0.37
   3   2   5    6.91    0.24
   3   2   5    6.60    0.33
  -4  -2  -5    0.12    0.21
   4   2   5    0.30    0.16
   4   2   5   -0.04    0.08
  -5  -2  -5   10.18    0.59
   5   2   5   10.12    0.35
   5   2   5    9.83    0.49
  -6  -2  -5    1.72    0.39
   6   2   5    1.53    0.31
   6   2   5    0.89    0.14
   6  -3  -5    0.58    0.14
   6  -3  -5    0.87    0.27
   6  -3  -5    0.44    0.11
   5  -3  -5    0.74    0.13
   5  -3  -5    0.69    0.10
   5  -3  -5    0.83    0.21
  -5   3   5    0.53    0.12
   4  -3  -5   11.24    0.40
   4  -3  -5   11.00    0.31
   4  -3  -5   10.84    0.34
  -4   3   5   10.58    0.34
  -4   3   5   11.14    0.30
   3  -3  -5    1.93    0.11
   3  -3  -5    1.94    0.15
  -3   3   5    2.09    0.12
  -3   3   5    2.11    0.11
  -3   3   5    2.01    0.14
   2  -3  -5    0.03    0.05
   2  -3  -5    0.09    0.06
   2  -3  -5   -0.04    0.06
  -2   3   5    0.08    0.07
  -2   3   5    0.01    0.06
  -2   3   5   -0.01    0.04
   1  -3  -5    1.63    0.12
   1  -3  -5    1.84    0.29
   0  -3  -5   21.89    0.81
   0  -3  -5   21.07    0.54
   0   3   5   20.65    0.46
  -1  -3  -5    1.07    0.14
  -1  -3  -5    0.79    0.12
  -1  -3  -5    0.85    0.12
   1   3   5    0.92    0.12
  -2  -3  -5   32.08    1.07
  -2  -3  -5   27.38    0.87
   2   3   5   31.25    0.69
   2   3   5   30.36    0.85
  -3  -3  -5    0.07    0.10
  -3  -3  -5   -0.02    0.17
   3   3   5   -0.18    0.13
   3   3   5   -0.04    0.06
  -4  -3  -5    1.03    0.27
   4   3   5    0.80    0.11
   4   3   5    0.90    0.22
  -5  -3  -5    2.26    0.38
   5   3   5    1.45    0.17
   5   3   5    1.66    0.29
  -6  -3  -5    5.20    0.54
   6   3   5    3.42    0.23
   6   3   5    3.69    0.45
   6  -4  -5    0.54    0.23
   6  -4  -5    0.10    0.09
   6  -4  -5    0.01    0.13
   5  -4  -5    0.20    0.12
   5  -4  -5    0.37    0.17
   5  -4  -5    0.29    0.10
   4  -4  -5    0.74    0.12
   4  -4  -5    0.82    0.10
  -4   4   5    0.43    0.10
  -4   4   5    0.79    0.09
   3  -4  -5    0.32    0.07
   3  -4  -5    0.37    0.10
  -3   4   5    0.26    0.07
  -3   4   5    0.42    0.08
  -3   4   5    0.31    0.07
   2  -4  -5    0.26    0.08
   2  -4  -5    0.29    0.07
  -2   4   5    0.19    0.07
  -2   4   5    0.35    0.07
  -2   4   5    0.21    0.05
   1  -4  -5    3.61    0.36
   1  -4  -5    3.17    0.17
  -1   4   5    3.47    0.12
   0  -4  -5    6.55    0.25
   0  -4  -5    6.06    0.22
   0  -4  -5    6.68    0.41
  -1  -4  -5    3.67    0.25
  -1  -4  -5    3.65    0.19
  -1  -4  -5    3.94    0.31
   1   4   5    3.68    0.26
  -2  -4  -5   11.60    0.53
   2   4   5   11.24    0.32
   2   4   5   11.01    0.45
  -3  -4  -5    0.90    0.23
  -3  -4  -5    0.54    0.13
   3   4   5    0.92    0.21
   3   4   5    0.80    0.11
  -4  -4  -5   18.09    0.77
  -4  -4  -5   18.29    0.74
   4   4   5   18.19    0.50
   4   4   5   17.98    0.71
  -5  -4  -5   11.33    0.67
  -5  -4  -5   12.44    0.60
   5   4   5   12.40    0.62
   5   4   5   11.75    0.40
  -6  -4  -5    0.77    0.36
   6   4   5    0.56    0.32
   6  -5  -5    1.03    0.18
   6  -5  -5    1.94    0.27
   5  -5  -5    1.22    0.18
   5  -5  -5    0.67    0.15
   5  -5  -5    0.70    0.12
   4  -5  -5    1.59    0.14
   4  -5  -5    1.32    0.16
  -4   5   5    1.59    0.12
   3  -5  -5    1.58    0.14
  -3   5   5    1.60    0.12
   2  -5  -5    0.64    0.09
  -2   5   5    0.70    0.08
  -2   5   5    0.55    0.08
  -2   5   5    0.54    0.09
   1  -5  -5    0.12    0.07
   1  -5  -5    0.15    0.13
  -1   5   5   -0.01    0.06
   0  -5  -5    0.31    0.12
   0  -5  -5    0.21    0.12
   0  -5  -5    0.36    0.08
  -1  -5  -5    7.48    0.29
  -1  -5  -5    8.03    0.46
  -1  -5  -5    7.49    0.36
   1   5   5    7.29    0.38
  -2  -5  -5    1.07    0.17
   2   5   5    1.70    0.24
  -3  -5  -5    7.07    0.48
  -3  -5  -5    7.82    0.47
   3   5   5    7.32    0.46
   3   5   5    7.62    0.29
  -4  -5  -5    5.80    0.49
  -4  -5  -5    5.86    0.44
   4   5   5    6.25    0.47
   4   5   5    5.83    0.27
  -5  -5  -5   -0.11    0.15
  -5  -5  -5    0.25    0.33
   5   5   5   -0.31    0.29
   5   5   5   -0.04    0.11
   5  -6  -5    0.19    0.11
   4  -6  -5    1.76    0.16
  -4   6   5    1.66    0.12
   3  -6  -5    2.16    0.16
  -3   6   5    1.97    0.14
  -2   6   5    4.70    0.17
  -2   6   5    4.40    0.21
   1  -6  -5    6.07    0.25
   1  -6  -5    6.28    0.48
  -1   6   5    6.23    0.21
  -1   6   5    5.91    0.25
   0  -6  -5    4.74    0.43
   0  -6  -5    4.30    0.20
   0  -6  -5    4.43    0.29
   0  -6  -5    4.12    0.23
   0   6   5    3.99    0.19
  -1  -6  -5    0.47    0.09
  -1  -6  -5    0.47    0.11
  -1  -6  -5    0.41    0.14
  -1  -6  -5    0.36    0.17
   1   6   5    0.49    0.19
  -2  -6  -5    0.01    0.13
  -2  -6  -5   -0.04    0.18
   2   6   5    0.04    0.23
  -3  -6  -5    0.32    0.15
  -3  -6  -5    0.37    0.25
   3   6   5    0.35    0.27
  -4  -6  -5    0.36    0.17
  -4  -6  -5    0.72    0.31
   4   6   5    0.49    0.13
   4   6   5    1.11    0.33
  -5  -6  -5    1.89    0.41
  -5  -6  -5    0.76    0.21
   5   6   5    1.30    0.16
   4  -7  -5    5.39    0.25
  -4   7   5    5.73    0.23
   3  -7  -5   -0.07    0.11
  -3   7   5    0.02    0.07
  -2   7   5    4.25    0.21
   1  -7  -5    1.72    0.17
  -1   7   5    1.86    0.17
   0  -7  -5    2.13    0.39
   0  -7  -5    2.07    0.16
   0  -7  -5    2.01    0.29
   0  -7  -5    2.19    0.22
  -1  -7  -5    0.59    0.17
  -1  -7  -5    0.63    0.10
  -1  -7  -5    0.74    0.22
  -2  -7  -5    0.58    0.24
  -2  -7  -5    0.23    0.16
  -2  -7  -5    0.29    0.09
  -3  -7  -5    0.86    0.19
  -3  -7  -5    1.59    0.31
  -4  -7  -5    0.22    0.30
  -4  -7  -5   -0.22    0.15
   4   7   5   -0.04    0.11
  -5  -7  -5    2.73    0.49
   5   7   5    2.42    0.24
   4  -8  -5    0.40    0.14
  -4   8   5    0.30    0.09
  -3   8   5    1.11    0.13
  -2   8   5    2.35    0.17
  -1   8   5    1.37    0.16
   0  -8  -5   19.70    0.71
   0  -8  -5   21.14    0.94
   0  -8  -5   20.22    0.57
   0   8   5   20.19    0.60
  -1  -8  -5    0.61    0.24
  -1  -8  -5    0.77    0.11
  -1  -8  -5    0.52    0.19
  -2  -8  -5    1.50    0.24
  -2  -8  -5    2.29    0.17
  -2  -8  -5    1.69    0.32
  -3  -8  -5   -0.02    0.28
  -3  -8  -5   -0.18    0.16
  -4  -8  -5    0.60    0.34
  -4  -8  -5   -0.25    0.16
   4   8   5   -0.22    0.12
  -4   9   5    1.63    0.15
  -3   9   5    0.21    0.09
  -2   9   5   -0.08    0.08
  -1   9   5    7.45    0.31
   0  -9  -5   11.04    0.38
   0  -9  -5   10.41    0.52
   0   9   5   10.44    0.39
  -1  -9  -5    1.44    0.31
  -1  -9  -5    1.40    0.16
  -1  -9  -5    1.05    0.23
   1   9   5    1.35    0.19
  -2  -9  -5    9.75    0.33
  -2  -9  -5   10.47    0.65
  -2  -9  -5    8.38    0.58
  -3  -9  -5    1.46    0.35
  -3  -9  -5    0.94    0.22
  -4  -9  -5    0.09    0.36
   4   9   5   -0.01    0.15
  -3  10   5    0.53    0.12
  -2  10   5    0.09    0.09
  -1  10   5    0.52    0.12
   0 -10  -5    1.04    0.28
   0  10   5    1.37    0.18
  -1 -10  -5    2.38    0.19
  -1 -10  -5    2.42    0.36
   1  10   5    2.28    0.22
  -2 -10  -5    3.07    0.45
  -2 -10  -5    1.70    0.37
   2  10   5    2.15    0.22
  -3 -10  -5    2.75    0.43
   3  10   5    2.59    0.23
  -2  11   5    0.21    0.10
   1 -11  -5    0.09    0.19
  -1  11   5    0.08    0.10
   0 -11  -5    1.12    0.28
   0  11   5    0.95    0.15
  -1 -11  -5   -0.31    0.29
   1  11   5    0.08    0.13
  -2 -11  -5   -0.19    0.30
   2  11   5    0.17    0.12
  -2 -11   6   -0.55    0.24
  -2 -11   6   -0.05    0.14
  -1 -11   6    0.29    0.25
   0 -11   6    0.01    0.20
   1 -11   6    0.66    0.21
   2 -11   6   -0.12    0.16
  -3 -10   6    0.02    0.31
  -3 -10   6   -0.03    0.15
  -2 -10   6    0.19    0.14
  -2 -10   6   -0.17    0.25
  -1 -10   6    2.37    0.35
  -1 -10   6    2.79    0.25
   0 -10   6    0.47    0.21
   1 -10   6    0.93    0.22
   2 -10   6    1.34    0.21
   3 -10   6   -0.27    0.17
   3 -10   6    0.08    0.13
  -4  -9   6   -0.15    0.32
  -4  -9   6    0.01    0.16
   3   9  -6    0.47    0.39
  -3  -9   6    0.30    0.15
  -3  -9   6    0.17    0.30
   2   9  -6    0.35    0.36
  -2  -9   6   -0.18    0.23
  -2  -9   6    0.04    0.13
   1   9  -6    1.00    0.35
  -1  -9   6    0.83    0.25
  -1  -9   6    0.95    0.16
   0   9  -6    0.30    0.27
   0  -9   6    0.22    0.18
   0  -9   6    0.20    0.11
   1  -9   6    0.72    0.19
   2  -9   6    1.68    0.22
   3  -9   6    2.14    0.26
   3  -9   6    2.19    0.22
   4  -9   6    0.21    0.18
   4  -9   6    0.17    0.13
   4   8  -6    2.87    0.56
  -4  -8   6    2.01    0.41
  -4  -8   6    2.57    0.28
   3   8  -6    3.49    0.52
  -3  -8   6    3.50    0.27
  -3  -8   6    3.28    0.43
   2   8  -6    0.08    0.36
  -2  -8   6    0.34    0.25
  -2  -8   6    0.18    0.12
   1   8  -6   -0.16    0.29
  -1  -8   6   -0.02    0.12
  -1  -8   6    0.34    0.21
   0   8  -6    5.14    0.45
   0  -8   6    5.28    0.34
   0  -8   6    5.77    0.26
  -1   8  -6    1.16    0.25
   1  -8   6    0.27    0.10
   1  -8   6    0.56    0.17
  -2   8  -6    9.39    0.48
   2  -8   6   10.89    0.43
   2  -8   6   11.34    0.42
   3  -8   6   20.26    0.62
   3  -8   6   19.40    0.65
   4  -8   6    0.42    0.17
   4  -8   6    0.40    0.14
   5   7  -6   -0.20    0.50
  -5  -7   6    0.08    0.36
  -5  -7   6    0.27    0.16
   4   7  -6   -0.38    0.43
  -4  -7   6   -0.70    0.30
  -4  -7   6    0.06    0.13
   3   7  -6    2.29    0.45
  -3  -7   6    2.15    0.24
  -3  -7   6    1.64    0.34
   2   7  -6   -0.24    0.33
  -2  -7   6    0.34    0.14
  -2  -7   6    0.51    0.24
   1   7  -6    0.14    0.29
  -1  -7   6    0.22    0.19
  -1  -7   6    0.22    0.12
   0   7  -6    0.39    0.25
   0  -7   6    0.30    0.15
   0  -7   6    0.32    0.11
  -1   7  -6    3.35    0.36
   1  -7   6    2.43    0.17
   1  -7   6    2.63    0.23
  -2   7  -6    0.49    0.18
   2  -7   6    0.68    0.16
   2  -7   6    0.57    0.09
   2  -7   6    0.57    0.14
  -3   7  -6    1.46    0.23
   3  -7   6    1.53    0.20
   3  -7   6    1.73    0.19
   4  -7   6    0.36    0.15
   4  -7   6    0.33    0.12
   5  -7   6    1.68    0.22
   5  -7   6    1.51    0.20
   5   6  -6   -0.92    0.42
  -5  -6   6    0.54    0.32
  -5  -6   6    0.15    0.15
   4   6  -6    1.14    0.43
  -4  -6   6    0.82    0.33
  -4  -6   6    1.07    0.19
   3   6  -6   12.12    0.71
  -3  -6   6   11.37    0.60
  -3  -6   6   10.98    0.42
   2   6  -6    3.60    0.47
  -2  -6   6    3.22    0.24
  -2  -6   6    2.97    0.35
   1   6  -6    0.22    0.26
  -1  -6   6    0.29    0.18
  -1  -6   6    0.22    0.11
   0   6  -6    2.01    0.29
   0  -6   6    2.01    0.23
   0  -6   6    2.17    0.17
  -1   6  -6    2.70    0.33
   1  -6   6    3.06    0.18
   1  -6   6    2.92    0.22
   1  -6   6    3.21    0.23
  -2   6  -6    2.55    0.26
   2  -6   6    2.81    0.16
   2  -6   6    3.17    0.21
   2  -6   6    2.92    0.23
  -3   6  -6    4.08    0.32
   3  -6   6    4.20    0.25
   3  -6   6    4.62    0.26
   4  -6   6    3.02    0.23
   4  -6   6    2.81    0.22
   5  -6   6    0.54    0.15
   5  -6   6    0.32    0.14
   5   5  -6   -0.05    0.14
   5   5  -6   -0.22    0.38
  -5  -5   6    0.15    0.14
  -5  -5   6   -0.45    0.28
   4   5  -6    0.24    0.38
  -4  -5   6    0.07    0.26
  -4  -5   6    0.41    0.16
   3   5  -6    0.36    0.35
  -3  -5   6    0.72    0.28
   2   5  -6   -0.15    0.27
  -2  -5   6    0.11    0.11
  -2  -5   6    0.04    0.20
  -2  -5   6   -0.05    0.06
   1   5  -6    1.29    0.27
  -1  -5   6    1.18    0.19
  -1  -5   6    1.17    0.11
  -1  -5   6    1.39    0.17
   0   5  -6    2.76    0.35
   0  -5   6    2.51    0.18
   0  -5   6    2.60    0.22
  -1   5  -6    1.55    0.23
   1  -5   6    1.38    0.17
   1  -5   6    1.49    0.15
   1  -5   6    1.24    0.16
  -2   5  -6    0.62    0.17
   2  -5   6    0.67    0.10
   2  -5   6    0.64    0.12
   2  -5   6    0.89    0.14
  -3   5  -6    0.08    0.15
   3  -5   6    0.03    0.09
   3  -5   6   -0.12    0.10
  -4   5  -6    5.67    0.38
   4  -5   6    5.98    0.30
   4  -5   6    5.99    0.28
   5  -5   6    0.35    0.14
   5  -5   6    0.23    0.12
   6  -5   6    0.66    0.19
   6   4  -6    0.15    0.14
   6   4  -6    0.19    0.12
   6   4  -6    0.32    0.45
  -6  -4   6   -0.09    0.15
   5   4  -6    0.04    0.12
  -5  -4   6    0.24    0.14
   4   4  -6    0.71    0.36
  -4  -4   6    0.49    0.27
  -4  -4   6    0.51    0.15
   3   4  -6    0.02    0.30
  -3  -4   6    0.25    0.24
  -3  -4   6    0.17    0.12
   2   4  -6    5.17    0.48
  -2  -4   6    4.73    0.35
  -2  -4   6    4.61    0.24
  -2  -4   6    4.26    0.15
   1   4  -6    5.65    0.44
  -1  -4   6    5.25    0.30
  -1  -4   6    5.05    0.16
  -1  -4   6    4.77    0.23
   0   4  -6    0.00    0.17
   0  -4   6    0.14    0.10
   0  -4   6   -0.04    0.07
   0  -4   6    0.02    0.03
  -1   4  -6    0.89    0.19
   1  -4   6    0.72    0.12
   1  -4   6    1.08    0.14
   1  -4   6    0.86    0.12
  -2   4  -6    5.07    0.30
   2  -4   6    5.03    0.24
   2  -4   6    4.98    0.23
  -3   4  -6    0.16    0.15
   3  -4   6    0.27    0.10
   3  -4   6    0.29    0.10
  -4   4  -6    3.08    0.30
   4  -4   6    3.30    0.21
   4  -4   6    3.21    0.22
   5  -4   6    1.13    0.17
   5  -4   6    1.05    0.15
   6  -4   6    0.22    0.12
   6  -4   6    0.00    0.14
   6   3  -6   -0.17    0.40
   6   3  -6   -0.03    0.11
   6   3  -6   -0.08    0.12
  -6  -3   6   -0.11    0.14
   5   3  -6    2.46    0.19
   5   3  -6    2.18    0.44
  -5  -3   6    2.43    0.25
   4   3  -6    0.41    0.32
  -4  -3   6    0.42    0.15
  -4  -3   6    0.14    0.24
   3   3  -6    3.99    0.48
  -3  -3   6    3.43    0.24
  -3  -3   6    4.41    0.37
   2   3  -6   14.40    0.63
   2   3  -6   13.55    0.35
  -2  -3   6   14.02    0.43
  -2  -3   6   14.43    0.53
   1   3  -6   -0.03    0.07
   1   3  -6    0.26    0.18
  -1  -3   6    0.01    0.11
  -1  -3   6   -0.12    0.07
   0   3  -6    1.50    0.21
   0   3  -6    1.41    0.12
   0  -3   6    1.48    0.14
   0  -3   6    1.55    0.16
   1  -3   6   55.66    1.26
   1  -3   6   56.91    1.43
   1  -3   6   56.03    1.22
  -2   3  -6    4.87    0.29
   2  -3   6    4.90    0.21
   2  -3   6    4.76    0.22
  -3   3  -6    0.20    0.14
   3  -3   6    0.10    0.08
   3  -3   6    0.19    0.08
  -4   3  -6    2.24    0.28
   4  -3   6    2.00    0.17
   4  -3   6    1.96    0.19
  -5   3  -6    1.82    0.29
   5  -3   6    1.74    0.22
   5  -3   6    1.73    0.17
   6  -3   6    0.79    0.20
   6  -3   6    0.48    0.13
   6   2  -6    1.89    0.20
   6   2  -6    2.03    0.20
   6   2  -6    2.61    0.46
  -6  -2   6    2.57    0.28
   5   2  -6   -0.20    0.09
   5   2  -6   -0.14    0.08
   5   2  -6   -0.21    0.31
  -5  -2   6   -0.03    0.12
   4   2  -6    5.03    0.22
   4   2  -6    5.46    0.49
  -4  -2   6    5.22    0.41
  -4  -2   6    4.94    0.28
  -3  -2   6    0.04    0.10
  -3  -2   6    0.15    0.19
   2   2  -6    4.13    0.15
  -2  -2   6    4.39    0.22
  -2  -2   6    4.32    0.28
   1   2  -6    0.39    0.07
   1   2  -6    0.46    0.13
   1   2  -6    0.55    0.17
  -1  -2   6    0.50    0.11
  -1  -2   6    0.49    0.09
   0   2  -6    0.60    0.16
   0  -2   6    0.46    0.08
   0  -2   6    0.34    0.09
   0  -2   6    0.44    0.08
  -1   2  -6    2.31    0.12
  -1   2  -6    2.26    0.23
   1  -2   6    2.22    0.13
   1  -2   6    2.33    0.14
  -2   2  -6    0.52    0.14
   2  -2   6    0.52    0.09
   2  -2   6    0.46    0.08
  -3   2  -6    0.31    0.14
   3  -2   6    0.31    0.09
   3  -2   6    0.22    0.08
  -4   2  -6    0.15    0.17
   4  -2   6    0.09    0.08
   4  -2   6    0.10    0.10
  -5   2  -6    1.61    0.27
   5  -2   6    1.41    0.21
   5  -2   6    1.36    0.16
   6  -2   6    0.22    0.11
   6  -2   6    0.24    0.17
   6   1  -6   11.66    0.38
   6   1  -6   11.69    0.38
   6   1  -6   11.81    0.67
  -6  -1   6   11.64    0.47
   5   1  -6    0.37    0.29
   5   1  -6    0.33    0.11
   5   1  -6    0.36    0.10
  -5  -1   6    0.28    0.13
   4   1  -6    0.42    0.26
   4   1  -6    0.50    0.09
   4   1  -6    0.49    0.09
  -4  -1   6    0.42    0.13
  -4  -1   6    0.51    0.22
   3   1  -6    9.87    0.51
   3   1  -6    9.74    0.28
   3   1  -6   10.06    0.47
  -3  -1   6    9.22    0.42
  -3  -1   6    9.79    0.34
   2   1  -6    1.82    0.25
   2   1  -6    1.66    0.21
   2   1  -6    2.07    0.25
  -2  -1   6    2.38    0.20
  -2  -1   6    1.51    0.18
  -2  -1   6    2.25    0.16
   1   1  -6    5.54    0.33
   1   1  -6    5.24    0.28
   1   1  -6    5.04    0.27
   1   1  -6    5.14    0.16
  -1  -1   6    5.19    0.21
  -1  -1   6    5.16    0.21
   0   1  -6    0.95    0.10
   0   1  -6    0.75    0.07
   0  -1   6    0.77    0.09
   0  -1   6    0.78    0.10
   0  -1   6    0.83    0.08
  -1   1  -6    2.22    0.20
   1  -1   6    2.11    0.13
   1  -1   6    2.01    0.11
  -2   1  -6    0.26    0.12
   2  -1   6    0.21    0.07
   2  -1   6    0.23    0.06
  -3   1  -6    4.93    0.31
   3  -1   6    4.70    0.24
   3  -1   6    4.74    0.20
  -4   1  -6    0.93    0.22
   4  -1   6    0.80    0.11
   4  -1   6    0.99    0.16
   5  -1   6    0.63    0.17
   5  -1   6    0.49    0.11
  -6   1  -6    1.17    0.30
   6  -1   6    0.83    0.21
   6   0  -6    4.84    0.51
   6   0  -6    4.30    0.24
   6   0  -6    4.24    0.22
  -6   0   6    4.44    0.32
   5   0  -6    9.19    0.30
   5   0  -6    9.25    0.55
   5   0  -6    9.45    0.32
  -5   0   6    9.72    0.38
   4   0  -6    0.67    0.09
   4   0  -6    0.67    0.10
   4   0  -6    0.74    0.24
  -4   0   6    0.67    0.13
  -4   0   6    0.45    0.19
   3   0  -6    0.95    0.18
   3   0  -6    1.30    0.10
   3   0  -6    1.41    0.12
   3   0  -6    0.97    0.22
  -3   0   6    1.13    0.17
  -3   0   6    1.70    0.17
   2   0  -6   34.20    0.73
   2   0  -6   34.98    0.99
   2   0  -6   35.15    0.96
   2   0  -6   33.88    0.73
   2   0  -6   35.79    0.83
   2   0  -6   32.39    1.19
  -2   0   6   34.72    0.82
   1   0  -6    3.45    0.28
   1   0  -6    2.96    0.12
   1   0  -6    3.14    0.24
   1   0  -6    2.81    0.19
  -1   0   6    3.09    0.14
  -1   0   6    3.00    0.17
   0   0  -6    0.41    0.08
   0   0  -6    0.59    0.06
   0   0  -6    0.60    0.08
   0   0  -6    0.74    0.12
   0   0   6    0.62    0.09
   0   0   6    0.64    0.06
  -1   0  -6    4.60    0.24
  -1   0  -6    4.20    0.19
  -1   0  -6    4.30    0.14
   1   0   6    4.26    0.14
   1   0   6    4.26    0.18
  -2   0  -6    3.43    0.15
  -2   0  -6    3.71    0.25
   2   0   6    3.77    0.15
   2   0   6    3.65    0.19
  -3   0  -6    2.21    0.24
   3   0   6    2.02    0.14
   3   0   6    2.00    0.18
  -4   0  -6    8.83    0.46
   4   0   6    8.57    0.37
   4   0   6    8.81    0.30
   5   0   6    0.03    0.08
   5   0   6    0.23    0.15
   6   0   6    0.51    0.21
   6   0   6    0.12    0.10
   6  -1  -6    5.89    0.25
   6  -1  -6    5.39    0.26
   6  -1  -6    5.11    0.49
  -6   1   6    5.57    0.33
   5  -1  -6    6.40    0.24
   5  -1  -6    6.75    0.45
   5  -1  -6    6.65    0.27
  -5   1   6    6.57    0.31
   4  -1  -6   -0.01    0.08
   4  -1  -6   -0.04    0.20
   4  -1  -6    0.03    0.07
  -4   1   6    0.06    0.11
   3  -1  -6   26.82    0.82
   3  -1  -6   27.93    0.61
   3  -1  -6   28.52    0.63
   3  -1  -6   26.73    0.81
  -3   1   6   26.79    0.65
  -3   1   6   27.63    0.69
   2  -1  -6    6.47    0.22
   2  -1  -6    6.40    0.20
   2  -1  -6    6.77    0.34
   2  -1  -6    6.33    0.29
   2  -1  -6    5.58    0.37
  -2   1   6    6.22    0.24
   1  -1  -6   48.29    1.02
   1  -1  -6   51.17    1.27
   1  -1  -6   49.18    1.16
   1  -1  -6   49.90    1.67
   1  -1  -6   49.08    1.23
  -1   1   6   50.26    1.13
   0  -1  -6   22.58    0.58
   0  -1  -6   22.72    0.81
   0  -1  -6   21.83    0.47
   0   1   6   22.54    0.57
  -1  -1  -6    0.08    0.07
  -1  -1  -6    0.05    0.05
  -1  -1  -6    0.06    0.06
  -1  -1  -6    0.10    0.06
   1   1   6    0.09    0.06
   1   1   6    0.09    0.04
  -2  -1  -6    0.04    0.06
  -2  -1  -6    0.15    0.11
   2   1   6    0.05    0.05
   2   1   6    0.09    0.07
  -3  -1  -6    1.85    0.24
   3   1   6    1.91    0.13
   3   1   6    2.12    0.20
  -4  -1  -6    5.00    0.38
   4   1   6    5.05    0.30
   4   1   6    5.22    0.22
  -5  -1  -6   10.75    0.60
   5   1   6   11.40    0.51
   5   1   6   11.86    0.38
  -6  -1  -6    0.92    0.34
   6   1   6    0.60    0.24
   6  -2  -6    0.66    0.11
   6  -2  -6    0.55    0.14
   6  -2  -6    0.92    0.31
  -6   2   6    0.39    0.15
   5  -2  -6   10.00    0.50
   5  -2  -6   10.02    0.31
   5  -2  -6   10.01    0.34
  -5   2   6    9.60    0.37
   4  -2  -6    1.61    0.12
   4  -2  -6    1.52    0.23
   4  -2  -6    1.61    0.15
  -4   2   6    1.60    0.18
  -4   2   6    1.71    0.09
   3  -2  -6    4.08    0.18
   3  -2  -6    3.59    0.24
   3  -2  -6    4.17    0.29
   3  -2  -6    3.89    0.14
  -3   2   6    3.95    0.15
  -3   2   6    3.69    0.20
   2  -2  -6    2.98    0.16
   2  -2  -6    2.80    0.31
   2  -2  -6    3.15    0.15
  -2   2   6    3.12    0.17
   1  -2  -6    0.09    0.06
   1  -2  -6   -0.02    0.08
   1  -2  -6    0.07    0.06
  -1   2   6    0.03    0.07
   0  -2  -6   77.22    1.83
   0  -2  -6   73.97    1.49
   0  -2  -6   74.44    2.43
   0  -2  -6   73.92    1.80
   0   2   6   72.75    1.48
  -1  -2  -6    0.09    0.09
  -1  -2  -6    0.05    0.08
  -1  -2  -6    0.10    0.06
   1   2   6    0.11    0.07
   1   2   6    0.09    0.04
  -2  -2  -6    1.97    0.24
  -2  -2  -6    1.61    0.22
   2   2   6    1.17    0.17
   2   2   6    1.52    0.12
  -3  -2  -6    0.35    0.17
   3   2   6    0.42    0.08
   3   2   6    0.47    0.14
  -4  -2  -6   -0.10    0.20
   4   2   6    0.13    0.16
   4   2   6   -0.05    0.07
  -5  -2  -6    2.24    0.36
   5   2   6    1.91    0.17
   5   2   6    2.93    0.32
  -6  -2  -6    0.94    0.37
   6   2   6    1.47    0.29
   6  -3  -6    1.43    0.16
   6  -3  -6    1.39    0.31
   6  -3  -6    1.37    0.17
   5  -3  -6    0.88    0.23
   5  -3  -6    0.67    0.13
   5  -3  -6    0.75    0.10
  -5   3   6    0.45    0.12
   4  -3  -6    0.21    0.10
   4  -3  -6    0.13    0.07
   4  -3  -6    0.15    0.16
  -4   3   6   -0.02    0.09
  -4   3   6    0.03    0.05
   3  -3  -6    0.24    0.06
   3  -3  -6    0.18    0.08
  -3   3   6    0.26    0.07
  -3   3   6    0.12    0.08
  -3   3   6    0.17    0.06
   2  -3  -6    7.02    0.23
   2  -3  -6    7.06    0.25
   2  -3  -6    6.40    0.44
  -2   3   6    7.04    0.24
   1  -3  -6    1.36    0.12
   1  -3  -6    1.03    0.15
   0  -3  -6   25.83    0.94
   0  -3  -6   25.30    0.64
   0  -3  -6   25.31    0.67
   0   3   6   23.60    0.54
  -1  -3  -6    4.69    0.25
  -1  -3  -6    4.63    0.20
  -1  -3  -6    4.91    0.32
   1   3   6    4.02    0.22
   1   3   6    4.58    0.16
   1   3   6    4.62    0.14
  -2  -3  -6    7.50    0.40
   2   3   6    7.48    0.23
   2   3   6    7.17    0.32
  -3  -3  -6    3.13    0.30
  -3  -3  -6    3.19    0.32
   3   3   6    2.97    0.17
   3   3   6    3.14    0.28
  -4  -3  -6    1.30    0.29
   4   3   6    1.12    0.13
   4   3   6    1.59    0.25
  -5  -3  -6    2.47    0.40
   5   3   6    2.29    0.18
   5   3   6    2.95    0.36
  -6  -3  -6    2.27    0.44
   6   3   6    1.60    0.19
   6   3   6    2.05    0.36
   6  -4  -6    0.82    0.25
   6  -4  -6    0.05    0.13
   5  -4  -6    0.63    0.14
   5  -4  -6    0.57    0.10
   5  -4  -6    0.86    0.21
   4  -4  -6    0.38    0.08
   4  -4  -6    0.51    0.12
  -4   4   6    0.28    0.10
  -4   4   6    0.46    0.07
   3  -4  -6    0.65    0.08
   3  -4  -6    0.65    0.11
  -3   4   6    0.49    0.09
  -3   4   6    0.58    0.09
  -3   4   6    0.51    0.08
   2  -4  -6    3.70    0.19
  -2   4   6    3.55    0.18
  -2   4   6    3.44    0.17
  -2   4   6    3.33    0.12
   1  -4  -6    2.49    0.33
   1  -4  -6    2.88    0.16
   0  -4  -6    0.89    0.15
   0  -4  -6    1.36    0.13
  -1  -4  -6    0.54    0.13
  -1  -4  -6    0.69    0.09
  -1  -4  -6    0.67    0.14
   1   4   6    0.52    0.07
   1   4   6    0.64    0.14
  -2  -4  -6   14.40    0.63
   2   4   6   14.18    0.38
   2   4   6   13.50    0.51
  -3  -4  -6   12.00    0.56
  -3  -4  -6   11.79    0.56
   3   4   6   12.11    0.36
   3   4   6   11.84    0.51
  -4  -4  -6   20.97    0.84
  -4  -4  -6   20.62    0.83
   4   4   6   20.57    0.76
   4   4   6   20.86    0.56
  -5  -4  -6    0.35    0.31
  -5  -4  -6    0.36    0.16
   5   4   6    0.59    0.27
   5   4   6    0.46    0.12
  -6  -4  -6    0.32    0.35
   6   4   6    0.35    0.32
   6  -5  -6    0.98    0.24
   6  -5  -6    0.33    0.15
   5  -5  -6    1.29    0.17
   5  -5  -6    1.36    0.14
   4  -5  -6    0.40    0.09
   4  -5  -6    0.24    0.12
  -4   5   6    0.44    0.08
   3  -5  -6    0.40    0.11
   3  -5  -6    0.57    0.10
  -3   5   6    0.44    0.09
  -3   5   6    0.42    0.07
  -2   5   6    2.72    0.17
  -2   5   6    3.24    0.16
  -2   5   6    3.08    0.12
   1  -5  -6    1.36    0.20
   1  -5  -6    1.75    0.16
  -1   5   6    1.98    0.10
   0  -5  -6    3.93    0.38
   0  -5  -6    3.33    0.18
  -1  -5  -6    8.50    0.49
  -1  -5  -6    7.96    0.37
  -1  -5  -6    7.87    0.29
   1   5   6    7.19    0.38
  -2  -5  -6    9.15    0.52
   2   5   6    7.84    0.43
  -3  -5  -6   -0.05    0.13
  -3  -5  -6   -0.21    0.20
   3   5   6    0.02    0.20
   3   5   6    0.00    0.09
  -4  -5  -6    4.81    0.43
  -4  -5  -6    4.27    0.46
   4   5   6    5.15    0.25
   4   5   6    5.31    0.45
  -5  -5  -6   -0.14    0.16
  -5  -5  -6   -0.35    0.30
   5   5   6    0.50    0.30
   5   5   6    0.08    0.11
   4  -6  -6    0.52    0.11
  -4   6   6    0.34    0.08
   3  -6  -6    8.07    0.27
  -3   6   6    8.40    0.29
   2  -6  -6    4.53    0.24
  -2   6   6    4.83    0.17
  -2   6   6    5.04    0.23
   1  -6  -6    0.31    0.17
   1  -6  -6    0.59    0.11
  -1   6   6    0.77    0.10
   0  -6  -6    9.28    0.31
   0  -6  -6    8.82    0.31
   0  -6  -6    9.62    0.55
   0   6   6    8.51    0.27
  -1  -6  -6    1.69    0.17
  -1  -6  -6    1.41    0.22
  -1  -6  -6    1.49    0.15
  -1  -6  -6    1.16    0.19
  -2  -6  -6    0.74    0.23
  -2  -6  -6    0.75    0.17
   2   6   6    0.82    0.25
  -3  -6  -6    0.35    0.23
  -3  -6  -6    0.42    0.17
   3   6   6    0.73    0.28
   3   6   6    0.33    0.11
  -4  -6  -6    0.11    0.28
  -4  -6  -6   -0.18    0.15
   4   6   6    0.03    0.11
  -5  -6  -6    0.51    0.35
  -5  -6  -6   -0.32    0.17
   5   6   6    0.01    0.11
  -4   7   6    0.31    0.09
  -3   7   6    0.07    0.08
  -2   7   6    1.49    0.17
   1  -7  -6   21.21    0.95
   1  -7  -6   20.45    0.59
  -1   7   6   20.44    0.60
   0  -7  -6    4.84    0.34
   0  -7  -6    5.25    0.49
   0  -7  -6    5.32    0.24
  -1  -7  -6    7.37    0.52
  -1  -7  -6    7.20    0.42
  -1  -7  -6    7.18    0.27
  -2  -7  -6    0.34    0.10
  -2  -7  -6    0.27    0.16
  -2  -7  -6    0.61    0.25
  -3  -7  -6    1.16    0.30
  -3  -7  -6    0.89    0.20
   3   7   6    1.06    0.15
  -4  -7  -6    0.94    0.34
  -4  -7  -6    0.06    0.18
   4   7   6    0.32    0.12
  -5  -7  -6    0.77    0.38
  -4   8   6    2.92    0.18
  -3   8   6    0.97    0.13
  -2   8   6    0.39    0.11
   1  -8  -6    2.99    0.21
  -1   8   6    3.29    0.22
   0  -8  -6    4.46    0.37
   0  -8  -6    5.03    0.24
   0  -8  -6    5.51    0.51
   0   8   6    4.96    0.26
  -1  -8  -6   10.00    0.35
  -1  -8  -6    9.72    0.52
  -1  -8  -6   11.40    0.67
  -2  -8  -6    4.92    0.23
  -2  -8  -6    4.77    0.43
  -2  -8  -6    4.86    0.49
  -3  -8  -6    0.44    0.28
  -3  -8  -6    0.14    0.18
  -4  -8  -6    1.31    0.38
  -4  -8  -6    0.14    0.20
   4   8   6    0.47    0.15
  -4   9   6    1.90    0.16
  -3   9   6    2.33    0.18
  -2   9   6    2.00    0.17
  -1   9   6    2.12    0.19
   0  -9  -6    0.51    0.12
   0  -9  -6    0.28    0.23
   0  -9  -6    0.46    0.19
   0   9   6    0.63    0.14
  -1  -9  -6    4.31    0.23
  -1  -9  -6    4.90    0.52
  -1  -9  -6    4.02    0.42
   1   9   6    3.99    0.26
  -2  -9  -6    0.28    0.29
  -2  -9  -6    0.40    0.11
  -2  -9  -6    0.08    0.19
  -3  -9  -6    4.53    0.53
  -3  -9  -6    4.31    0.47
  -3  10   6    0.26    0.11
  -2  10   6    0.05    0.10
  -1  10   6    1.83    0.19
   0 -10  -6   -0.17    0.23
   0  10   6    0.15    0.12
  -1 -10  -6    0.06    0.29
  -1 -10  -6    0.59    0.20
  -1 -10  -6    0.50    0.12
   1  10   6    0.09    0.14
  -2 -10  -6    4.21    0.51
  -2 -10  -6    2.59    0.42
   2  10   6    3.12    0.25
  -3 -10  -6    2.55    0.43
  -1  11   6    1.17    0.16
   0 -11  -6   -0.02    0.24
   0  11   6    0.18    0.13
  -1 -11  -6    0.17    0.30
   1  11   6    0.05    0.14
  -1 -11   7    1.84    0.32
   0 -11   7    0.90    0.23
   1 -11   7    0.06    0.19
  -3 -10   7    0.08    0.15
  -2 -10   7    0.24    0.27
  -2 -10   7    0.28    0.15
  -1 -10   7    2.88    0.26
  -1 -10   7    2.76    0.35
   0 -10   7    0.52    0.22
   1 -10   7    1.91    0.26
   2 -10   7    1.91    0.25
   3 -10   7    1.91    0.22
   3   9  -7   -0.58    0.40
  -3  -9   7    0.11    0.15
  -3  -9   7    0.29    0.31
   2   9  -7   -0.10    0.37
  -2  -9   7   -0.19    0.24
  -2  -9   7   -0.08    0.12
   1   9  -7    0.38    0.33
  -1  -9   7    0.11    0.12
  -1  -9   7    0.06    0.21
   0   9  -7    1.17    0.31
   0  -9   7    1.13    0.22
   0  -9   7    1.17    0.16
   1  -9   7    5.44    0.34
   2  -9   7    0.09    0.14
   3  -9   7    1.09    0.18
   3  -9   7    0.55    0.19
   4  -9   7    0.11    0.13
   4   8  -7    6.79    0.73
  -4  -8   7    6.75    0.38
  -4  -8   7    7.21    0.57
   3   8  -7   -0.39    0.39
  -3  -8   7   -0.03    0.27
  -3  -8   7    0.02    0.13
   2   8  -7    0.86    0.40
  -2  -8   7    0.88    0.27
  -2  -8   7    0.95    0.18
   1   8  -7    0.45    0.33
  -1  -8   7    0.69    0.15
  -1  -8   7    0.29    0.20
   0   8  -7    0.17    0.26
   0  -8   7   -0.10    0.15
   0  -8   7   -0.08    0.11
  -1   8  -7    0.44    0.22
   1  -8   7    0.05    0.13
   1  -8   7   -0.03    0.09
  -2   8  -7   -0.07    0.17
   2  -8   7    0.05    0.13
   2  -8   7    0.03    0.15
   3  -8   7    0.26    0.17
   3  -8   7    0.27    0.14
   4  -8   7    0.04    0.16
   4  -8   7    0.00    0.12
   5   7  -7   -0.42    0.50
  -5  -7   7    0.03    0.16
   4   7  -7    0.09    0.44
  -4  -7   7    0.28    0.33
  -4  -7   7    0.32    0.15
   3   7  -7    2.13    0.46
  -3  -7   7    1.60    0.34
  -3  -7   7    2.30    0.24
   2   7  -7   -0.40    0.33
  -2  -7   7   -0.07    0.22
  -2  -7   7    0.16    0.14
   1   7  -7    0.24    0.29
  -1  -7   7    0.26    0.19
  -1  -7   7    0.40    0.14
   0   7  -7    6.84    0.47
   0  -7   7    6.67    0.28
   0  -7   7    5.85    0.34
  -1   7  -7    1.02    0.25
   1  -7   7    0.67    0.12
   1  -7   7    0.84    0.16
  -2   7  -7    0.14    0.17
   2  -7   7   -0.03    0.10
   2  -7   7    0.03    0.09
  -3   7  -7    0.10    0.18
   3  -7   7    0.00    0.14
   3  -7   7   -0.11    0.11
   4  -7   7    0.53    0.14
   4  -7   7    0.68    0.17
   5  -7   7    0.28    0.15
   5   6  -7    2.26    0.53
  -5  -6   7    1.73    0.24
   4   6  -7   -0.27    0.39
  -4  -6   7    0.16    0.14
  -4  -6   7    0.12    0.29
   3   6  -7    5.34    0.56
  -3  -6   7    4.61    0.43
  -3  -6   7    4.73    0.30
   2   6  -7   56.17    1.68
  -2  -6   7   55.86    1.34
   1   6  -7    3.48    0.44
  -1  -6   7    3.06    0.22
  -1  -6   7    2.87    0.29
   0   6  -7    3.55    0.39
   0  -6   7    3.11    0.25
   0  -6   7    3.44    0.21
  -1   6  -7    1.19    0.24
   1  -6   7    0.76    0.15
   1  -6   7    0.79    0.12
   1  -6   7    0.60    0.15
  -2   6  -7    0.44    0.17
   2  -6   7    0.30    0.10
   2  -6   7    0.61    0.15
   2  -6   7    0.31    0.11
  -3   6  -7    0.59    0.19
   3  -6   7    0.94    0.16
   3  -6   7    0.78    0.11
   3  -6   7    0.86    0.14
   4  -6   7    6.82    0.32
   4  -6   7    6.00    0.32
   5  -6   7    0.17    0.13
   5  -6   7    0.30    0.14
   5   5  -7   -0.60    0.42
   5   5  -7    0.19    0.15
  -5  -5   7    0.09    0.15
   4   5  -7    0.37    0.39
  -4  -5   7    0.29    0.14
  -4  -5   7    0.26    0.28
   3   5  -7    3.75    0.54
  -3  -5   7    3.78    0.27
  -3  -5   7    4.95    0.41
   2   5  -7    8.05    0.57
  -2  -5   7    7.95    0.33
  -2  -5   7    7.02    0.23
  -2  -5   7    8.47    0.44
   1   5  -7    1.01    0.27
  -1  -5   7    0.82    0.17
  -1  -5   7    0.79    0.13
   0   5  -7    1.92    0.28
   0  -5   7    1.94    0.18
   0  -5   7    2.17    0.21
  -1   5  -7    2.14    0.27
   1  -5   7    1.82    0.18
   1  -5   7    1.67    0.17
   1  -5   7    1.66    0.16
  -2   5  -7    0.21    0.14
   2  -5   7    0.15    0.12
   2  -5   7    0.16    0.10
   2  -5   7    0.16    0.09
  -3   5  -7    1.13    0.21
   3  -5   7    0.81    0.13
   3  -5   7    0.60    0.14
  -4   5  -7    0.14    0.19
   4  -5   7    0.30    0.12
   4  -5   7    0.47    0.13
   5  -5   7    0.02    0.11
   5  -5   7    0.28    0.12
   6   4  -7    0.06    0.12
   6   4  -7    0.50    0.46
   6   4  -7   -0.13    0.13
  -6  -4   7   -0.08    0.15
   5   4  -7    0.10    0.13
   5   4  -7    0.08    0.39
  -5  -4   7    0.06    0.14
   4   4  -7    0.00    0.34
  -4  -4   7    0.02    0.14
  -4  -4   7    0.16    0.24
   3   4  -7    0.24    0.31
  -3  -4   7    0.32    0.22
  -3  -4   7    0.25    0.13
   2   4  -7    1.89    0.31
  -2  -4   7    2.67    0.28
  -2  -4   7    2.24    0.11
  -2  -4   7    2.25    0.21
   1   4  -7    0.34    0.22
  -1  -4   7   -0.09    0.09
  -1  -4   7    0.16    0.13
  -1  -4   7    0.08    0.04
   0   4  -7    0.25    0.18
   0  -4   7    0.22    0.09
   0  -4   7    0.19    0.11
   1  -4   7    2.88    0.18
   1  -4   7    2.82    0.19
   1  -4   7    2.97    0.20
  -2   4  -7    1.87    0.23
   2  -4   7    2.26    0.18
   2  -4   7    1.90    0.18
  -3   4  -7    0.43    0.18
   3  -4   7    0.08    0.10
   3  -4   7    0.26    0.10
  -4   4  -7    0.05    0.17
   4  -4   7    0.01    0.10
   4  -4   7   -0.06    0.10
   5  -4   7    0.05    0.11
   5  -4   7   -0.02    0.12
   6  -4   7   -0.01    0.16
   6   3  -7   -0.22    0.11
   6   3  -7    0.01    0.44
   6   3  -7   -0.22    0.12
  -6  -3   7   -0.02    0.16
   5   3  -7    0.26    0.38
   5   3  -7    0.22    0.10
   5   3  -7    0.14    0.12
  -5  -3   7    0.04    0.13
   4   3  -7    0.20    0.33
  -4  -3   7   -0.12    0.21
  -4  -3   7   -0.08    0.13
   3   3  -7   -0.09    0.28
  -3  -3   7    0.05    0.20
  -3  -3   7    0.13    0.12
   2   3  -7    0.31    0.23
   2   3  -7    0.03    0.05
  -2  -3   7   -0.06    0.09
  -2  -3   7    0.17    0.15
   1   3  -7    1.77    0.13
   1   3  -7    1.87    0.25
   1   3  -7    1.72    0.18
  -1  -3   7    1.86    0.19
  -1  -3   7    1.87    0.17
   0   3  -7    0.01    0.06
   0   3  -7   -0.02    0.15
   0  -3   7    0.03    0.08
   0  -3   7   -0.11    0.08
   1  -3   7    1.16    0.13
   1  -3   7    1.34    0.15
   1  -3   7    1.18    0.16
  -2   3  -7    3.40    0.27
   2  -3   7    3.06    0.19
   2  -3   7    3.20    0.18
  -3   3  -7    0.69    0.18
   3  -3   7    0.68    0.11
   3  -3   7    0.64    0.12
  -4   3  -7    1.74    0.27
   4  -3   7    1.58    0.16
   4  -3   7    1.57    0.18
  -5   3  -7    4.29    0.39
   5  -3   7    4.00    0.23
   5  -3   7    4.15    0.29
   6  -3   7    0.32    0.13
   6  -3   7    0.47    0.19
   6   2  -7    0.60    0.13
   6   2  -7    0.55    0.14
   6   2  -7    1.58    0.44
  -6  -2   7    0.82    0.20
   5   2  -7    3.76    0.20
   5   2  -7    3.13    0.44
   5   2  -7    3.41    0.20
  -5  -2   7    2.98    0.27
   4   2  -7    0.42    0.28
   4   2  -7    0.13    0.09
  -4  -2   7    0.18    0.13
  -4  -2   7    0.12    0.21
  -3  -2   7    3.74    0.24
  -3  -2   7    3.71    0.31
   2   2  -7    2.10    0.21
  -2  -2   7    2.38    0.22
  -2  -2   7    2.14    0.18
   1   2  -7   11.66    0.49
   1   2  -7   11.67    0.46
  -1  -2   7   11.18    0.36
  -1  -2   7   11.46    0.39
   0   2  -7    1.32    0.19
   0   2  -7    0.91    0.08
   0  -2   7    1.18    0.15
   0  -2   7    1.27    0.13
   0  -2   7    1.19    0.12
  -1   2  -7    0.15    0.12
  -1   2  -7    0.13    0.05
   1  -2   7    0.14    0.07
   1  -2   7    0.12    0.07
  -2   2  -7    1.40    0.20
   2  -2   7    1.18    0.14
   2  -2   7    1.28    0.13
  -3   2  -7    0.05    0.14
   3  -2   7    0.07    0.08
   3  -2   7    0.03    0.07
  -4   2  -7   13.08    0.56
   4  -2   7   12.52    0.39
   4  -2   7   12.50    0.46
  -5   2  -7    2.71    0.35
   5  -2   7    2.86    0.26
   5  -2   7    2.84    0.19
   6  -2   7    0.04    0.17
   6  -2   7    0.14    0.11
   6   1  -7    4.41    0.24
   6   1  -7    3.96    0.54
   6   1  -7    4.10    0.23
  -6  -1   7    4.58    0.33
   5   1  -7    0.52    0.11
   5   1  -7    0.20    0.33
   5   1  -7    0.35    0.11
  -5  -1   7    0.34    0.14
   4   1  -7    0.11    0.27
   4   1  -7    0.03    0.08
   4   1  -7    0.04    0.08
  -4  -1   7    0.26    0.20
  -4  -1   7    0.09    0.13
   3   1  -7    0.45    0.25
   3   1  -7    0.59    0.08
   3   1  -7    0.56    0.08
   3   1  -7    0.59    0.18
  -3  -1   7    0.51    0.16
  -3  -1   7    0.60    0.12
   2   1  -7   12.92    0.35
   2   1  -7   11.90    0.52
   2   1  -7   13.41    0.55
   2   1  -7   12.64    0.50
  -2  -1   7   12.98    0.42
  -2  -1   7   12.34    0.39
   1   1  -7    0.04    0.13
   1   1  -7    0.05    0.07
   1   1  -7   -0.02    0.09
   1   1  -7    0.04    0.05
  -1  -1   7    0.03    0.07
  -1  -1   7    0.10    0.08
   0   1  -7    0.56    0.07
   0   1  -7    0.57    0.09
   0  -1   7    0.56    0.08
   0  -1   7    0.56    0.10
   0  -1   7    0.66    0.08
  -1   1  -7    1.05    0.09
  -1   1  -7    1.24    0.16
   1  -1   7    1.07    0.10
   1  -1   7    1.08    0.12
  -2   1  -7    7.66    0.36
   2  -1   7    7.40    0.28
   2  -1   7    7.62    0.24
  -3   1  -7   17.20    0.63
   3  -1   7   17.50    0.55
   3  -1   7   17.82    0.46
  -4   1  -7    2.42    0.30
   4  -1   7    2.51    0.17
   4  -1   7    2.37    0.22
  -5   1  -7    0.22    0.22
   5  -1   7    0.02    0.09
   5  -1   7    0.02    0.14
  -6   1  -7    0.30    0.29
   6  -1   7    0.38    0.12
   6  -1   7    0.34    0.20
   6   0  -7    4.25    0.24
   6   0  -7    4.38    0.22
   6   0  -7    3.56    0.51
  -6   0   7    3.91    0.32
   5   0  -7    0.12    0.10
   5   0  -7    0.11    0.30
   5   0  -7    0.02    0.09
  -5   0   7    0.02    0.12
   4   0  -7    0.00    0.25
   4   0  -7    0.15    0.08
   4   0  -7    0.20    0.09
  -4   0   7    0.29    0.13
   3   0  -7    6.38    0.36
   3   0  -7    6.70    0.45
   3   0  -7    6.48    0.20
   3   0  -7    6.64    0.22
  -3   0   7    6.76    0.28
  -3   0   7    5.87    0.28
   2   0  -7    2.61    0.25
   2   0  -7    2.42    0.34
   2   0  -7    2.43    0.15
   2   0  -7    2.51    0.11
   2   0  -7    2.59    0.28
   2   0  -7    2.67    0.13
  -2   0   7    2.58    0.16
  -2   0   7    2.75    0.19
   1   0  -7    0.93    0.16
   1   0  -7    0.78    0.11
   1   0  -7    1.01    0.09
   1   0  -7    0.98    0.12
  -1   0   7    0.93    0.11
  -1   0   7    0.98    0.10
   0   0  -7   17.66    0.39
   0   0  -7   18.17    0.50
   0   0  -7   17.35    0.39
   0   0  -7   18.64    0.56
   0   0  -7   18.01    0.67
   0   0   7   17.77    0.41
   0   0   7   18.06    0.49
  -1   0  -7   19.11    0.54
  -1   0  -7   18.96    0.59
   1   0   7   19.51    0.44
   1   0   7   19.13    0.53
  -2   0  -7    3.09    0.25
   2   0   7    3.32    0.18
   2   0   7    3.02    0.14
  -3   0  -7    0.32    0.15
   3   0   7    0.27    0.08
   3   0   7    0.33    0.10
  -4   0  -7   13.00    0.57
   4   0   7   12.59    0.38
   4   0   7   12.44    0.47
  -5   0  -7    2.63    0.37
   5   0   7    1.95    0.17
   5   0   7    2.25    0.26
  -6   0  -7    3.05    0.44
   6   0   7    2.98    0.22
   6   0   7    3.33    0.35
   6  -1  -7    0.08    0.08
   6  -1  -7    0.14    0.33
   6  -1  -7    0.06    0.11
  -6   1   7   -0.03    0.14
   5  -1  -7    3.44    0.18
   5  -1  -7    3.67    0.21
   5  -1  -7    3.40    0.41
  -5   1   7    3.16    0.25
   4  -1  -7    0.24    0.09
   4  -1  -7    0.39    0.08
   4  -1  -7    0.47    0.24
  -4   1   7    0.40    0.13
   3  -1  -7    5.22    0.39
   3  -1  -7    4.96    0.16
   3  -1  -7    5.00    0.22
   3  -1  -7    5.02    0.31
   3  -1  -7    5.52    0.21
  -3   1   7    5.01    0.17
  -3   1   7    5.08    0.24
   2  -1  -7    3.80    0.25
   2  -1  -7    3.55    0.17
   2  -1  -7    3.84    0.16
   2  -1  -7    3.45    0.31
   2  -1  -7    3.27    0.33
  -2   1   7    3.73    0.20
   1  -1  -7    1.27    0.13
   1  -1  -7    0.87    0.13
   1  -1  -7    0.97    0.14
   1  -1  -7    1.02    0.09
   1  -1  -7    1.26    0.24
  -1   1   7    1.02    0.12
   0  -1  -7    3.49    0.16
   0  -1  -7    3.39    0.28
   0  -1  -7    3.41    0.12
   0   1   7    3.62    0.15
  -1  -1  -7   52.90    1.34
  -1  -1  -7   53.92    1.77
  -1  -1  -7   50.05    1.12
  -1  -1  -7   56.21    1.40
   1   1   7   53.59    1.33
   1   1   7   54.33    1.12
  -2  -1  -7    2.55    0.24
   2   1   7    2.71    0.13
   2   1   7    2.19    0.17
  -3  -1  -7    0.25    0.15
   3   1   7    0.17    0.11
   3   1   7    0.22    0.07
   4   1   7    3.40    0.19
   4   1   7    3.75    0.28
  -5  -1  -7    7.23    0.50
   5   1   7    6.90    0.41
   5   1   7    7.06    0.29
  -6  -1  -7    3.63    0.48
   6   1   7    3.89    0.24
   6   1   7    4.47    0.40
   6  -2  -7    0.64    0.14
   6  -2  -7    0.90    0.34
  -6   2   7    0.42    0.16
   5  -2  -7    0.09    0.08
   5  -2  -7    0.26    0.26
   5  -2  -7    0.07    0.10
  -5   2   7   -0.20    0.11
   4  -2  -7    0.50    0.08
   4  -2  -7    0.66    0.22
   4  -2  -7    0.47    0.10
  -4   2   7    0.58    0.08
  -4   2   7    0.66    0.13
   3  -2  -7    0.19    0.08
   3  -2  -7    0.16    0.11
   3  -2  -7    0.07    0.17
   3  -2  -7    0.10    0.05
  -3   2   7    0.26    0.10
  -3   2   7    0.25    0.07
   2  -2  -7    1.80    0.14
   2  -2  -7    1.91    0.33
   2  -2  -7    2.04    0.13
  -2   2   7    2.13    0.17
   1  -2  -7    1.91    0.28
   1  -2  -7    1.66    0.12
   1  -2  -7    1.80    0.14
  -1   2   7    1.57    0.16
   0  -2  -7   20.64    0.46
   0  -2  -7   21.92    0.60
   0  -2  -7   20.85    0.81
   0  -2  -7   21.21    0.55
   0   2   7   20.26    0.45
  -1  -2  -7   58.92    1.92
  -1  -2  -7   57.01    1.44
  -1  -2  -7   58.53    1.49
   1   2   7   56.97    1.44
   1   2   7   57.64    1.21
  -2  -2  -7    3.61    0.29
   2   2   7    3.30    0.22
   2   2   7    3.52    0.15
  -3  -2  -7    7.89    0.41
   3   2   7    7.45    0.25
   3   2   7    7.49    0.35
  -4  -2  -7   23.50    0.87
   4   2   7   24.18    0.61
   4   2   7   23.46    0.77
  -5  -2  -7    0.02    0.27
   5   2   7    0.33    0.21
   5   2   7   -0.02    0.09
  -6  -2  -7    2.35    0.44
   6   2   7    1.91    0.19
   6   2   7    3.02    0.37
   6  -3  -7    0.24    0.28
   6  -3  -7    0.15    0.12
   5  -3  -7    0.41    0.12
   5  -3  -7    0.16    0.08
   5  -3  -7    0.12    0.23
  -5   3   7    0.19    0.12
   4  -3  -7    0.32    0.07
   4  -3  -7    0.52    0.11
   4  -3  -7    0.28    0.19
  -4   3   7    0.39    0.07
  -4   3   7    0.24    0.11
   3  -3  -7    0.14    0.08
  -3   3   7    0.15    0.07
  -3   3   7    0.13    0.09
   2  -3  -7    2.01    0.15
   2  -3  -7    2.02    0.34
   2  -3  -7    1.81    0.15
  -2   3   7    2.02    0.16
   1  -3  -7    1.70    0.13
   1  -3  -7    1.13    0.16
   0  -3  -7    0.07    0.10
   0  -3  -7    0.05    0.05
   0  -3  -7    0.10    0.07
   0   3   7    0.09    0.04
  -1  -3  -7    0.81    0.09
  -1  -3  -7    0.85    0.13
  -1  -3  -7    0.54    0.12
   1   3   7    0.71    0.07
   1   3   7    0.93    0.12
   1   3   7    0.82    0.07
  -2  -3  -7    7.38    0.42
   2   3   7    7.37    0.23
   2   3   7    7.16    0.33
  -3  -3  -7   17.03    0.67
  -3  -3  -7   17.80    0.72
   3   3   7   17.71    0.46
   3   3   7   16.91    0.60
  -4  -3  -7    1.43    0.30
  -4  -3  -7    0.71    0.16
   4   3   7    1.14    0.23
   4   3   7    0.91    0.12
  -5  -3  -7    0.41    0.30
   5   3   7    1.08    0.26
   5   3   7    0.41    0.11
  -6  -3  -7    1.99    0.45
   6   3   7    1.72    0.19
   6   3   7    1.96    0.34
   6  -4  -7    0.23    0.27
   6  -4  -7   -0.08    0.13
   5  -4  -7    1.17    0.16
   5  -4  -7    1.77    0.26
   4  -4  -7    0.23    0.11
   4  -4  -7    0.29    0.08
  -4   4   7    0.32    0.07
  -4   4   7    0.19    0.11
   3  -4  -7    4.31    0.16
   3  -4  -7    4.27    0.22
  -3   4   7    4.55    0.21
  -3   4   7    4.46    0.20
   2  -4  -7    5.12    0.22
   2  -4  -7    5.10    0.43
  -2   4   7    5.22    0.22
   1  -4  -7    1.58    0.31
   0  -4  -7    0.12    0.11
   0  -4  -7    0.04    0.05
   0  -4  -7    0.20    0.08
   0  -4  -7    0.05    0.08
  -1  -4  -7    0.09    0.12
  -1  -4  -7    0.04    0.06
  -1  -4  -7    0.06    0.11
   1   4   7    0.03    0.05
   1   4   7   -0.04    0.12
   1   4   7    0.01    0.05
  -2  -4  -7    0.14    0.12
  -2  -4  -7    0.02    0.10
   2   4   7    0.36    0.15
   2   4   7    0.21    0.07
  -3  -4  -7    0.72    0.16
  -3  -4  -7    1.17    0.25
   3   4   7    1.03    0.21
   3   4   7    0.77    0.11
  -4  -4  -7    0.05    0.14
  -4  -4  -7    0.26    0.25
   4   4   7    0.23    0.21
   4   4   7    0.20    0.09
  -5  -4  -7    0.03    0.15
  -5  -4  -7    0.64    0.31
   5   4   7    0.09    0.25
   5   4   7    0.15    0.11
   5  -5  -7    2.04    0.21
   4  -5  -7    0.50    0.13
   4  -5  -7    0.51    0.09
  -4   5   7    0.36    0.08
   3  -5  -7    3.63    0.16
   3  -5  -7    3.58    0.22
  -3   5   7    3.83    0.19
  -3   5   7    3.82    0.19
  -2   5   7   12.56    0.37
  -2   5   7   12.78    0.40
   1  -5  -7    2.49    0.37
   1  -5  -7    2.44    0.17
   0  -5  -7    0.93    0.11
   0  -5  -7    0.78    0.16
  -1  -5  -7    0.05    0.14
  -1  -5  -7    0.04    0.12
  -1  -5  -7    0.04    0.07
   1   5   7    0.05    0.15
  -2  -5  -7    2.68    0.38
  -2  -5  -7    2.65    0.30
   2   5   7    2.45    0.32
   2   5   7    2.46    0.16
  -3  -5  -7   -0.04    0.13
  -3  -5  -7    0.16    0.19
   3   5   7    0.09    0.08
   3   5   7    0.25    0.21
  -4  -5  -7    5.21    0.47
  -4  -5  -7    4.72    0.44
   4   5   7    5.06    0.25
   4   5   7    5.50    0.45
  -5  -5  -7    0.76    0.35
  -5  -5  -7    0.04    0.17
   5   5   7    0.34    0.12
  -5   6   7    0.99    0.12
  -4   6   7    1.15    0.12
  -3   6   7   -0.06    0.08
   2  -6  -7    2.48    0.20
  -2   6   7    3.00    0.17
  -2   6   7    2.59    0.19
   1  -6  -7   19.98    0.91
   1  -6  -7   18.90    0.55
  -1   6   7   19.35    0.46
   0  -6  -7   -0.01    0.08
   0  -6  -7    0.03    0.13
  -1  -6  -7    0.21    0.10
  -1  -6  -7    0.48    0.18
  -1  -6  -7    0.23    0.15
  -2  -6  -7    2.52    0.38
  -2  -6  -7    2.51    0.33
  -3  -6  -7   -0.30    0.21
  -3  -6  -7    0.06    0.16
   3   6   7    0.04    0.09
  -4  -6  -7    1.03    0.32
  -4  -6  -7    0.20    0.18
   4   6   7    0.52    0.12
  -5  -6  -7    0.38    0.34
  -5  -6  -7   -0.10    0.19
   5   6   7    0.29    0.12
  -5   7   7    0.08    0.08
  -4   7   7    0.72    0.11
  -3   7   7    0.17    0.09
   2  -7  -7    4.61    0.25
  -2   7   7    4.64    0.21
  -2   7   7    5.03    0.25
   1  -7  -7   41.08    1.58
   1  -7  -7   40.89    1.04
  -1   7   7   40.23    1.05
   0  -7  -7   14.44    0.45
   0  -7  -7   15.39    0.79
  -1  -7  -7    8.80    0.46
  -1  -7  -7    9.49    0.59
  -1  -7  -7    9.14    0.32
  -2  -7  -7    0.11    0.17
  -2  -7  -7    0.16    0.11
  -2  -7  -7    0.28    0.23
  -3  -7  -7    2.20    0.33
  -3  -7  -7    1.34    0.23
   3   7   7    1.87    0.19
  -4  -7  -7    3.29    0.47
   4   7   7    2.90    0.23
  -4   8   7    0.85    0.12
  -3   8   7    0.43    0.10
  -2   8   7    0.63    0.13
   1  -8  -7    0.32    0.11
   1  -8  -7    0.38    0.18
  -1   8   7    0.27    0.12
   0  -8  -7    1.19    0.16
   0  -8  -7    1.23    0.24
  -1  -8  -7    0.51    0.12
  -1  -8  -7    0.33    0.19
  -1  -8  -7    0.26    0.24
  -2  -8  -7    7.43    0.29
  -2  -8  -7    7.53    0.50
  -2  -8  -7    7.67    0.57
  -3  -8  -7    0.06    0.25
  -3  -8  -7   -0.27    0.17
   3   8   7   -0.13    0.11
  -4  -8  -7    0.04    0.32
  -4  -8  -7   -0.26    0.18
   4   8   7   -0.07    0.12
  -4   9   7    0.10    0.10
  -3   9   7   -0.05    0.09
  -2   9   7    0.62    0.13
   1  -9  -7    1.52    0.19
  -1   9   7    1.50    0.19
   0  -9  -7    0.18    0.18
   0  -9  -7    0.18    0.22
   0  -9  -7    0.21    0.11
   0   9   7    0.11    0.13
  -1  -9  -7    0.29    0.11
  -1  -9  -7    0.44    0.27
  -1  -9  -7    0.02    0.19
  -2  -9  -7   -0.01    0.18
  -2  -9  -7    0.41    0.30
  -2  -9  -7    0.19    0.10
  -3  -9  -7   -0.12    0.29
  -3  -9  -7    0.12    0.19
  -3  10   7   -0.04    0.10
  -2  10   7    0.39    0.12
  -1  10   7    1.01    0.16
   0 -10  -7    0.19    0.24
   0 -10  -7    0.06    0.11
   0  10   7    0.03    0.13
  -1 -10  -7    0.14    0.18
  -1 -10  -7    0.10    0.27
  -1 -10  -7    0.19    0.11
   1  10   7   -0.12    0.13
  -2 -10  -7    0.71    0.24
  -2 -10  -7    1.26    0.35
   0 -11  -7   -0.01    0.25
   0  11   7   -0.11    0.12
  -1 -11  -7    0.07    0.30
   1  11   7    0.17    0.15
   0 -11   8    1.48    0.27
   2  10  -8   -0.30    0.38
  -2 -10   8    0.01    0.15
  -2 -10   8   -0.28    0.24
  -1 -10   8    0.13    0.21
  -1 -10   8    0.18    0.14
   0 -10   8   -0.04    0.18
   1 -10   8    3.24    0.30
  -3  -9   8    0.05    0.28
  -3  -9   8    0.09    0.16
  -2  -9   8   -0.03    0.14
  -2  -9   8   -0.06    0.24
   1   9  -8   -0.39    0.31
  -1  -9   8    0.14    0.20
  -1  -9   8   -0.12    0.12
   0   9  -8    1.03    0.31
   0  -9   8    0.35    0.13
   0  -9   8    0.58    0.19
   1  -9   8    1.05    0.21
   2  -9   8    2.22    0.24
   3  -9   8    0.31    0.14
   4   8  -8    1.01    0.51
  -4  -8   8    0.42    0.17
  -4  -8   8    0.28    0.33
   3   8  -8    5.28    0.63
  -3  -8   8    5.82    0.34
   2   8  -8   -0.48    0.36
  -2  -8   8   -0.08    0.12
  -2  -8   8   -0.01    0.22
   1   8  -8    0.70    0.35
  -1  -8   8    0.48    0.21
  -1  -8   8    0.81    0.17
   0   8  -8    1.31    0.31
   0  -8   8    1.06    0.15
   0  -8   8    1.17    0.20
   1  -8   8    1.77    0.19
   1  -8   8    1.39    0.21
  -2   8  -8    3.41    0.34
   2  -8   8    3.78    0.28
   2  -8   8    3.55    0.26
   3  -8   8    2.97    0.28
   3  -8   8    3.10    0.25
   4  -8   8    1.32    0.22
   4  -8   8    1.81    0.22
   4   7  -8   -0.33    0.42
  -4  -7   8    0.16    0.15
  -4  -7   8    0.39    0.33
   3   7  -8   -0.20    0.35
  -3  -7   8   -0.04    0.14
   2   7  -8    0.13    0.34
  -2  -7   8   -0.01    0.13
  -2  -7   8    0.07    0.21
   1   7  -8    0.54    0.31
  -1  -7   8    0.42    0.19
  -1  -7   8    0.38    0.13
   0   7  -8   -0.07    0.24
   0  -7   8    0.16    0.12
   0  -7   8    0.03    0.15
  -1   7  -8    1.06    0.26
   1  -7   8    0.79    0.16
   1  -7   8    0.84    0.13
  -2   7  -8   -0.02    0.16
   2  -7   8    0.10    0.10
   2  -7   8    0.07    0.12
   2  -7   8    0.50    0.16
  -3   7  -8    3.99    0.35
   3  -7   8    3.67    0.27
   3  -7   8    4.50    0.28
   4  -7   8    0.25    0.13
   4  -7   8    0.33    0.15
   5   6  -8   -0.01    0.48
  -5  -6   8    0.00    0.15
   4   6  -8   -0.63    0.39
  -4  -6   8   -0.05    0.13
  -4  -6   8    0.29    0.30
   3   6  -8    0.49    0.36
  -3  -6   8   -0.34    0.25
  -3  -6   8    0.06    0.14
   2   6  -8    9.33    0.61
  -2  -6   8    8.69    0.38
   1   6  -8    3.38    0.44
  -1  -6   8    3.19    0.29
  -1  -6   8    3.43    0.23
   0   6  -8    0.46    0.24
   0  -6   8    0.53    0.12
   0  -6   8    0.40    0.15
  -1   6  -8    0.50    0.23
   1  -6   8    0.37    0.11
   1  -6   8    0.34    0.13
   1  -6   8    0.28    0.14
  -2   6  -8    1.32    0.23
   2  -6   8    1.70    0.19
   2  -6   8    1.57    0.17
   2  -6   8    1.42    0.18
  -3   6  -8    1.42    0.24
   3  -6   8    1.41    0.17
   3  -6   8    1.28    0.17
   3  -6   8    1.70    0.21
   4  -6   8    0.19    0.14
   4  -6   8    0.14    0.12
   5  -6   8    0.12    0.13
   5  -6   8   -0.11    0.13
   5   5  -8   -0.51    0.42
  -5  -5   8   -0.11    0.14
   4   5  -8   -0.30    0.38
  -4  -5   8    0.23    0.27
  -4  -5   8    0.01    0.13
   3   5  -8    7.40    0.60
  -3  -5   8    6.19    0.44
  -3  -5   8    7.17    0.34
   2   5  -8    4.67    0.50
  -2  -5   8    4.26    0.33
  -2  -5   8    3.96    0.26
  -2  -5   8    3.97    0.17
   1   5  -8    0.27    0.24
  -1  -5   8    0.16    0.14
  -1  -5   8    0.05    0.11
   0   5  -8   17.86    0.68
   0  -5   8   17.12    0.58
   0  -5   8   17.52    0.50
   1  -5   8    4.53    0.25
   1  -5   8    4.97    0.26
   1  -5   8    4.63    0.23
  -2   5  -8    1.15    0.21
   2  -5   8    1.15    0.16
   2  -5   8    1.04    0.13
   2  -5   8    1.24    0.16
  -3   5  -8    0.87    0.21
   3  -5   8    0.53    0.14
   3  -5   8    0.88    0.14
   3  -5   8    0.77    0.13
  -4   5  -8    0.71    0.23
   4  -5   8    0.68    0.15
   4  -5   8    0.46    0.13
   5  -5   8    0.95    0.18
   5  -5   8    0.95    0.16
   5   4  -8    0.88    0.46
   5   4  -8    1.25    0.17
  -5  -4   8    1.47    0.22
   4   4  -8    0.32    0.37
  -4  -4   8   -0.01    0.12
  -4  -4   8    0.23    0.23
   3   4  -8    1.23    0.35
  -3  -4   8    1.41    0.19
  -3  -4   8    0.91    0.25
   2   4  -8    0.12    0.25
   2   4  -8   -0.02    0.05
  -2  -4   8   -0.03    0.04
  -2  -4   8   -0.15    0.15
  -2  -4   8    0.09    0.11
   1   4  -8    0.89    0.25
  -1  -4   8    0.51    0.12
  -1  -4   8    0.60    0.15
   0   4  -8    3.35    0.35
   0  -4   8    3.11    0.20
   0  -4   8    3.02    0.21
   1  -4   8    0.39    0.12
   1  -4   8    0.15    0.10
   1  -4   8    0.33    0.10
  -2   4  -8    0.05    0.14
   2  -4   8    0.01    0.10
   2  -4   8    0.04    0.08
   2  -4   8    0.10    0.11
  -3   4  -8    3.03    0.30
   3  -4   8    2.88    0.21
   3  -4   8    3.16    0.21
  -4   4  -8    0.53    0.21
   4  -4   8    0.34    0.12
   4  -4   8    0.28    0.12
   5  -4   8    0.15    0.12
   5  -4   8    0.17    0.13
   6   3  -8    0.56    0.45
   6   3  -8    0.14    0.13
   6   3  -8    0.43    0.14
  -6  -3   8    0.76    0.22
   5   3  -8    0.06    0.12
   5   3  -8   -0.38    0.35
   5   3  -8    0.17    0.11
  -5  -3   8    0.14    0.15
   4   3  -8    0.68    0.35
  -4  -3   8    0.85    0.26
  -4  -3   8    0.78    0.17
   3   3  -8   -0.06    0.28
  -3  -3   8    0.11    0.20
  -3  -3   8   -0.20    0.11
   2   3  -8    3.04    0.40
   2   3  -8    2.37    0.13
  -2  -3   8    3.11    0.26
  -2  -3   8    3.03    0.22
   1   3  -8    0.11    0.19
   1   3  -8    0.06    0.07
   1   3  -8    0.10    0.08
  -1  -3   8    0.00    0.10
  -1  -3   8    0.08    0.11
   0   3  -8    2.33    0.29
   0  -3   8    2.40    0.19
   0  -3   8    2.20    0.18
   1  -3   8    2.33    0.19
   1  -3   8    2.24    0.18
   1  -3   8    2.28    0.17
  -2   3  -8    5.73    0.34
   2  -3   8    5.69    0.24
   2  -3   8    5.80    0.26
  -3   3  -8    0.48    0.18
   3  -3   8    0.57    0.12
   3  -3   8    0.45    0.11
  -4   3  -8    0.56    0.22
   4  -3   8    0.46    0.12
   4  -3   8    0.35    0.12
  -5   3  -8    0.54    0.23
   5  -3   8   -0.10    0.10
   5  -3   8    0.12    0.13
   6  -3   8    1.25    0.23
   6   2  -8    6.18    0.62
   6   2  -8    6.85    0.29
  -6  -2   8    5.61    0.37
   5   2  -8    0.04    0.34
   5   2  -8    0.21    0.10
   5   2  -8    0.07    0.10
  -5  -2   8    0.12    0.14
   4   2  -8    0.38    0.31
   4   2  -8    0.53    0.11
   4   2  -8    0.37    0.09
  -4  -2   8    0.34    0.14
   3   2  -8    7.17    0.48
   3   2  -8    7.64    0.25
  -3  -2   8    7.49    0.38
  -3  -2   8    8.06    0.33
   2   2  -8    0.22    0.07
   2   2  -8    0.10    0.08
  -2  -2   8    0.13    0.12
  -2  -2   8   -0.05    0.10
   1   2  -8    1.13    0.21
   1   2  -8    0.91    0.10
  -1  -2   8    0.81    0.12
  -1  -2   8    0.70    0.12
   0   2  -8   12.04    0.49
   0   2  -8   11.95    0.31
   0  -2   8   11.78    0.33
   0  -2   8   12.12    0.39
   0  -2   8   12.24    0.38
  -1   2  -8    1.67    0.11
  -1   2  -8    2.02    0.24
   1  -2   8    1.89    0.15
   1  -2   8    1.79    0.14
  -2   2  -8    2.08    0.24
   2  -2   8    2.28    0.17
   2  -2   8    2.22    0.15
  -3   2  -8   14.44    0.58
   3  -2   8   14.25    0.48
   3  -2   8   14.69    0.42
  -4   2  -8    3.67    0.35
   4  -2   8    4.01    0.21
   4  -2   8    4.01    0.25
  -5   2  -8    0.73    0.27
   5  -2   8    1.49    0.21
   5  -2   8    1.16    0.15
   6  -2   8    1.55    0.26
   6   1  -8    0.89    0.15
   6   1  -8    1.60    0.45
   6   1  -8    1.06    0.14
  -6  -1   8    0.64    0.19
   5   1  -8    0.03    0.09
   5   1  -8    0.16    0.34
   5   1  -8    0.02    0.10
  -5  -1   8    0.10    0.14
   4   1  -8    5.26    0.49
   4   1  -8    4.99    0.20
   4   1  -8    4.87    0.21
  -4  -1   8    4.72    0.28
   3   1  -8    4.72    0.45
   3   1  -8    4.61    0.18
   3   1  -8    4.74    0.19
   3   1  -8    4.60    0.20
  -3  -1   8    4.50    0.26
  -3  -1   8    4.16    0.27
   2   1  -8    8.13    0.26
   2   1  -8    8.93    0.48
   2   1  -8    7.94    0.41
   2   1  -8    7.74    0.40
  -2  -1   8    7.89    0.31
  -2  -1   8    8.50    0.32
   1   1  -8   10.82    0.47
   1   1  -8   10.37    0.46
   1   1  -8    9.82    0.26
   1   1  -8    9.86    0.40
  -1  -1   8   10.25    0.33
  -1  -1   8   10.36    0.34
   0   1  -8    1.61    0.21
   0   1  -8    1.62    0.09
   0   1  -8    1.62    0.17
   0  -1   8    1.49    0.17
   0  -1   8    1.65    0.13
   0  -1   8    1.35    0.12
  -1   1  -8    2.22    0.11
  -1   1  -8    2.54    0.23
   1  -1   8    1.99    0.13
   1  -1   8    2.18    0.15
  -2   1  -8    0.60    0.15
   2  -1   8    0.40    0.08
   2  -1   8    0.37    0.09
  -3   1  -8    2.02    0.25
   3  -1   8    1.41    0.14
   3  -1   8    1.22    0.17
  -4   1  -8   17.90    0.70
   4  -1   8   17.72    0.60
   4  -1   8   17.56    0.49
  -5   1  -8   -0.22    0.23
   5  -1   8    0.18    0.15
   5  -1   8    0.05    0.09
  -6   1  -8    3.82    0.45
   6  -1   8    3.79    0.24
   6  -1   8    4.07    0.35
   6   0  -8    2.83    0.47
   6   0  -8    3.35    0.22
  -6   0   8    3.04    0.30
   5   0  -8    1.03    0.13
   5   0  -8    0.90    0.11
   5   0  -8    1.52    0.36
  -5   0   8    0.90    0.18
   4   0  -8    3.38    0.19
   4   0  -8    3.28    0.45
   4   0  -8    3.65    0.17
  -4   0   8    3.29    0.25
   3   0  -8    0.29    0.15
   3   0  -8    0.26    0.23
   3   0  -8    0.16    0.06
   3   0  -8    0.18    0.08
   3   0  -8    0.12    0.08
  -3   0   8    0.05    0.11
  -3   0   8    0.07    0.09
  -3   0   8    0.16    0.06
   2   0  -8    0.45    0.17
   2   0  -8    0.35    0.07
   2   0  -8    0.47    0.20
   2   0  -8    0.37    0.09
   2   0  -8    0.33    0.11
  -2   0   8    0.35    0.08
  -2   0   8    0.51    0.11
   1   0  -8    6.81    0.20
   1   0  -8    6.80    0.29
   1   0  -8    7.00    0.39
   1   0  -8    7.08    0.37
  -1   0   8    6.42    0.27
  -1   0   8    6.99    0.23
   0   0  -8    0.10    0.04
   0   0  -8    0.06    0.12
   0   0  -8    0.07    0.08
   0   0  -8    0.09    0.08
   0   0  -8    0.09    0.04
   0   0   8    0.09    0.06
   0   0   8    0.19    0.06
  -1   0  -8    1.13    0.14
   1   0   8    1.15    0.12
   1   0   8    1.07    0.09
  -2   0  -8    0.62    0.16
   2   0   8    0.56    0.08
   2   0   8    0.58    0.10
  -3   0  -8    3.06    0.28
   3   0   8    3.19    0.22
   3   0   8    3.21    0.17
  -4   0  -8    0.98    0.23
   4   0   8    0.56    0.11
   4   0   8    0.87    0.16
  -5   0  -8    0.99    0.29
   5   0   8    0.66    0.12
   5   0   8    0.87    0.20
  -6   0  -8   -0.07    0.30
   6   0   8    0.01    0.20
   6   0   8    0.08    0.11
   6  -1  -8    0.50    0.37
   6  -1  -8    0.59    0.14
  -6   1   8    0.38    0.15
   5  -1  -8    0.12    0.31
   5  -1  -8    0.06    0.08
   5  -1  -8    0.10    0.10
  -5   1   8   -0.14    0.12
   4  -1  -8    0.23    0.09
   4  -1  -8    0.20    0.26
   4  -1  -8    0.27    0.07
  -4   1   8    0.04    0.11
  -4   1   8    0.13    0.04
   3  -1  -8    0.82    0.11
   3  -1  -8    0.94    0.25
   3  -1  -8    0.89    0.11
   3  -1  -8    0.87    0.16
   3  -1  -8    0.92    0.08
  -3   1   8    0.86    0.10
  -3   1   8    0.85    0.14
   2  -1  -8    2.85    0.35
   2  -1  -8    3.08    0.32
   2  -1  -8    2.74    0.17
   2  -1  -8    3.01    0.15
   2  -1  -8    2.54    0.24
  -2   1   8    2.92    0.20
   1  -1  -8   13.20    0.46
   1  -1  -8   12.71    0.40
   1  -1  -8   12.60    0.57
   1  -1  -8   12.60    0.32
  -1   1   8   13.13    0.40
   0  -1  -8   10.51    0.34
   0  -1  -8   10.72    0.27
   0  -1  -8   11.51    0.51
   0   1   8   11.17    0.32
  -1  -1  -8   -0.02    0.09
  -1  -1  -8    0.08    0.06
  -1  -1  -8    0.10    0.09
   1   1   8    0.12    0.05
   1   1   8    0.10    0.06
  -2  -1  -8    0.46    0.14
   2   1   8    0.45    0.07
   2   1   8    0.49    0.10
  -3  -1  -8    3.05    0.29
   3   1   8    2.92    0.23
   3   1   8    3.14    0.17
  -4  -1  -8    3.40    0.35
   4   1   8    3.32    0.19
   4   1   8    3.29    0.28
  -5  -1  -8    0.77    0.28
   5   1   8    0.50    0.20
   5   1   8    0.32    0.11
  -6  -1  -8   -0.14    0.31
   6   1   8    0.20    0.11
   6   1   8    0.94    0.24
   6  -2  -8   -0.15    0.11
   6  -2  -8    0.27    0.34
  -6   2   8   -0.07    0.14
   5  -2  -8   -0.03    0.10
   5  -2  -8    0.18    0.08
   5  -2  -8    0.25    0.29
  -5   2   8   -0.06    0.12
   4  -2  -8    1.32    0.28
   4  -2  -8    1.33    0.11
   4  -2  -8    1.37    0.15
  -4   2   8    1.41    0.10
  -4   2   8    1.09    0.16
   3  -2  -8    2.33    0.17
   3  -2  -8    2.02    0.26
   3  -2  -8    2.57    0.17
  -3   2   8    2.33    0.14
  -3   2   8    2.44    0.20
   2  -2  -8    1.43    0.15
   2  -2  -8    1.16    0.18
   2  -2  -8    1.45    0.13
  -2   2   8    1.55    0.17
   1  -2  -8    0.48    0.07
   1  -2  -8    0.39    0.12
   1  -2  -8    0.38    0.07
   1  -2  -8    0.53    0.09
   1  -2  -8    0.53    0.11
  -1   2   8    0.40    0.10
   0  -2  -8    1.44    0.11
   0  -2  -8    1.42    0.12
   0  -2  -8    1.71    0.29
   0  -2  -8    1.69    0.17
  -1  -2  -8    7.39    0.27
  -1  -2  -8    7.93    0.43
  -1  -2  -8    7.59    0.34
   1   2   8    7.66    0.28
   1   2   8    7.62    0.21
  -2  -2  -8   10.34    0.50
   2   2   8   10.17    0.28
   2   2   8   10.10    0.37
  -3  -2  -8   35.16    1.09
   3   2   8   35.81    1.01
   3   2   8   37.13    0.83
  -4  -2  -8   10.70    0.56
   4   2   8   10.91    0.48
   4   2   8   10.82    0.35
  -5  -2  -8    0.17    0.27
   5   2   8    0.10    0.09
  -6  -2  -8   -0.12    0.32
   6   2   8   -0.23    0.09
   6   2   8    0.60    0.26
   6  -3  -8    0.58    0.15
   6  -3  -8    0.95    0.34
   5  -3  -8    1.07    0.28
   5  -3  -8    1.08    0.15
  -5   3   8    0.84    0.15
   4  -3  -8    0.11    0.06
   4  -3  -8    0.06    0.10
  -4   3   8   -0.04    0.10
  -4   3   8    0.00    0.06
   3  -3  -8    5.16    0.22
   3  -3  -8    4.96    0.24
  -3   3   8    5.32    0.25
  -3   3   8    4.57    0.20
   2  -3  -8    2.08    0.36
   2  -3  -8    2.15    0.17
   2  -3  -8    2.21    0.15
  -2   3   8    2.24    0.18
   1  -3  -8    0.40    0.13
   1  -3  -8    0.47    0.08
   0  -3  -8    9.03    0.28
   0  -3  -8    8.78    0.49
   0  -3  -8    9.28    0.33
  -1  -3  -8   31.48    0.88
  -1  -3  -8   30.93    0.82
  -1  -3  -8   31.38    1.15
   1   3   8   29.95    0.64
   1   3   8   30.29    0.83
   1   3   8   32.22    0.68
  -2  -3  -8    0.61    0.14
   2   3   8    0.93    0.09
   2   3   8    0.99    0.15
  -3  -3  -8   25.94    0.99
  -3  -3  -8   25.26    0.87
   3   3   8   25.95    0.63
   3   3   8   25.83    0.80
  -4  -3  -8   -0.25    0.22
  -4  -3  -8    0.02    0.13
   4   3   8    0.06    0.08
   4   3   8    0.12    0.17
  -5  -3  -8   -0.08    0.27
   5   3   8    0.05    0.09
   5   3   8    0.30    0.22
   6  -4  -8    0.38    0.15
   5  -4  -8    0.31    0.13
   4  -4  -8    6.65    0.28
  -4   4   8    6.24    0.28
  -4   4   8    6.32    0.23
   3  -4  -8    2.52    0.20
   3  -4  -8    2.84    0.19
  -3   4   8    2.65    0.19
  -3   4   8    2.84    0.17
   2  -4  -8    1.62    0.16
   2  -4  -8    1.25    0.21
  -2   4   8    1.62    0.17
   1  -4  -8    5.38    0.22
   1  -4  -8    5.45    0.43
   0  -4  -8    4.22    0.21
   0  -4  -8    4.86    0.41
   0  -4  -8    3.96    0.22
   0  -4  -8    4.18    0.17
  -1  -4  -8    0.02    0.12
  -1  -4  -8    0.17    0.12
  -1  -4  -8   -0.01    0.06
   1   4   8    0.07    0.12
   1   4   8    0.05    0.05
   1   4   8    0.10    0.05
  -2  -4  -8    0.65    0.17
  -2  -4  -8    0.36    0.14
   2   4   8    0.55    0.16
   2   4   8    0.44    0.08
  -3  -4  -8    0.01    0.13
  -3  -4  -8   -0.04    0.19
   3   4   8    0.25    0.17
   3   4   8    0.01    0.07
  -4  -4  -8    0.37    0.26
  -4  -4  -8    0.06    0.14
   4   4   8    0.17    0.20
   4   4   8    0.23    0.09
  -5  -4  -8    3.20    0.46
  -5  -4  -8    3.87    0.41
   5   4   8    4.26    0.24
   5   4   8    3.96    0.41
   5  -5  -8    0.62    0.15
   4  -5  -8    1.13    0.16
  -4   5   8    1.17    0.12
   3  -5  -8    0.20    0.11
  -3   5   8    0.51    0.11
  -3   5   8    0.35    0.10
   2  -5  -8    1.25    0.22
   2  -5  -8    1.71    0.17
   1  -5  -8    3.71    0.21
   1  -5  -8    3.94    0.42
   0  -5  -8    7.15    0.31
   0  -5  -8    7.72    0.50
   0  -5  -8    7.93    0.25
   0  -5  -8    7.38    0.28
  -1  -5  -8    3.87    0.39
  -1  -5  -8    4.13    0.20
  -1  -5  -8    3.65    0.28
   1   5   8    3.59    0.17
  -2  -5  -8    0.18    0.17
  -2  -5  -8    0.08    0.14
   2   5   8    0.03    0.07
   2   5   8    0.12    0.17
  -3  -5  -8    0.99    0.19
  -3  -5  -8    1.60    0.28
   3   5   8    1.31    0.15
  -4  -5  -8   -0.16    0.15
  -4  -5  -8    0.39    0.26
   4   5   8    0.10    0.09
  -5  -5  -8    0.84    0.22
  -5  -5  -8    1.70    0.40
   5   5   8    1.31    0.16
  -4   6   8    1.00    0.12
  -3   6   8    0.31    0.10
  -3   6   8   -0.01    0.09
   2  -6  -8    6.02    0.29
  -2   6   8    6.33    0.28
  -2   6   8    7.12    0.27
   1  -6  -8    8.80    0.33
   1  -6  -8    9.51    0.62
   0  -6  -8   23.05    0.98
   0  -6  -8   21.91    0.61
   0   6   8   20.94    0.52
  -1  -6  -8   15.23    0.75
  -1  -6  -8   14.18    0.45
  -1  -6  -8   15.35    0.56
  -2  -6  -8    0.22    0.21
  -2  -6  -8    0.06    0.15
   2   6   8    0.06    0.08
  -3  -6  -8    0.96    0.26
  -3  -6  -8    0.65    0.20
   3   6   8    0.98    0.13
  -4  -6  -8    0.25    0.30
  -4  -6  -8   -0.10    0.17
   4   6   8    0.07    0.10
  -5  -6  -8    0.27    0.22
  -5  -6  -8    1.51    0.40
   5   6   8    0.81    0.15
  -4   7   8    2.12    0.16
  -3   7   8    3.59    0.21
   2  -7  -8    4.96    0.26
  -2   7   8    4.70    0.25
  -2   7   8    5.22    0.23
   1  -7  -8    3.20    0.21
   1  -7  -8    3.44    0.45
   0  -7  -8    1.31    0.23
   0  -7  -8    1.81    0.17
  -1  -7  -8    0.66    0.19
  -1  -7  -8    0.49    0.22
  -1  -7  -8    0.73    0.12
  -2  -7  -8   13.91    0.74
  -2  -7  -8   14.13    0.63
  -3  -7  -8   -0.04    0.17
  -3  -7  -8    0.56    0.25
   3   7   8    0.20    0.11
  -4  -7  -8    2.27    0.41
   4   7   8    1.85    0.20
  -4   8   8    0.58    0.11
  -3   8   8    0.09    0.10
  -2   8   8    2.64    0.21
   1  -8  -8    0.21    0.11
   1  -8  -8    0.15    0.17
  -1   8   8    0.29    0.13
   0  -8  -8    0.43    0.11
   0  -8  -8    0.16    0.19
  -1  -8  -8    8.30    0.48
  -1  -8  -8    8.48    0.32
  -1  -8  -8    8.80    0.60
  -2  -8  -8    4.44    0.23
  -2  -8  -8    4.78    0.44
  -2  -8  -8    4.90    0.50
  -3  -8  -8   -0.07    0.19
  -3  -8  -8    0.18    0.28
  -3  -8  -8   -0.24    0.12
   3   8   8   -0.01    0.11
  -4  -8  -8   -0.35    0.19
  -4  -8  -8    0.73    0.34
   4   8   8   -0.05    0.11
  -3   9   8    2.62    0.20
  -2   9   8    0.55    0.13
   1  -9  -8    0.12    0.10
  -1   9   8    0.07    0.12
   0  -9  -8    0.24    0.19
   0  -9  -8   -0.01    0.10
   0   9   8   -0.02    0.12
  -1  -9  -8    2.51    0.19
  -1  -9  -8    2.00    0.32
  -1  -9  -8    1.67    0.29
  -2  -9  -8    0.83    0.13
  -2  -9  -8    1.34    0.33
  -2  -9  -8    0.76    0.24
  -3  -9  -8    0.45    0.32
  -3  -9  -8   -0.14    0.18
   3   9   8    0.11    0.13
  -2  10   8    1.59    0.20
  -1  10   8   -0.08    0.11
   0 -10  -8    0.15    0.11
   0  10   8    0.29    0.13
  -1 -10  -8    0.79    0.25
  -1 -10  -8    0.67    0.29
  -1 -10  -8    0.80    0.13
   1  10   8    1.03    0.19
  -2 -10  -8    0.02    0.30
  -2 -10  -8   -0.06    0.18
  -2 -10   9    0.50    0.28
  -2 -10   9    0.29    0.17
  -1 -10   9    0.00    0.14
  -1 -10   9    0.09    0.21
   0 -10   9    0.47    0.21
   1 -10   9    0.11    0.17
   2 -10   9    2.60    0.27
   3   9  -9   -0.28    0.37
  -3  -9   9    0.10    0.29
  -3  -9   9    0.07    0.15
   2   9  -9   -0.51    0.37
  -2  -9   9    0.06    0.24
  -2  -9   9   -0.06    0.14
   1   9  -9    2.39    0.42
  -1  -9   9    2.17    0.25
  -1  -9   9    1.46    0.26
   0   9  -9    0.64    0.31
   0  -9   9    0.08    0.13
   0  -9   9    0.05    0.18
   1  -9   9    0.53    0.18
   2  -9   9    1.08    0.20
   3  -9   9    0.31    0.14
   3  -9   9    0.30    0.19
  -4  -8   9    0.48    0.19
   3   8  -9    9.34    0.72
  -3  -8   9    8.64    0.42
   2   8  -9    0.38    0.40
  -2  -8   9    0.53    0.25
  -2  -8   9    0.39    0.15
   1   8  -9   -0.12    0.33
  -1  -8   9    0.02    0.13
  -1  -8   9   -0.25    0.17
   0   8  -9    0.01    0.26
   0  -8   9    0.07    0.12
   0  -8   9   -0.11    0.15
   1  -8   9    0.15    0.15
   1  -8   9    0.10    0.12
  -2   8  -9   -0.12    0.19
   2  -8   9    0.35    0.14
   2  -8   9   -0.12    0.16
   3  -8   9    2.70    0.25
   3  -8   9    3.66    0.28
   4  -8   9    0.15    0.13
   4   7  -9   -0.90    0.39
  -4  -7   9    0.00    0.16
   3   7  -9    1.17    0.46
  -3  -7   9    2.78    0.37
  -3  -7   9    2.23    0.27
   2   7  -9    0.58    0.38
  -2  -7   9    0.36    0.15
  -2  -7   9    0.37    0.23
   1   7  -9    1.96    0.38
  -1  -7   9    1.76    0.21
  -1  -7   9    1.22    0.23
   0   7  -9   -0.24    0.24
   0  -7   9    0.01    0.11
   0  -7   9   -0.07    0.14
   1  -7   9    0.06    0.14
   1  -7   9    0.18    0.11
  -2   7  -9    0.41    0.20
   2  -7   9    0.44    0.14
   2  -7   9    0.36    0.12
   2  -7   9    0.66    0.17
  -3   7  -9   -0.03    0.18
   3  -7   9    0.27    0.16
   3  -7   9   -0.09    0.11
   4  -7   9    0.91    0.19
   5   6  -9   -0.96    0.44
  -5  -6   9    0.21    0.16
   4   6  -9    0.55    0.42
  -4  -6   9   -0.45    0.26
  -4  -6   9    0.17    0.15
   3   6  -9    1.04    0.39
  -3  -6   9    0.27    0.15
  -3  -6   9    0.46    0.24
   2   6  -9    1.78    0.39
  -2  -6   9    1.27    0.18
  -2  -6   9    1.01    0.23
   1   6  -9    0.27    0.28
  -1  -6   9    0.14    0.13
  -1  -6   9   -0.02    0.16
   0   6  -9    1.33    0.28
   1  -6   9    1.69    0.19
   1  -6   9    1.73    0.22
   1  -6   9    1.67    0.20
  -2   6  -9    0.55    0.20
   2  -6   9    0.67    0.13
   2  -6   9    1.02    0.18
   2  -6   9    0.58    0.14
  -3   6  -9    0.09    0.17
   3  -6   9    0.04    0.11
   3  -6   9    0.11    0.13
   3  -6   9    0.00    0.10
   4  -6   9    0.06    0.14
   4  -6   9    0.23    0.13
   5  -6   9    0.04    0.13
   5   5  -9   -0.22    0.43
  -5  -5   9    0.21    0.16
   4   5  -9   -0.56    0.37
  -4  -5   9   -0.08    0.13
   3   5  -9    1.02    0.37
  -3  -5   9    1.48    0.26
  -3  -5   9    1.20    0.19
   2   5  -9    0.09    0.30
  -2  -5   9   -0.10    0.13
  -2  -5   9   -0.04    0.17
   1   5  -9    0.78    0.29
  -1  -5   9    0.52    0.16
  -1  -5   9    0.60    0.14
   0   5  -9    0.66    0.24
   0  -5   9    0.43    0.13
   0  -5   9    0.38    0.14
   1  -5   9    4.89    0.27
   1  -5   9    5.21    0.27
   1  -5   9    5.29    0.26
  -2   5  -9    0.55    0.18
   2  -5   9    0.51    0.13
   2  -5   9    0.53    0.13
   2  -5   9    0.49    0.15
  -3   5  -9    0.79    0.21
   3  -5   9    0.70    0.15
   3  -5   9    0.69    0.15
   3  -5   9    0.75    0.14
  -4   5  -9    3.42    0.36
   4  -5   9    3.54    0.26
   4  -5   9    3.28    0.23
   5  -5   9    1.59    0.23
   5  -5   9    1.54    0.20
   5   4  -9   -0.19    0.12
   5   4  -9    0.20    0.42
  -5  -4   9    0.05    0.15
   4   4  -9    2.39    0.45
  -4  -4   9    2.40    0.25
   3   4  -9    0.05    0.31
  -3  -4   9    0.26    0.15
  -3  -4   9    0.17    0.20
   2   4  -9    3.12    0.14
   2   4  -9    3.65    0.46
  -2  -4   9    3.03    0.28
  -2  -4   9    3.19    0.12
  -2  -4   9    3.01    0.23
   1   4  -9    0.10    0.22
   1   4  -9    0.15    0.09
  -1  -4   9    0.17    0.12
  -1  -4   9    0.08    0.12
   0   4  -9    0.03    0.19
   0  -4   9    0.04    0.10
   0  -4   9   -0.06    0.10
   1  -4   9    0.06    0.10
   1  -4   9    0.00    0.09
   1  -4   9    0.10    0.12
  -2   4  -9    1.11    0.22
   2  -4   9    1.45    0.18
   2  -4   9    1.43    0.16
   2  -4   9    1.33    0.16
  -3   4  -9    3.08    0.33
   3  -4   9    3.41    0.24
   3  -4   9    3.67    0.22
  -4   4  -9    3.21    0.35
   4  -4   9    3.52    0.25
   4  -4   9    3.28    0.23
   5  -4   9    0.22    0.12
   5  -4   9    0.01    0.12
   5   3  -9    0.10    0.12
   5   3  -9    0.28    0.12
   5   3  -9   -0.50    0.36
  -5  -3   9    0.05    0.15
   4   3  -9    0.07    0.32
  -4  -3   9   -0.11    0.13
   3   3  -9    8.47    0.56
   3   3  -9    8.49    0.26
  -3  -3   9    8.32    0.35
  -3  -3   9    8.10    0.42
   2   3  -9    1.23    0.28
   2   3  -9    1.00    0.12
   2   3  -9    0.64    0.10
  -2  -3   9    0.80    0.16
  -2  -3   9    1.01    0.15
   1   3  -9    0.06    0.20
   1   3  -9    0.18    0.09
  -1  -3   9    0.13    0.11
  -1  -3   9    0.12    0.11
   0   3  -9    0.72    0.20
   0  -3   9    0.39    0.11
   0  -3   9    0.56    0.12
   1  -3   9    2.62    0.18
   1  -3   9    2.78    0.21
   1  -3   9    2.72    0.19
  -2   3  -9   11.10    0.49
   2  -3   9   10.91    0.40
   2  -3   9   10.97    0.35
  -3   3  -9    8.45    0.46
   3  -3   9    8.76    0.36
   3  -3   9    9.35    0.33
  -4   3  -9    0.53    0.21
   4  -3   9    0.47    0.12
   4  -3   9    0.37    0.12
  -5   3  -9    2.40    0.34
   5  -3   9    1.71    0.23
   5  -3   9    1.52    0.18
   6   2  -9    0.39    0.13
   6   2  -9    0.68    0.44
  -6  -2   9    0.40    0.18
   5   2  -9    0.09    0.10
   5   2  -9   -0.19    0.35
   5   2  -9    0.12    0.10
  -5  -2   9    0.17    0.15
   4   2  -9    3.64    0.19
   4   2  -9    3.61    0.19
   4   2  -9    3.55    0.48
  -4  -2   9    3.40    0.27
   3   2  -9    0.13    0.07
   3   2  -9    0.17    0.26
  -3  -2   9    0.04    0.12
  -3  -2   9    0.04    0.15
   2   2  -9    0.04    0.09
   2   2  -9    0.09    0.07
   2   2  -9   -0.15    0.07
  -2  -2   9   -0.03    0.10
  -2  -2   9    0.04    0.11
   1   2  -9    2.92    0.14
   1   2  -9    3.22    0.29
  -1  -2   9    3.05    0.20
  -1  -2   9    3.01    0.21
   0   2  -9    6.83    0.39
   0   2  -9    7.05    0.21
   0  -2   9    6.65    0.27
   0  -2   9    6.78    0.29
  -1   2  -9    0.25    0.14
   1  -2   9    0.36    0.10
   1  -2   9    0.26    0.09
  -2   2  -9    0.44    0.17
   2  -2   9    0.39    0.10
   2  -2   9    0.37    0.10
  -3   2  -9    8.80    0.46
   3  -2   9    8.39    0.35
   3  -2   9    8.54    0.30
  -4   2  -9   -0.14    0.18
   4  -2   9    0.21    0.12
   4  -2   9   -0.04    0.09
  -5   2  -9    3.16    0.39
   5  -2   9    3.70    0.23
   5  -2   9    4.20    0.31
   6   1  -9    1.36    0.17
   6   1  -9    1.35    0.46
  -6  -1   9    1.65    0.24
   5   1  -9    0.19    0.10
   5   1  -9    0.18    0.11
   5   1  -9   -0.12    0.35
  -5  -1   9    0.36    0.15
   4   1  -9    3.77    0.17
   4   1  -9    3.81    0.49
   4   1  -9    4.08    0.20
  -4  -1   9    3.98    0.28
   3   1  -9    7.21    0.52
   3   1  -9    7.29    0.24
   3   1  -9    6.93    0.22
   3   1  -9    7.08    0.26
  -3  -1   9    6.44    0.31
  -3  -1   9    6.99    0.32
   2   1  -9    0.20    0.08
   2   1  -9    0.23    0.21
   2   1  -9    0.31    0.11
   2   1  -9    0.32    0.20
  -2  -1   9    0.43    0.12
  -2  -1   9    0.24    0.10
   1   1  -9    3.70    0.31
   1   1  -9    3.24    0.34
   1   1  -9    3.13    0.27
  -1  -1   9    3.67    0.23
  -1  -1   9    3.50    0.18
   0   1  -9   21.27    0.78
   0  -1   9   20.41    0.49
   0  -1   9   20.85    0.58
   0  -1   9   20.85    0.58
  -1   1  -9    0.60    0.15
  -1   1  -9    0.43    0.06
   1  -1   9    0.39    0.09
   1  -1   9    0.42    0.08
  -2   1  -9    0.06    0.13
   2  -1   9    0.11    0.07
   2  -1   9    0.12    0.08
  -3   1  -9    5.69    0.37
   3  -1   9    5.80    0.23
   3  -1   9    5.78    0.29
  -4   1  -9    7.31    0.45
   4  -1   9    6.37    0.34
   4  -1   9    6.18    0.26
  -5   1  -9    5.32    0.45
   5  -1   9    6.16    0.27
   5  -1   9    5.58    0.35
   6   0  -9   -0.21    0.40
   6   0  -9    0.21    0.12
  -6   0   9    0.06    0.16
   5   0  -9    0.72    0.13
   5   0  -9    0.70    0.36
   5   0  -9    0.57    0.10
  -5   0   9    0.47    0.15
   4   0  -9    0.05    0.29
   4   0  -9   -0.01    0.09
   4   0  -9   -0.05    0.06
  -4   0   9   -0.07    0.12
   3   0  -9    0.62    0.10
   3   0  -9    0.52    0.26
   3   0  -9    0.61    0.10
   3   0  -9    0.58    0.07
  -3   0   9    0.51    0.14
   2   0  -9    0.48    0.08
   2   0  -9    0.54    0.18
   2   0  -9    0.58    0.20
   2   0  -9    0.50    0.13
   2   0  -9    0.63    0.10
  -2   0   9    0.69    0.13
  -2   0   9    0.44    0.08
   1   0  -9    7.10    0.21
   1   0  -9    7.19    0.42
   1   0  -9    7.02    0.40
   1   0  -9    6.53    0.32
  -1   0   9    7.27    0.29
  -1   0   9    6.99    0.24
   0   0  -9   61.33    1.97
   0   0  -9   58.32    1.22
   0   0  -9   60.02    1.55
   0   0  -9   56.18    1.48
   0   0  -9   58.28    1.19
   0   0   9   59.01    1.46
  -1   0  -9    5.81    0.35
  -1   0  -9    5.30    0.18
   1   0   9    5.44    0.23
   1   0   9    5.24    0.18
  -2   0  -9    0.06    0.13
   2   0   9    0.16    0.08
   2   0   9    0.13    0.07
  -3   0  -9   13.34    0.57
   3   0   9   14.17    0.39
   3   0   9   13.63    0.48
  -4   0  -9    0.07    0.21
   4   0   9    0.09    0.13
   4   0   9    0.05    0.08
  -5   0  -9    4.11    0.42
   5   0   9    3.61    0.22
   5   0   9    4.17    0.33
   6  -1  -9    0.00    0.39
   6  -1  -9   -0.04    0.11
  -6   1   9    0.01    0.14
   5  -1  -9    0.12    0.33
   5  -1  -9    0.16    0.10
  -5   1   9   -0.11    0.13
   4  -1  -9    0.38    0.29
   4  -1  -9    0.54    0.07
   4  -1  -9    0.66    0.12
  -4   1   9    0.50    0.15
   3  -1  -9    2.75    0.39
   3  -1  -9    2.38    0.16
   3  -1  -9    2.57    0.18
  -3   1   9    2.66    0.22
   2  -1  -9   -0.06    0.11
   2  -1  -9    0.15    0.15
   2  -1  -9    0.06    0.17
   2  -1  -9   -0.03    0.08
   2  -1  -9    0.13    0.07
  -2   1   9    0.09    0.10
   1  -1  -9    6.10    0.40
   1  -1  -9    5.53    0.25
   1  -1  -9    5.98    0.33
   1  -1  -9    5.83    0.19
  -1   1   9    5.74    0.27
   0  -1  -9    4.51    0.21
   0  -1  -9    4.85    0.36
   0  -1  -9    4.56    0.15
   0   1   9    4.76    0.19
  -1  -1  -9    1.42    0.25
   1   1   9    1.40    0.14
   1   1   9    1.25    0.10
  -2  -1  -9   10.49    0.45
   2   1   9   11.42    0.31
   2   1   9   10.98    0.39
  -3  -1  -9    8.85    0.45
   3   1   9    8.55    0.36
   3   1   9    8.23    0.28
  -4  -1  -9    0.19    0.21
   4   1   9    0.60    0.15
   4   1   9    0.07    0.08
  -5  -1  -9    1.68    0.33
   5   1   9    0.92    0.23
   5   1   9    1.10    0.14
   6  -2  -9    0.48    0.14
   6  -2  -9    0.83    0.39
   5  -2  -9   -0.05    0.10
   5  -2  -9    0.02    0.31
  -5   2   9   -0.11    0.12
   4  -2  -9    2.70    0.18
   4  -2  -9    2.52    0.34
  -4   2   9    2.29    0.22
  -4   2   9    2.47    0.13
   3  -2  -9    1.77    0.27
   3  -2  -9    1.84    0.17
   3  -2  -9    1.85    0.16
  -3   2   9    1.59    0.14
  -3   2   9    1.87    0.20
   2  -2  -9    0.29    0.14
   2  -2  -9    0.44    0.10
   2  -2  -9    0.36    0.09
  -2   2   9    0.32    0.11
   1  -2  -9    1.46    0.16
   1  -2  -9    1.19    0.13
   1  -2  -9    1.26    0.12
   1  -2  -9    1.24    0.15
   1  -2  -9    1.00    0.17
  -1   2   9    1.17    0.14
   0  -2  -9    0.61    0.12
   0  -2  -9    0.41    0.13
   0  -2  -9    0.63    0.08
   0  -2  -9    0.54    0.07
  -1  -2  -9    1.70    0.15
  -1  -2  -9    1.70    0.29
  -1  -2  -9    1.59    0.21
   1   2   9    1.66    0.16
   1   2   9    1.78    0.10
  -2  -2  -9    2.82    0.32
   2   2   9    2.75    0.14
   2   2   9    2.77    0.21
  -3  -2  -9    2.32    0.29
  -3  -2  -9    2.20    0.30
   3   2   9    1.90    0.23
   3   2   9    1.98    0.15
  -4  -2  -9    3.23    0.36
   4   2   9    2.65    0.17
   4   2   9    2.53    0.28
  -5  -2  -9    1.26    0.34
   5   2   9    1.55    0.17
   5  -3  -9    0.06    0.11
   5  -3  -9    0.06    0.29
  -5   3   9   -0.06    0.12
   4  -3  -9    0.55    0.12
  -4   3   9    0.50    0.08
  -4   3   9    0.27    0.12
   3  -3  -9    5.66    0.26
   3  -3  -9    5.90    0.24
  -3   3   9    5.49    0.23
  -3   3   9    5.36    0.27
   2  -3  -9    0.41    0.09
   2  -3  -9    0.35    0.16
   2  -3  -9    0.48    0.10
  -2   3   9    0.47    0.12
   1  -3  -9    3.18    0.38
   1  -3  -9    3.26    0.17
  -1   3   9    3.05    0.21
   0  -3  -9    6.38    0.29
   0  -3  -9    6.47    0.44
   0  -3  -9    6.52    0.23
  -1  -3  -9    0.07    0.06
  -1  -3  -9    0.09    0.11
  -1  -3  -9    0.03    0.11
   1   3   9    0.04    0.05
   1   3   9    0.05    0.09
   1   3   9   -0.07    0.03
  -2  -3  -9    0.12    0.12
  -2  -3  -9    0.11    0.12
   2   3   9    0.17    0.12
   2   3   9   -0.11    0.06
  -3  -3  -9    1.43    0.25
  -3  -3  -9    0.93    0.17
   3   3   9    1.39    0.13
   3   3   9    1.78    0.25
  -4  -3  -9    1.68    0.32
  -4  -3  -9    0.98    0.18
   4   3   9    1.32    0.15
   4   3   9    1.77    0.25
  -5  -3  -9   -0.17    0.15
  -5  -3  -9    0.42    0.30
   5   3   9   -0.15    0.08
   5   3   9    0.11    0.21
   5  -4  -9    0.40    0.14
   4  -4  -9    0.51    0.12
  -4   4   9    0.37    0.09
  -4   4   9    0.17    0.11
   3  -4  -9    5.67    0.25
   3  -4  -9    5.09    0.26
  -3   4   9    5.48    0.24
  -3   4   9    5.66    0.27
   2  -4  -9    5.60    0.51
   2  -4  -9    5.85    0.24
   2  -4  -9    5.90    0.26
  -2   4   9    5.99    0.27
   1  -4  -9    0.73    0.11
   1  -4  -9    0.46    0.15
   0  -4  -9    2.84    0.37
   0  -4  -9    3.09    0.16
   0  -4  -9    3.09    0.21
  -1  -4  -9    3.36    0.26
  -1  -4  -9    3.63    0.19
  -1  -4  -9    3.77    0.40
   1   4   9    3.53    0.14
   1   4   9    3.16    0.24
  -2  -4  -9    2.16    0.27
  -2  -4  -9    2.19    0.35
   2   4   9    2.64    0.25
   2   4   9    2.17    0.14
  -3  -4  -9    0.45    0.21
  -3  -4  -9    0.31    0.15
   3   4   9    1.07    0.21
   3   4   9    0.65    0.10
  -4  -4  -9   -0.09    0.14
  -4  -4  -9   -0.05    0.24
   4   4   9    0.02    0.08
  -5  -4  -9   -0.28    0.27
  -5  -4  -9   -0.08    0.16
   5   4   9    0.08    0.09
   5  -5  -9    2.74    0.23
   4  -5  -9    0.25    0.13
  -4   5   9    0.28    0.09
   3  -5  -9    0.45    0.13
   3  -5  -9    0.59    0.13
  -3   5   9    0.31    0.12
  -3   5   9    0.50    0.11
   2  -5  -9   33.97    0.91
   2  -5  -9   34.62    1.39
  -2   5   9   35.48    0.86
   1  -5  -9   44.02    1.12
   1  -5  -9   46.16    1.69
   0  -5  -9   12.12    0.36
   0  -5  -9   12.14    0.39
   0  -5  -9   12.23    0.65
  -1  -5  -9    3.43    0.28
  -1  -5  -9    3.26    0.41
   1   5   9    3.31    0.15
  -2  -5  -9    1.34    0.21
  -2  -5  -9    2.12    0.28
   2   5   9    1.92    0.14
  -3  -5  -9    6.71    0.50
  -3  -5  -9    6.76    0.44
   3   5   9    7.26    0.27
  -4  -5  -9    0.40    0.27
  -4  -5  -9   -0.12    0.17
   4   5   9   -0.06    0.09
  -5  -5  -9    0.21    0.21
  -5  -5  -9    1.37    0.35
   5   5   9    0.65    0.13
  -4   6   9    1.59    0.14
  -3   6   9    1.17    0.16
   2  -6  -9    0.81    0.13
   2  -6  -9    0.75    0.21
  -2   6   9    1.47    0.18
  -2   6   9    1.22    0.16
   1  -6  -9    0.87    0.12
   1  -6  -9    0.70    0.21
   0  -6  -9    2.31    0.40
   0  -6  -9    1.97    0.18
  -1  -6  -9   10.28    0.36
  -1  -6  -9   10.85    0.47
  -1  -6  -9   10.82    0.63
  -2  -6  -9    0.10    0.21
  -2  -6  -9    0.18    0.16
   2   6   9    0.19    0.08
  -3  -6  -9    1.02    0.27
  -3  -6  -9    0.13    0.18
   3   6   9    0.23    0.09
  -4  -6  -9    0.69    0.34
  -4  -6  -9    0.18    0.20
   4   6   9    0.57    0.12
  -4   7   9    1.08    0.13
  -3   7   9    0.12    0.10
   2  -7  -9    0.61    0.13
  -2   7   9    0.97    0.15
  -2   7   9    0.51    0.12
   1  -7  -9    0.08    0.18
   1  -7  -9    0.02    0.09
   0  -7  -9    3.72    0.22
   0  -7  -9    4.03    0.46
  -1  -7  -9    0.21    0.21
  -1  -7  -9    0.33    0.11
  -1  -7  -9    0.20    0.17
  -2  -7  -9   -0.29    0.16
  -2  -7  -9   -0.05    0.23
   2   7   9   -0.06    0.08
  -3  -7  -9   -0.19    0.17
  -3  -7  -9    0.56    0.26
   3   7   9   -0.04    0.09
  -4  -7  -9    0.06    0.30
   4   7   9   -0.05    0.10
  -4   8   9    0.07    0.09
  -3   8   9   -0.05    0.10
   2  -8  -9    0.79    0.14
  -2   8   9    1.09    0.16
   1  -8  -9    0.25    0.19
   1  -8  -9    0.20    0.11
  -1   8   9    0.17    0.13
   0  -8  -9    0.00    0.09
   0  -8  -9   -0.03    0.18
  -1  -8  -9    0.19    0.11
  -1  -8  -9    0.03    0.18
  -1  -8  -9    0.56    0.24
  -2  -8  -9    0.27    0.20
  -2  -8  -9    0.51    0.12
  -2  -8  -9    0.62    0.28
   2   8   9    0.28    0.11
  -3  -8  -9   -0.13    0.20
  -3  -8  -9    0.09    0.28
   3   8   9   -0.07    0.10
  -3   9   9    0.02    0.11
  -2   9   9    0.85    0.16
   1  -9  -9    0.25    0.12
  -1   9   9    0.10    0.13
   0  -9  -9   -0.02    0.19
   0  -9  -9    0.23    0.11
  -1  -9  -9    0.47    0.25
  -1  -9  -9    0.11    0.21
  -1  -9  -9    0.43    0.12
  -2  -9  -9   -0.22    0.19
  -2  -9  -9    0.05    0.11
  -2  -9  -9    0.01    0.28
  -2  10   9    0.44    0.14
  -1  10   9    0.32    0.14
   0 -10  -9    0.16    0.11
   0 -10  -9    0.43    0.20
   0  10   9   -0.05    0.13
  -1 -10  -9    1.96    0.35
  -1 -10  -9    1.87    0.31
  -1 -10  -9    2.22    0.20
  -1 -10  10    0.38    0.23
  -1 -10  10    0.36    0.16
   0 -10  10    0.36    0.21
   1 -10  10    1.21    0.23
   2   9 -10   -0.64    0.31
  -2  -9  10    0.08    0.15
  -2  -9  10    0.10    0.23
   1   9 -10    0.47    0.34
  -1  -9  10   -0.25    0.19
  -1  -9  10    0.00    0.14
   0   9 -10    0.61    0.32
   0  -9  10    0.68    0.21
   0  -9  10    0.33    0.15
   1  -9  10    0.04    0.15
   2  -9  10    1.57    0.23
   3   8 -10    4.58    0.62
  -3  -8  10    3.56    0.41
  -3  -8  10    3.07    0.32
   2   8 -10    4.28    0.56
  -2  -8  10    3.87    0.31
  -2  -8  10    3.95    0.38
   1   8 -10   -0.22    0.33
  -1  -8  10   -0.20    0.18
  -1  -8  10   -0.07    0.13
   0   8 -10    0.05    0.27
   0  -8  10    0.04    0.12
   0  -8  10    0.08    0.16
   1  -8  10    0.25    0.13
   1  -8  10    0.38    0.17
  -2   8 -10    0.37    0.22
   2  -8  10   -0.06    0.17
   2  -8  10    0.59    0.16
   3  -8  10   -0.09    0.16
   3  -8  10    0.02    0.14
   4   7 -10    1.31    0.49
  -4  -7  10    0.90    0.23
   3   7 -10    4.34    0.59
  -3  -7  10    4.13    0.33
  -3  -7  10    4.25    0.41
   2   7 -10    0.18    0.38
  -2  -7  10    0.14    0.14
  -2  -7  10    0.37    0.21
   1   7 -10    2.31    0.41
  -1  -7  10    2.28    0.23
  -1  -7  10    2.00    0.27
   0   7 -10    1.40    0.32
   0  -7  10    2.07    0.23
   1  -7  10    1.99    0.22
   1  -7  10    1.70    0.22
  -2   7 -10   -0.23    0.17
   2  -7  10   -0.15    0.11
   2  -7  10   -0.20    0.16
   2  -7  10    0.02    0.11
  -3   7 -10   -0.05    0.19
   3  -7  10    0.42    0.16
   3  -7  10   -0.24    0.11
   4  -7  10    0.16    0.15
   4  -7  10    0.30    0.17
   4   6 -10   -0.45    0.39
  -4  -6  10   -0.02    0.15
   3   6 -10   -0.75    0.35
  -3  -6  10    0.21    0.23
  -3  -6  10   -0.09    0.14
   2   6 -10   -0.07    0.33
  -2  -6  10    0.14    0.18
  -2  -6  10   -0.07    0.12
   1   6 -10    0.86    0.32
  -1  -6  10    0.79    0.16
  -1  -6  10    0.61    0.18
   0   6 -10    0.01    0.23
   0  -6  10   -0.14    0.11
   0  -6  10   -0.08    0.13
   1  -6  10    0.00    0.12
   1  -6  10    0.07    0.11
  -2   6 -10    2.01    0.29
   2  -6  10    2.11    0.21
   2  -6  10    2.41    0.24
   2  -6  10    1.77    0.20
  -3   6 -10    0.24    0.18
   3  -6  10    0.09    0.11
   3  -6  10   -0.03    0.11
   3  -6  10   -0.08    0.13
   4  -6  10    0.30    0.14
   4  -6  10    0.31    0.15
   5   5 -10   -0.11    0.15
   5   5 -10   -0.64    0.40
  -5  -5  10    0.22    0.17
  -4  -5  10    0.08    0.15
   3   5 -10   -0.07    0.33
  -3  -5  10    0.02    0.20
  -3  -5  10   -0.12    0.13
   2   5 -10   -0.16    0.29
  -2  -5  10   -0.02    0.16
  -2  -5  10   -0.03    0.13
   1   5 -10   -0.06    0.26
   1   5 -10   -0.06    0.09
  -1  -5  10    0.16    0.14
  -1  -5  10    0.07    0.14
   0   5 -10    2.51    0.34
   0  -5  10    2.64    0.23
   0  -5  10    2.24    0.22
   1  -5  10    6.36    0.31
   1  -5  10    6.45    0.30
   1  -5  10    6.36    0.30
  -2   5 -10    0.14    0.17
   2  -5  10    0.07    0.13
   2  -5  10    0.10    0.12
   2  -5  10   -0.04    0.10
  -3   5 -10    0.87    0.23
   3  -5  10    1.27    0.17
   3  -5  10    1.12    0.18
   3  -5  10    0.95    0.16
  -4   5 -10    0.08    0.21
   4  -5  10    0.05    0.12
   4  -5  10    0.33    0.14
   5  -5  10    0.05    0.13
   5   4 -10    0.40    0.15
   5   4 -10   -0.01    0.42
  -5  -4  10    0.17    0.16
   4   4 -10    0.57    0.41
  -4  -4  10    1.01    0.20
   3   4 -10   -0.12    0.31
  -3  -4  10   -0.09    0.18
  -3  -4  10    0.02    0.13
   2   4 -10    0.17    0.08
   2   4 -10    0.52    0.29
  -2  -4  10    0.19    0.16
  -2  -4  10    0.32    0.14
   1   4 -10    6.65    0.48
  -1  -4  10    6.93    0.32
  -1  -4  10    7.21    0.34
   0   4 -10    0.42    0.22
   0  -4  10    0.02    0.11
   0  -4  10    0.09    0.12
   1  -4  10    0.83    0.14
   1  -4  10    0.76    0.14
   1  -4  10    0.66    0.14
  -2   4 -10    9.60    0.49
   2  -4  10    9.92    0.37
   2  -4  10    9.69    0.36
   2  -4  10    9.59    0.38
  -3   4 -10    5.24    0.41
   3  -4  10    6.15    0.31
   3  -4  10    6.32    0.29
  -4   4 -10    7.40    0.49
   4  -4  10    7.64    0.33
   4  -4  10    7.30    0.36
   5  -4  10    1.12    0.18
   5  -4  10    1.26    0.20
   5   3 -10    0.11    0.12
   5   3 -10    0.23    0.41
   5   3 -10    0.42    0.12
  -5  -3  10    0.12    0.16
   4   3 -10    0.97    0.37
  -4  -3  10    0.64    0.18
   3   3 -10    0.43    0.29
   3   3 -10    0.22    0.07
  -3  -3  10    0.03    0.13
  -3  -3  10    0.20    0.16
   2   3 -10    0.42    0.11
   2   3 -10    0.75    0.10
   2   3 -10    0.76    0.27
  -2  -3  10    0.44    0.15
  -2  -3  10    0.69    0.15
   1   3 -10    0.51    0.12
   1   3 -10    0.70    0.25
  -1  -3  10    0.74    0.14
  -1  -3  10    0.56    0.13
   0   3 -10    0.74    0.22
   0  -3  10    0.53    0.13
   0  -3  10    0.44    0.11
  -1   3 -10    0.20    0.16
   1  -3  10   -0.12    0.11
   1  -3  10    0.27    0.10
   1  -3  10   -0.03    0.11
  -2   3 -10   -0.03    0.15
   2  -3  10    0.04    0.10
   2  -3  10   -0.11    0.10
  -3   3 -10   15.11    0.64
   3  -3  10   14.94    0.52
   3  -3  10   15.19    0.46
  -4   3 -10    0.56    0.22
   4  -3  10    0.29    0.12
   4  -3  10    0.25    0.13
  -5   3 -10    2.43    0.37
   5  -3  10    1.87    0.26
   5  -3  10    2.15    0.21
   5   2 -10    1.24    0.43
   5   2 -10    1.73    0.17
  -5  -2  10    1.49    0.23
   4   2 -10    0.15    0.10
   4   2 -10    0.07    0.09
   4   2 -10   -0.19    0.33
  -4  -2  10    0.09    0.14
   3   2 -10    0.59    0.10
   3   2 -10    0.77    0.29
  -3  -2  10    0.45    0.15
   2   2 -10   -0.10    0.21
   2   2 -10    0.13    0.11
   2   2 -10    0.16    0.08
   2   2 -10    0.21    0.09
  -2  -2  10    0.16    0.12
  -2  -2  10    0.04    0.12
   1   2 -10    0.77    0.09
   1   2 -10    0.41    0.12
  -1  -2  10    0.67    0.13
  -1  -2  10    0.66    0.12
   0   2 -10    4.07    0.15
   0   2 -10    3.49    0.32
   0   2 -10    4.03    0.32
   0  -2  10    4.14    0.24
   0  -2  10    3.96    0.21
  -1   2 -10    0.00    0.13
   1  -2  10    0.38    0.10
   1  -2  10    0.14    0.08
   1  -2  10    0.13    0.11
  -2   2 -10    6.11    0.38
   2  -2  10    5.79    0.24
   2  -2  10    6.31    0.28
  -3   2 -10    0.29    0.18
   3  -2  10    0.23    0.10
   3  -2  10    0.14    0.10
  -4   2 -10    4.52    0.39
   4  -2  10    4.14    0.23
   4  -2  10    4.28    0.29
  -5   2 -10    0.79    0.29
   5  -2  10    1.37    0.22
   5  -2  10    1.36    0.17
   5   1 -10   -0.38    0.36
   5   1 -10    0.18    0.11
  -5  -1  10   -0.12    0.14
   4   1 -10    0.00    0.07
   4   1 -10    0.01    0.09
   4   1 -10    0.19    0.33
  -4  -1  10   -0.16    0.13
   3   1 -10    0.15    0.08
   3   1 -10    0.19    0.09
   3   1 -10   -0.02    0.26
   3   1 -10    0.11    0.07
  -3  -1  10    0.27    0.14
   2   1 -10    0.86    0.24
   2   1 -10    1.16    0.14
   2   1 -10    0.59    0.14
   2   1 -10    0.84    0.09
  -2  -1  10    1.04    0.16
  -2  -1  10    0.71    0.12
   1   1 -10    2.72    0.32
   1   1 -10    2.29    0.31
  -1  -1  10    2.55    0.17
  -1  -1  10    2.91    0.22
   0   1 -10    0.10    0.11
   0  -1  10    0.16    0.08
   0  -1  10    0.21    0.08
   0  -1  10    0.20    0.11
  -1   1 -10    6.94    0.22
  -1   1 -10    6.92    0.37
   1  -1  10    6.98    0.28
   1  -1  10    6.73    0.24
  -2   1 -10    0.53    0.17
   2  -1  10    0.62    0.10
   2  -1  10    0.55    0.11
  -3   1 -10    3.73    0.33
   3  -1  10    3.33    0.24
   3  -1  10    3.52    0.19
  -4   1 -10    0.24    0.20
   4  -1  10   -0.04    0.09
   4  -1  10    0.01    0.12
  -5   1 -10   -0.16    0.24
   5  -1  10    0.16    0.16
   5  -1  10    0.29    0.11
   5   0 -10    1.41    0.17
   5   0 -10    1.14    0.40
  -5   0  10    0.77    0.18
   4   0 -10    1.35    0.12
   4   0 -10    1.63    0.16
   4   0 -10    0.92    0.35
  -4   0  10    1.19    0.18
   3   0 -10    0.66    0.11
   3   0 -10    0.73    0.11
   3   0 -10    0.33    0.26
  -3   0  10    0.53    0.15
   2   0 -10    0.29    0.17
   2   0 -10    0.09    0.20
   2   0 -10   -0.05    0.07
   2   0 -10   -0.05    0.12
   2   0 -10    0.09    0.09
  -2   0  10    0.06    0.12
  -2   0  10    0.07    0.07
   1   0 -10    3.00    0.31
   1   0 -10    3.22    0.15
   1   0 -10    3.58    0.36
   1   0 -10    2.78    0.24
  -1   0  10    2.97    0.22
  -1   0  10    3.06    0.16
   0   0 -10    0.42    0.10
   0   0 -10    0.34    0.13
   0   0 -10    0.44    0.06
   0   0 -10    0.44    0.05
   0   0  10    0.52    0.12
   0   0  10    0.51    0.08
  -1   0 -10    9.48    0.26
  -1   0 -10    9.99    0.49
   1   0  10    9.85    0.28
   1   0  10    9.85    0.34
  -2   0 -10   18.89    0.67
   2   0  10   18.49    0.47
   2   0  10   17.91    0.56
  -3   0 -10   20.23    0.75
   3   0  10   20.63    0.53
   3   0  10   19.92    0.64
  -4   0 -10    2.62    0.33
   4   0  10    2.86    0.26
   4   0  10    3.16    0.19
  -5   0 -10    0.79    0.29
   5   0  10    0.48    0.11
   5   0  10    0.49    0.18
   5  -1 -10   -0.25    0.10
   5  -1 -10   -0.51    0.34
  -5   1  10   -0.26    0.13
   4  -1 -10    1.90    0.36
   4  -1 -10    2.75    0.19
  -4   1  10    2.64    0.24
   3  -1 -10    0.51    0.25
   3  -1 -10    0.29    0.10
   3  -1 -10    0.30    0.10
  -3   1  10    0.52    0.14
   2  -1 -10   -0.03    0.07
   2  -1 -10   -0.07    0.09
   2  -1 -10   -0.11    0.15
   2  -1 -10    0.07    0.13
   2  -1 -10   -0.07    0.18
  -2   1  10    0.04    0.11
   1  -1 -10   -0.17    0.10
   1  -1 -10   -0.02    0.11
   1  -1 -10   -0.02    0.06
   1  -1 -10   -0.02    0.15
  -1   1  10    0.12    0.11
   0  -1 -10   18.44    0.60
   0  -1 -10   17.70    0.53
   0  -1 -10   18.61    0.77
   0  -1 -10   18.08    0.42
   0   1  10   18.13    0.51
  -1  -1 -10    0.01    0.08
  -1  -1 -10    0.03    0.11
   1   1  10    0.06    0.06
   1   1  10    0.09    0.07
  -2  -1 -10   44.56    1.54
  -2  -1 -10   43.87    1.26
   2   1  10   43.34    0.97
   2   1  10   43.68    1.16
  -3  -1 -10    2.49    0.29
   3   1  10    1.89    0.15
   3   1  10    2.18    0.22
  -4  -1 -10    0.03    0.20
   4   1  10    0.05    0.13
   4   1  10    0.02    0.08
  -5  -1 -10    0.36    0.27
   5   1  10    0.22    0.18
   5   1  10    0.19    0.10
   5  -2 -10    2.72    0.21
   5  -2 -10    2.71    0.41
  -5   2  10    2.83    0.27
   4  -2 -10    0.01    0.28
   4  -2 -10    0.40    0.11
  -4   2  10    0.28    0.13
   3  -2 -10    1.78    0.16
   3  -2 -10    2.01    0.18
  -3   2  10    1.89    0.21
   2  -2 -10    2.31    0.19
   2  -2 -10    2.32    0.16
   2  -2 -10    2.37    0.39
  -2   2  10    2.56    0.21
   1  -2 -10    2.62    0.26
   1  -2 -10    2.60    0.19
   1  -2 -10    3.07    0.38
   1  -2 -10    2.48    0.15
   1  -2 -10    2.64    0.17
  -1   2  10    2.65    0.22
   0  -2 -10    0.04    0.10
   0  -2 -10    0.03    0.07
   0  -2 -10   -0.03    0.12
   0  -2 -10    0.01    0.06
  -1  -2 -10    0.33    0.14
  -1  -2 -10    0.41    0.14
  -1  -2 -10    0.38    0.09
   1   2  10    0.43    0.09
   1   2  10    0.40    0.06
  -2  -2 -10    0.01    0.12
  -2  -2 -10    0.18    0.12
   2   2  10    0.15    0.06
   2   2  10    0.17    0.10
  -3  -2 -10   -0.25    0.16
  -3  -2 -10   -0.01    0.12
   3   2  10   -0.06    0.11
   3   2  10    0.01    0.07
  -4  -2 -10    4.83    0.42
   4   2  10    5.42    0.35
   4   2  10    4.96    0.23
  -5  -2 -10   -0.48    0.25
   5   2  10    0.22    0.10
   5   2  10    0.55    0.21
   5  -3 -10    1.10    0.16
   5  -3 -10    1.11    0.34
  -5   3  10    1.26    0.19
   4  -3 -10    0.49    0.12
  -4   3  10    0.12    0.13
   3  -3 -10    1.26    0.16
   3  -3 -10    1.53    0.16
  -3   3  10    1.40    0.15
  -3   3  10    1.55    0.20
   2  -3 -10   -0.12    0.08
   2  -3 -10   -0.01    0.15
   2  -3 -10    0.01    0.09
  -2   3  10    0.15    0.12
   1  -3 -10    2.71    0.17
   1  -3 -10    3.15    0.38
   1  -3 -10    3.09    0.19
  -1   3  10    3.01    0.22
   0  -3 -10    1.20    0.18
   0  -3 -10    0.90    0.10
   0  -3 -10    1.05    0.12
   0  -3 -10    0.81    0.17
  -1  -3 -10    0.67    0.16
  -1  -3 -10    1.10    0.15
  -1  -3 -10    1.13    0.17
   1   3  10    1.00    0.09
   1   3  10    1.11    0.13
  -2  -3 -10    5.06    0.42
  -2  -3 -10    4.47    0.32
   2   3  10    4.58    0.28
   2   3  10    4.75    0.18
  -3  -3 -10    0.20    0.19
  -3  -3 -10   -0.08    0.12
   3   3  10    0.07    0.13
   3   3  10   -0.07    0.06
  -4  -3 -10    4.88    0.43
  -4  -3 -10    5.01    0.43
   4   3  10    5.19    0.23
   4   3  10    6.07    0.37
  -5  -3 -10    1.12    0.32
  -5  -3 -10    0.26    0.18
   5   3  10    0.56    0.12
   5  -4 -10    0.05    0.13
   4  -4 -10    0.07    0.11
  -4   4  10   -0.01    0.08
  -4   4  10   -0.11    0.12
   3  -4 -10    1.90    0.20
   3  -4 -10    2.45    0.19
  -3   4  10    2.09    0.18
  -3   4  10    2.00    0.21
   2  -4 -10    4.63    0.50
   2  -4 -10    4.50    0.25
   2  -4 -10    4.92    0.23
  -2   4  10    4.87    0.27
   1  -4 -10   20.05    0.58
   1  -4 -10   20.68    0.52
   1  -4 -10   20.27    0.91
   0  -4 -10   17.63    0.56
   0  -4 -10   17.51    0.81
  -1  -4 -10    0.49    0.17
  -1  -4 -10    0.60    0.16
   1   4  10    0.78    0.09
  -2  -4 -10    0.09    0.17
  -2  -4 -10    0.00    0.14
   2   4  10    0.02    0.07
  -3  -4 -10    0.30    0.17
  -3  -4 -10    0.67    0.23
   3   4  10    0.62    0.10
  -4  -4 -10    3.15    0.40
  -4  -4 -10    2.97    0.39
   4   4  10    3.45    0.20
  -5  -4 -10    0.53    0.33
  -5  -4 -10    0.41    0.20
   5   4  10    0.69    0.13
   5  -5 -10    0.39    0.15
   4  -5 -10    2.21    0.21
  -4   5  10    2.17    0.16
   3  -5 -10    2.90    0.22
   3  -5 -10    3.05    0.22
  -3   5  10    2.85    0.19
  -3   5  10    2.67    0.23
   2  -5 -10   14.18    0.46
   2  -5 -10   14.39    0.78
   2  -5 -10   14.84    0.43
  -2   5  10   14.46    0.46
   1  -5 -10    4.20    0.23
   1  -5 -10    4.22    0.46
   0  -5 -10    0.56    0.12
   0  -5 -10    0.39    0.17
  -1  -5 -10   15.64    0.76
  -1  -5 -10   15.30    0.56
   1   5  10   15.91    0.39
  -2  -5 -10    3.37    0.33
  -2  -5 -10    2.93    0.41
   2   5  10    3.20    0.17
  -3  -5 -10    0.81    0.24
  -3  -5 -10    0.39    0.18
   3   5  10    0.65    0.11
  -4  -5 -10    0.21    0.29
  -4  -5 -10    0.15    0.19
   4   5  10    0.32    0.10
  -4   6  10    0.19    0.10
   3  -6 -10    2.29    0.21
  -3   6  10    2.44    0.19
   2  -6 -10    0.36    0.11
   2  -6 -10    0.36    0.19
  -2   6  10    0.25    0.12
   1  -6 -10    0.43    0.19
   1  -6 -10    0.75    0.13
   0  -6 -10    7.89    0.35
   0  -6 -10    7.08    0.30
   0  -6 -10    7.94    0.56
  -1  -6 -10    4.79    0.34
  -1  -6 -10    4.45    0.46
  -1  -6 -10    4.22    0.24
   1   6  10    4.69    0.18
  -2  -6 -10    0.54    0.23
  -2  -6 -10    0.29    0.17
   2   6  10    0.42    0.09
  -3  -6 -10   -0.09    0.18
  -3  -6 -10    0.18    0.21
   3   6  10   -0.01    0.08
  -4  -6 -10   -0.06    0.19
  -4  -6 -10    0.20    0.29
   4   6  10   -0.01    0.09
  -4   7  10    1.29    0.15
  -3   7  10    0.09    0.11
   2  -7 -10    0.41    0.13
   2  -7 -10    0.47    0.19
  -2   7  10    0.41    0.13
  -2   7  10    0.21    0.12
   1  -7 -10    0.06    0.10
   1  -7 -10    0.05    0.18
   0  -7 -10    0.45    0.20
   0  -7 -10    0.60    0.13
  -1  -7 -10    1.74    0.18
  -1  -7 -10    2.04    0.30
  -1  -7 -10    1.33    0.25
  -2  -7 -10    1.09    0.28
  -2  -7 -10    0.59    0.21
   2   7  10    0.65    0.11
  -3  -7 -10   -0.07    0.27
  -3  -7 -10   -0.08    0.19
   3   7  10    0.03    0.09
  -3   8  10    1.50    0.18
   2  -8 -10    0.40    0.13
  -2   8  10    0.26    0.13
   1  -8 -10    0.37    0.12
   1  -8 -10    0.35    0.21
   0  -8 -10    2.78    0.44
   0  -8 -10    2.54    0.20
  -1  -8 -10    0.14    0.11
  -1  -8 -10    0.29    0.23
  -1  -8 -10    0.08    0.19
  -2  -8 -10   -0.13    0.19
  -2  -8 -10   -0.01    0.26
  -2  -8 -10   -0.09    0.11
  -3  -8 -10   -0.14    0.28
  -3  -8 -10   -0.11    0.20
  -2   9  10    3.22    0.24
   1  -9 -10    0.49    0.20
   1  -9 -10    0.60    0.13
  -1   9  10    0.26    0.14
   0  -9 -10    1.54    0.19
   0  -9 -10    1.40    0.28
  -1  -9 -10    0.87    0.26
  -1  -9 -10    1.05    0.15
  -1  -9 -10    1.24    0.29
  -2  -9 -10    0.03    0.29
  -2  -9 -10    0.20    0.12
  -2  -9 -10   -0.16    0.20
   1 -10 -10    2.62    0.24
   0 -10 -10    2.05    0.22
   0 -10 -10    2.63    0.47
   2   9 -11   -0.05    0.38
  -2  -9  11    0.11    0.22
  -2  -9  11    0.45    0.18
   1   9 -11   -0.38    0.33
  -1  -9  11    0.00    0.16
  -1  -9  11   -0.03    0.20
   0   9 -11    0.61    0.33
   0  -9  11   -0.01    0.18
   0  -9  11    0.05    0.13
   1  -9  11   -0.11    0.15
   2  -9  11    0.29    0.16
   3   8 -11    0.08    0.40
  -3  -8  11    1.06    0.29
  -3  -8  11    0.56    0.18
   2   8 -11    1.24    0.45
  -2  -8  11    0.44    0.17
  -2  -8  11    0.71    0.24
   1   8 -11    0.03    0.34
  -1  -8  11   -0.10    0.19
  -1  -8  11   -0.23    0.13
   0   8 -11    0.73    0.31
   0  -8  11    0.10    0.18
   0  -8  11    0.08    0.13
   1  -8  11    0.70    0.18
   1  -8  11    0.91    0.17
  -2   8 -11   -0.09    0.20
   2  -8  11   -0.42    0.18
   2  -8  11   -0.16    0.13
   3  -8  11    0.31    0.16
   3  -8  11   -0.21    0.17
   3   7 -11    0.64    0.44
  -3  -7  11    0.30    0.18
  -3  -7  11    0.41    0.25
   2   7 -11   -0.78    0.35
  -2  -7  11   -0.19    0.14
  -2  -7  11    0.10    0.19
   1   7 -11    0.16    0.32
  -1  -7  11    0.11    0.18
  -1  -7  11    0.08    0.13
   0   7 -11    2.88    0.42
   0  -7  11    2.73    0.25
   0  -7  11    2.47    0.27
   1  -7  11    0.04    0.14
   1  -7  11    0.05    0.13
  -2   7 -11    0.00    0.19
   2  -7  11   -0.15    0.12
   2  -7  11    0.09    0.12
  -3   7 -11    1.76    0.30
   3  -7  11    1.65    0.22
   3  -7  11    2.24    0.27
   4   6 -11   -0.88    0.40
  -4  -6  11    0.00    0.16
   3   6 -11    1.05    0.43
  -3  -6  11    1.21    0.22
  -3  -6  11    0.79    0.25
   2   6 -11    0.23    0.35
  -2  -6  11    0.22    0.18
  -2  -6  11    0.14    0.14
   1   6 -11    0.06    0.30
  -1  -6  11    0.58    0.19
  -1  -6  11    0.27    0.14
   0   6 -11   -0.28    0.24
   0  -6  11   -0.01    0.13
   0  -6  11   -0.29    0.13
   1  -6  11    1.24    0.18
   1  -6  11    0.97    0.18
  -2   6 -11    0.01    0.19
   2  -6  11    0.03    0.12
   2  -6  11    0.07    0.12
   2  -6  11   -0.28    0.14
  -3   6 -11    0.14    0.19
   3  -6  11    0.33    0.14
   3  -6  11    0.22    0.13
   3  -6  11    0.35    0.17
   4  -6  11    0.04    0.13
   4  -6  11    0.42    0.17
   4   5 -11    1.72    0.46
  -4  -5  11    2.16    0.27
   3   5 -11    0.31    0.36
  -3  -5  11    0.37    0.15
   2   5 -11    0.00    0.30
  -2  -5  11    0.12    0.14
  -2  -5  11    0.06    0.16
   1   5 -11    0.76    0.30
  -1  -5  11    0.74    0.17
  -1  -5  11    0.93    0.17
   0   5 -11    0.15    0.24
   0  -5  11    0.04    0.13
   0  -5  11    0.05    0.13
   1  -5  11    3.50    0.25
   1  -5  11    3.11    0.24
   1  -5  11    3.21    0.24
  -2   5 -11    9.22    0.51
   2  -5  11    9.64    0.38
   2  -5  11    9.47    0.41
   2  -5  11    9.66    0.38
  -3   5 -11    0.80    0.25
   3  -5  11    0.65    0.15
   3  -5  11    0.65    0.16
   3  -5  11    0.87    0.17
  -4   5 -11    2.71    0.37
   4  -5  11    2.45    0.25
   4  -5  11    2.87    0.25
   5   4 -11    0.28    0.44
   5   4 -11    0.58    0.14
  -5  -4  11    0.42    0.19
   4   4 -11    0.01    0.37
  -4  -4  11    0.03    0.15
   3   4 -11    0.05    0.34
  -3  -4  11    0.10    0.14
   2   4 -11    0.62    0.10
   2   4 -11    0.71    0.32
  -2  -4  11    0.54    0.16
  -2  -4  11    0.43    0.16
   1   4 -11    1.13    0.29
  -1  -4  11    0.73    0.16
  -1  -4  11    0.94    0.17
   0   4 -11    0.59    0.25
   0  -4  11    0.47    0.13
   0  -4  11    0.45    0.14
   1  -4  11    1.52    0.18
   1  -4  11    1.60    0.18
   1  -4  11    1.71    0.19
  -2   4 -11    4.37    0.36
   2  -4  11    4.58    0.27
   2  -4  11    4.41    0.28
   2  -4  11    4.96    0.27
  -3   4 -11    2.32    0.33
   3  -4  11    2.49    0.22
   3  -4  11    2.34    0.22
  -4   4 -11    0.29    0.24
   4  -4  11    0.25    0.14
   4  -4  11    0.40    0.15
   5  -4  11    0.95    0.17
   5  -4  11    0.82    0.19
   5   3 -11    0.35    0.42
   5   3 -11    0.75    0.14
  -5  -3  11    1.08    0.23
   4   3 -11    4.18    0.52
  -4  -3  11    4.07    0.32
   3   3 -11    0.06    0.07
   3   3 -11   -0.37    0.28
  -3  -3  11   -0.12    0.13
   2   3 -11    2.69    0.31
   2   3 -11    3.46    0.44
   2   3 -11    3.05    0.18
  -2  -3  11    2.74    0.24
  -2  -3  11    2.92    0.24
   1   3 -11    6.80    0.47
   1   3 -11    6.47    0.41
  -1  -3  11    6.38    0.30
  -1  -3  11    6.42    0.32
   0   3 -11    0.57    0.23
   0  -3  11    0.43    0.14
   0  -3  11    0.36    0.12
  -1   3 -11    0.05    0.16
   1  -3  11    0.01    0.12
   1  -3  11    0.16    0.10
   1  -3  11    0.04    0.12
  -2   3 -11    5.52    0.37
   2  -3  11    5.75    0.26
   2  -3  11    5.83    0.28
  -3   3 -11    4.53    0.38
   3  -3  11    4.47    0.27
   3  -3  11    4.14    0.24
  -4   3 -11    7.67    0.50
   4  -3  11    7.08    0.37
   4  -3  11    7.25    0.32
  -5   3 -11    0.33    0.26
   5  -3  11    0.17    0.13
   5  -3  11    0.05    0.15
   5   2 -11   -0.09    0.40
   5   2 -11    0.02    0.11
  -5  -2  11   -0.31    0.15
   4   2 -11    0.63    0.12
   4   2 -11    0.38    0.36
  -4  -2  11    0.45    0.16
   3   2 -11    0.47    0.09
   3   2 -11    0.38    0.30
  -3  -2  11    0.40    0.16
   2   2 -11    0.64    0.14
   2   2 -11    0.87    0.12
   2   2 -11    0.82    0.26
  -2  -2  11    0.92    0.17
  -2  -2  11    0.66    0.14
   1   2 -11   18.29    0.69
   1   2 -11   17.58    0.43
   1   2 -11   18.61    0.76
  -1  -2  11   17.99    0.55
  -1  -2  11   17.50    0.55
   0   2 -11    1.87    0.29
   0   2 -11    2.02    0.27
   0   2 -11    1.73    0.11
   0  -2  11    1.86    0.21
   0  -2  11    1.68    0.17
  -1   2 -11    3.23    0.30
   1  -2  11    3.39    0.21
   1  -2  11    3.35    0.20
   1  -2  11    3.10    0.24
  -2   2 -11    1.19    0.22
   2  -2  11    0.93    0.14
   2  -2  11    1.01    0.13
  -3   2 -11    0.19    0.18
   3  -2  11    0.07    0.10
   3  -2  11    0.09    0.10
  -4   2 -11    2.36    0.34
   4  -2  11    2.39    0.20
   4  -2  11    2.05    0.24
  -5   2 -11    3.01    0.42
   5  -2  11    4.31    0.25
   5  -2  11    3.86    0.32
   5   1 -11    0.68    0.14
   5   1 -11    0.52    0.40
  -5  -1  11    0.48    0.18
   4   1 -11    0.22    0.11
   4   1 -11    0.18    0.33
  -4  -1  11    0.22    0.15
   3   1 -11    0.03    0.08
   3   1 -11    0.11    0.09
   3   1 -11   -0.02    0.27
  -3  -1  11    0.06    0.14
   2   1 -11    2.11    0.33
   2   1 -11    2.22    0.15
   2   1 -11    2.35    0.31
   2   1 -11    2.31    0.17
  -2  -1  11    2.11    0.17
  -2  -1  11    2.51    0.24
   1   1 -11   11.13    0.56
   1   1 -11   11.18    0.30
   1   1 -11   10.77    0.51
  -1  -1  11   10.52    0.36
  -1  -1  11   11.00    0.41
   0   1 -11    0.38    0.13
   0  -1  11    0.54    0.13
   0  -1  11    0.44    0.10
  -1   1 -11    0.09    0.04
  -1   1 -11    0.17    0.15
   1  -1  11    0.08    0.09
  -2   1 -11    8.16    0.43
   2  -1  11    8.18    0.28
   2  -1  11    7.99    0.33
  -3   1 -11    1.76    0.27
   3  -1  11    1.41    0.19
   3  -1  11    1.42    0.15
  -4   1 -11    0.44    0.24
   4  -1  11    0.41    0.12
   4  -1  11    0.67    0.16
  -5   1 -11   -0.15    0.23
   5  -1  11   -0.05    0.10
   5  -1  11    0.34    0.16
   5   0 -11    0.60    0.14
   5   0 -11    0.39    0.39
  -5   0  11    0.35    0.17
   4   0 -11   -0.01    0.10
   4   0 -11   -0.46    0.31
  -4   0  11   -0.08    0.13
   3   0 -11    0.04    0.10
   3   0 -11    0.16    0.13
   3   0 -11    0.10    0.26
   3   0 -11   -0.04    0.09
  -3   0  11    0.20    0.14
   2   0 -11    1.43    0.27
   2   0 -11    1.58    0.17
   2   0 -11    0.94    0.18
   2   0 -11    1.44    0.14
  -2   0  11    1.48    0.18
   1   0 -11    0.97    0.18
   1   0 -11    1.03    0.16
   1   0 -11    1.38    0.22
   1   0 -11    1.32    0.12
  -1   0  11    1.47    0.13
  -1   0  11    1.30    0.17
   0   0 -11    0.03    0.06
   0   0 -11    0.00    0.13
   0   0  11    0.02    0.11
   0   0  11    0.05    0.07
  -1   0 -11    3.49    0.15
  -1   0 -11    4.12    0.35
   1   0  11    3.97    0.17
   1   0  11    3.64    0.21
  -2   0 -11    3.32    0.32
   2   0  11    3.65    0.18
   2   0  11    3.32    0.22
  -3   0 -11   17.27    0.69
   3   0  11   17.28    0.58
   3   0  11   17.48    0.48
  -4   0 -11    0.24    0.21
   4   0  11    0.32    0.10
   4   0  11    0.45    0.15
  -5   0 -11    1.48    0.32
   5   0  11    0.99    0.15
   5   0  11    1.25    0.23
   5  -1 -11    0.02    0.12
   5  -1 -11   -0.11    0.36
  -5   1  11   -0.20    0.15
   4  -1 -11   -0.16    0.31
   4  -1 -11    0.27    0.11
  -4   1  11    0.31    0.14
   3  -1 -11    0.05    0.25
   3  -1 -11    0.31    0.10
   3  -1 -11    0.29    0.11
   3  -1 -11    0.39    0.16
  -3   1  11    0.19    0.13
   2  -1 -11    1.29    0.14
   2  -1 -11    1.64    0.25
   2  -1 -11    1.08    0.19
   2  -1 -11    1.64    0.17
  -2   1  11    1.35    0.18
   1  -1 -11    5.05    0.28
   1  -1 -11    5.73    0.46
   1  -1 -11    5.71    0.21
   1  -1 -11    5.44    0.34
  -1   1  11    5.37    0.28
   0  -1 -11    4.07    0.23
   0  -1 -11    4.39    0.28
   0  -1 -11    4.26    0.16
   0  -1 -11    4.36    0.40
   0   1  11    4.35    0.19
  -1  -1 -11    1.58    0.21
  -1  -1 -11    0.95    0.12
  -1  -1 -11    1.64    0.31
   1   1  11    1.36    0.15
   1   1  11    1.28    0.11
  -2  -1 -11    1.00    0.18
  -2  -1 -11    1.55    0.22
   2   1  11    1.49    0.18
   2   1  11    1.40    0.13
  -3  -1 -11    8.43    0.46
   3   1  11    8.23    0.29
   3   1  11    8.62    0.37
  -4  -1 -11    0.96    0.27
   4   1  11    1.00    0.19
   4   1  11    1.09    0.13
  -5  -1 -11    2.41    0.39
   5   1  11    2.22    0.19
   5   1  11    3.20    0.32
   5  -2 -11    0.25    0.13
   5  -2 -11   -0.34    0.30
  -5   2  11    0.07    0.15
   4  -2 -11    5.86    0.26
   4  -2 -11    4.65    0.47
  -4   2  11    5.71    0.31
   3  -2 -11    1.05    0.15
   3  -2 -11    0.99    0.13
   3  -2 -11    0.75    0.26
  -3   2  11    1.00    0.17
   2  -2 -11    2.06    0.16
   2  -2 -11    2.41    0.31
   2  -2 -11    2.18    0.19
   2  -2 -11    1.64    0.23
  -2   2  11    2.40    0.23
   1  -2 -11    7.41    0.30
   1  -2 -11    7.51    0.53
   1  -2 -11    7.13    0.25
   1  -2 -11    7.42    0.36
  -1   2  11    7.49    0.33
   0  -2 -11    0.88    0.09
   0  -2 -11    0.80    0.18
   0  -2 -11    1.14    0.17
  -1  -2 -11    2.07    0.24
  -1  -2 -11    2.16    0.36
   1   2  11    2.56    0.12
   1   2  11    2.26    0.18
  -2  -2 -11    0.29    0.15
  -2  -2 -11    0.23    0.14
   2   2  11    0.34    0.07
   2   2  11    0.39    0.12
  -3  -2 -11    0.12    0.13
  -3  -2 -11   -0.05    0.19
   3   2  11    0.27    0.08
   3   2  11    0.22    0.13
  -4  -2 -11    0.24    0.16
  -4  -2 -11    0.50    0.25
   4   2  11    0.44    0.16
   4   2  11    0.36    0.10
  -5  -2 -11    0.51    0.32
   5   2  11    0.61    0.12
   5  -3 -11    0.87    0.32
   5  -3 -11    2.10    0.21
  -5   3  11    1.75    0.22
   4  -3 -11    0.01    0.11
  -4   3  11    0.09    0.14
   3  -3 -11    5.38    0.28
   3  -3 -11    5.90    0.26
  -3   3  11    6.04    0.31
   2  -3 -11   32.32    0.75
   2  -3 -11   31.90    0.85
   2  -3 -11   32.63    1.31
  -2   3  11   31.79    0.84
   1  -3 -11   14.10    0.47
   1  -3 -11   14.32    0.46
   1  -3 -11   14.89    0.40
   1  -3 -11   15.13    0.75
  -1   3  11   14.50    0.48
   0  -3 -11   12.77    0.67
   0  -3 -11   12.64    0.34
   0  -3 -11   12.07    0.45
  -1  -3 -11    0.26    0.14
  -1  -3 -11    0.08    0.14
   1   3  11    0.26    0.06
  -2  -3 -11    7.33    0.50
  -2  -3 -11    7.28    0.40
   2   3  11    7.45    0.24
  -3  -3 -11    0.01    0.14
  -3  -3 -11    0.20    0.18
   3   3  11   -0.02    0.07
  -4  -3 -11    0.86    0.26
  -4  -3 -11    0.49    0.17
   4   3  11    0.64    0.11
  -5  -3 -11    0.42    0.19
  -5  -3 -11    0.68    0.33
   5   3  11    0.86    0.14
   5  -4 -11    1.03    0.17
   4  -4 -11    2.28    0.21
  -4   4  11    2.37    0.23
   3  -4 -11    1.40    0.19
   3  -4 -11    1.68    0.18
  -3   4  11    1.59    0.19
  -3   4  11    1.37    0.16
   2  -4 -11    1.51    0.17
   2  -4 -11    1.26    0.25
   2  -4 -11    1.55    0.18
  -2   4  11    1.68    0.19
   1  -4 -11   11.31    0.67
   1  -4 -11   10.95    0.39
   1  -4 -11   11.58    0.35
  -1   4  11   11.91    0.42
   0  -4 -11   14.49    0.73
   0  -4 -11   14.04    0.49
  -1  -4 -11    2.42    0.27
  -1  -4 -11    3.06    0.41
  -2  -4 -11    0.86    0.22
  -2  -4 -11    0.48    0.17
   2   4  11    0.75    0.09
  -3  -4 -11    0.89    0.21
  -3  -4 -11    1.47    0.29
   3   4  11    1.18    0.13
  -4  -4 -11    0.02    0.18
  -4  -4 -11    0.24    0.25
   4   4  11    0.13    0.08
   4  -5 -11    0.23    0.14
   3  -5 -11    0.74    0.15
   3  -5 -11    0.84    0.15
  -3   5  11    0.83    0.14
  -3   5  11    0.80    0.16
   2  -5 -11    2.84    0.21
   2  -5 -11    2.68    0.21
   2  -5 -11    2.66    0.45
  -2   5  11    2.52    0.23
   1  -5 -11    1.78    0.18
   1  -5 -11    2.09    0.39
   0  -5 -11    4.07    0.23
   0  -5 -11    4.04    0.44
  -1  -5 -11   -0.16    0.15
  -1  -5 -11   -0.07    0.15
  -2  -5 -11    1.16    0.25
  -2  -5 -11    0.81    0.21
   2   5  11    1.14    0.12
  -3  -5 -11   -0.04    0.17
  -3  -5 -11    0.37    0.22
   3   5  11    0.33    0.09
  -4  -5 -11    3.15    0.47
  -4  -5 -11    3.79    0.45
   4   5  11    3.95    0.22
  -4   6  11   -0.02    0.09
   3  -6 -11    0.20    0.12
  -3   6  11    0.18    0.11
   2  -6 -11    0.04    0.18
   2  -6 -11   -0.01    0.10
  -2   6  11    0.03    0.12
   1  -6 -11    0.18    0.11
   1  -6 -11    0.00    0.17
   0  -6 -11   -0.03    0.16
   0  -6 -11    0.00    0.10
  -1  -6 -11    2.40    0.21
  -1  -6 -11    2.96    0.30
  -1  -6 -11    2.45    0.42
  -2  -6 -11    0.19    0.22
  -2  -6 -11   -0.08    0.17
  -3  -6 -11    0.06    0.23
  -3  -6 -11   -0.15    0.18
   3   6  11    0.07    0.09
  -4  -6 -11    1.94    0.37
   4   6  11    1.97    0.19
  -3   7  11    0.06    0.11
   2  -7 -11    0.24    0.18
   2  -7 -11    0.15    0.12
  -2   7  11    0.25    0.13
   1  -7 -11    0.03    0.19
   1  -7 -11   -0.01    0.10
   0  -7 -11    1.49    0.18
   0  -7 -11    1.17    0.24
  -1  -7 -11    0.22    0.11
  -1  -7 -11    0.30    0.21
  -1  -7 -11    0.08    0.18
  -2  -7 -11    1.12    0.28
  -2  -7 -11    0.69    0.22
  -3  -7 -11    0.11    0.28
  -3  -7 -11   -0.15    0.19
  -3   8  11    1.20    0.16
   2  -8 -11    1.54    0.19
  -2   8  11    1.52    0.19
   1  -8 -11    0.31    0.21
   1  -8 -11    0.14    0.11
   0  -8 -11    2.55    0.21
   0  -8 -11    2.86    0.47
  -1  -8 -11    0.73    0.23
  -1  -8 -11    1.15    0.15
  -1  -8 -11    1.34    0.28
  -2  -8 -11   -0.04    0.12
  -2  -8 -11   -0.03    0.19
  -2  -8 -11    0.18    0.27
   2  -9 -11    0.18    0.14
  -2   9  11   -0.11    0.12
   1  -9 -11    1.16    0.16
   1  -9 -11    1.07    0.23
  -1   9  11    1.07    0.18
   0  -9 -11    1.31    0.17
   0  -9 -11    1.15    0.28
  -1  -9 -11    0.23    0.12
  -1  -9 -11    0.12    0.21
  -1  -9 -11    0.47    0.26
  -1  -9  12   -0.21    0.15
  -1  -9  12   -0.02    0.20
   0  -9  12    0.69    0.22
   0  -9  12    1.00    0.19
   1  -9  12   -0.04    0.17
   2   8 -12   -0.18    0.34
  -2  -8  12   -0.17    0.20
  -2  -8  12   -0.12    0.16
   1   8 -12    0.02    0.35
  -1  -8  12    0.05    0.19
  -1  -8  12   -0.08    0.14
   0   8 -12    0.39    0.28
   0  -8  12   -0.16    0.17
   0  -8  12    0.14    0.14
   1  -8  12    0.22    0.18
   1  -8  12   -0.06    0.13
  -2   8 -12    0.18    0.22
   2  -8  12    0.08    0.15
   3   7 -12   -0.66    0.41
  -3  -7  12   -0.03    0.17
   2   7 -12    0.17    0.38
  -2  -7  12   -0.17    0.19
  -2  -7  12    0.09    0.15
   1   7 -12    0.44    0.34
  -1  -7  12    0.18    0.14
  -1  -7  12    0.14    0.17
   0   7 -12    6.24    0.51
   0  -7  12    5.21    0.32
   0  -7  12    4.98    0.34
   1  -7  12    0.13    0.15
   1  -7  12    0.07    0.14
  -2   7 -12    1.37    0.28
   2  -7  12    1.15    0.22
   2  -7  12    1.54    0.23
   2  -7  12    1.24    0.19
  -3   7 -12    0.23    0.23
   3  -7  12    0.14    0.17
   3  -7  12   -0.08    0.13
  -4  -6  12    0.11    0.18
   3   6 -12   -0.32    0.39
  -3  -6  12   -0.07    0.16
   2   6 -12    3.62    0.51
  -2  -6  12    3.04    0.31
  -2  -6  12    2.73    0.27
   1   6 -12    0.08    0.30
  -1  -6  12   -0.03    0.15
  -1  -6  12    0.20    0.14
   0   6 -12    0.09    0.27
   0  -6  12    0.07    0.15
   0  -6  12    0.20    0.14
   1  -6  12    4.81    0.30
   1  -6  12    5.10    0.30
  -2   6 -12    2.36    0.33
   2  -6  12    2.28    0.25
   2  -6  12    1.84    0.23
   2  -6  12    2.30    0.24
  -3   6 -12    7.93    0.50
   3  -6  12    8.21    0.40
   3  -6  12    9.04    0.39
   3  -6  12    7.29    0.36
   4   5 -12    0.55    0.43
  -4  -5  12   -0.06    0.16
   3   5 -12   -0.33    0.35
  -3  -5  12    0.23    0.15
   2   5 -12    0.79    0.34
  -2  -5  12    0.73    0.18
  -2  -5  12    0.40    0.18
   1   5 -12   -0.10    0.28
   1   5 -12   -0.20    0.11
  -1  -5  12   -0.13    0.13
  -1  -5  12    0.12    0.13
   0   5 -12   -0.17    0.25
   0  -5  12    0.11    0.13
   0  -5  12    0.05    0.12
   1  -5  12    1.33    0.19
   1  -5  12    1.67    0.19
   1  -5  12    1.47    0.20
  -2   5 -12    8.65    0.50
   2  -5  12    9.25    0.40
   2  -5  12    8.59    0.38
   2  -5  12    8.67    0.37
  -3   5 -12    2.82    0.37
   3  -5  12    2.34    0.27
   3  -5  12    2.28    0.24
   3  -5  12    2.92    0.25
  -4   5 -12    0.50    0.27
   4  -5  12    0.50    0.16
   4  -5  12    0.93    0.18
   4  -5  12    0.56    0.18
   4   4 -12   -0.30    0.39
  -4  -4  12    0.40    0.19
  -3  -4  12    0.04    0.14
   2   4 -12    0.99    0.35
   2   4 -12    0.85    0.12
  -2  -4  12    0.83    0.18
  -2  -4  12    0.55    0.17
   1   4 -12    1.99    0.32
   1   4 -12    2.17    0.34
  -1  -4  12    2.16    0.22
  -1  -4  12    2.30    0.25
   0   4 -12    1.41    0.30
   0  -4  12    1.34    0.19
   0  -4  12    1.26    0.18
  -1   4 -12    2.43    0.33
   1  -4  12    2.07    0.21
   1  -4  12    1.75    0.22
   1  -4  12    1.92    0.20
  -2   4 -12   -0.09    0.17
   2  -4  12    0.02    0.13
   2  -4  12   -0.07    0.13
   2  -4  12    0.02    0.11
  -3   4 -12    3.44    0.38
   3  -4  12    4.21    0.28
   3  -4  12    4.29    0.27
  -4   4 -12    2.80    0.38
   4  -4  12    2.22    0.25
   4  -4  12    3.27    0.24
   5   3 -12   -0.16    0.11
   5   3 -12   -0.30    0.39
  -5  -3  12   -0.08    0.17
   4   3 -12    0.21    0.11
   4   3 -12    0.01    0.35
  -4  -3  12    0.01    0.16
   3   3 -12    0.32    0.09
   3   3 -12   -0.28    0.30
  -3  -3  12    0.08    0.14
   2   3 -12   -0.04    0.26
   2   3 -12   -0.20    0.11
   2   3 -12   -0.01    0.09
  -2  -3  12    0.07    0.15
   1   3 -12    0.17    0.24
   1   3 -12    0.14    0.13
  -1  -3  12    0.18    0.12
  -1  -3  12    0.17    0.14
   0   3 -12    4.13    0.39
   0   3 -12    3.94    0.35
   0  -3  12    4.01    0.27
   0  -3  12    3.77    0.23
  -1   3 -12   -0.13    0.17
   1  -3  12   -0.22    0.12
   1  -3  12   -0.04    0.13
   1  -3  12    0.14    0.10
  -2   3 -12    0.82    0.22
   2  -3  12    0.71    0.14
   2  -3  12    0.91    0.15
   2  -3  12    0.80    0.17
  -3   3 -12    0.11    0.19
   3  -3  12    0.08    0.11
   3  -3  12    0.24    0.12
  -4   3 -12    0.59    0.26
   4  -3  12    0.29    0.14
   4  -3  12    0.52    0.14
   5   2 -12    0.50    0.14
   5   2 -12    0.13    0.42
  -5  -2  12    0.43    0.19
   4   2 -12    0.08    0.36
   4   2 -12    0.12    0.11
  -4  -2  12    0.22    0.15
   3   2 -12    0.08    0.09
   3   2 -12   -0.03    0.31
   3   2 -12    0.10    0.09
  -3  -2  12    0.02    0.14
   2   2 -12    0.73    0.13
   2   2 -12    0.82    0.27
   2   2 -12    0.44    0.14
  -2  -2  12    0.96    0.17
   1   2 -12    2.37    0.36
   1   2 -12    2.50    0.30
  -1  -2  12    2.03    0.19
  -1  -2  12    2.53    0.24
   0   2 -12   10.60    0.53
   0   2 -12    9.96    0.49
   0  -2  12    9.75    0.37
   0  -2  12   10.02    0.40
  -1   2 -12    3.30    0.31
   1  -2  12    3.23    0.25
   1  -2  12    3.11    0.20
   1  -2  12    3.13    0.22
  -2   2 -12    6.96    0.43
   2  -2  12    6.72    0.31
   2  -2  12    6.74    0.27
  -3   2 -12    6.47    0.44
   3  -2  12    6.21    0.27
   3  -2  12    5.97    0.31
  -4   2 -12    0.61    0.25
   4  -2  12    0.33    0.14
   4  -2  12    0.33    0.12
   5  -2  12    0.29    0.13
   5   1 -12   -0.25    0.39
   5   1 -12    0.18    0.12
  -5  -1  12    0.17    0.18
   4   1 -12    0.12    0.11
   4   1 -12   -0.32    0.33
  -4  -1  12    0.06    0.14
   3   1 -12   -0.32    0.27
   3   1 -12   -0.05    0.09
   3   1 -12   -0.02    0.09
  -3  -1  12   -0.01    0.13
   2   1 -12    1.24    0.19
   2   1 -12    1.58    0.17
   2   1 -12    1.44    0.14
   2   1 -12    1.24    0.29
  -2  -1  12    1.69    0.20
   1   1 -12    0.24    0.08
   1   1 -12    0.59    0.22
   1   1 -12    0.30    0.16
  -1  -1  12    0.34    0.15
  -1  -1  12    0.40    0.10
   0   1 -12   -0.08    0.04
   0   1 -12    0.02    0.13
   0   1 -12    0.04    0.06
   0  -1  12   -0.08    0.08
   0  -1  12    0.15    0.13
  -1   1 -12   25.58    0.96
  -1   1 -12   24.66    0.83
  -1   1 -12   23.47    0.52
   1  -1  12   24.05    0.60
   1  -1  12   24.73    0.71
  -2   1 -12    6.11    0.39
   2  -1  12    6.38    0.25
   2  -1  12    6.25    0.29
  -3   1 -12    1.30    0.26
   3  -1  12    1.00    0.16
   3  -1  12    0.88    0.13
  -4   1 -12    0.16    0.23
   4  -1  12    0.15    0.10
   4  -1  12    0.20    0.13
  -5   1 -12    0.53    0.30
   5  -1  12    0.82    0.15
   5  -1  12    1.02    0.22
   5   0 -12   -0.63    0.39
   5   0 -12    0.09    0.12
  -5   0  12   -0.05    0.16
   4   0 -12    1.39    0.38
   4   0 -12    1.92    0.18
  -4   0  12    1.86    0.23
   3   0 -12    0.81    0.31
   3   0 -12    1.06    0.13
   3   0 -12    1.36    0.17
   3   0 -12    1.86    0.34
  -3   0  12    1.25    0.19
   2   0 -12    1.00    0.12
   2   0 -12    1.14    0.27
   2   0 -12    1.31    0.17
   2   0 -12    0.86    0.18
  -2   0  12    1.04    0.18
   1   0 -12    0.11    0.15
   1   0 -12    0.31    0.19
   1   0 -12    0.10    0.08
  -1   0  12    0.13    0.13
   0   0 -12    0.56    0.16
   0   0 -12    0.82    0.08
   0   0  12    0.85    0.16
   0   0  12    0.74    0.10
  -1   0 -12    2.13    0.33
  -1   0 -12    2.14    0.25
   1   0  12    2.24    0.17
   1   0  12    2.08    0.15
  -2   0 -12    0.03    0.12
  -2   0 -12    0.04    0.16
   2   0  12    0.17    0.09
   2   0  12    0.11    0.09
  -3   0 -12    1.56    0.27
   3   0  12    1.21    0.17
   3   0  12    1.20    0.15
  -4   0 -12    0.19    0.21
   4   0  12    0.26    0.14
   4   0  12   -0.08    0.09
  -5   0 -12    0.15    0.25
   5   0  12   -0.03    0.17
   5   0  12   -0.04    0.11
   5  -1 -12    0.43    0.13
   5  -1 -12   -0.48    0.31
  -5   1  12    0.28    0.18
   4  -1 -12    1.09    0.36
   4  -1 -12    1.65    0.18
  -4   1  12    2.03    0.26
   3  -1 -12    2.26    0.38
   3  -1 -12    1.64    0.19
   3  -1 -12    1.03    0.30
   3  -1 -12    1.52    0.17
  -3   1  12    1.28    0.20
   2  -1 -12    1.83    0.16
   2  -1 -12    1.79    0.27
   2  -1 -12    1.33    0.22
   2  -1 -12    2.08    0.19
  -2   1  12    2.23    0.23
   1  -1 -12    0.82    0.10
   1  -1 -12    0.63    0.18
   1  -1 -12    1.15    0.21
  -1   1  12    0.72    0.16
   0  -1 -12    0.06    0.13
   0  -1 -12    0.09    0.14
   0  -1 -12    0.01    0.06
   0   1  12    0.05    0.12
  -1  -1 -12    6.21    0.35
  -1  -1 -12    6.58    0.46
   1   1  12    6.32    0.27
   1   1  12    6.42    0.21
  -2  -1 -12    0.47    0.15
  -2  -1 -12    1.04    0.20
   2   1  12    0.77    0.14
   2   1  12    0.75    0.10
  -3  -1 -12    5.89    0.44
  -3  -1 -12    6.15    0.41
   3   1  12    6.13    0.24
   3   1  12    6.16    0.33
  -4  -1 -12   -0.17    0.19
   4   1  12    0.08    0.09
   5   1  12    0.25    0.12
   5  -2 -12    0.07    0.12
   5  -2 -12   -0.37    0.29
  -5   2  12   -0.07    0.15
   4  -2 -12   -0.01    0.11
  -4   2  12    0.01    0.14
   3  -2 -12    1.78    0.20
   3  -2 -12    1.76    0.30
   3  -2 -12    2.36    0.40
   3  -2 -12    2.10    0.18
  -3   2  12    1.71    0.21
   2  -2 -12    5.02    0.50
   2  -2 -12    4.87    0.36
   2  -2 -12    5.04    0.23
   2  -2 -12    4.92    0.26
  -2   2  12    5.20    0.30
   1  -2 -12   14.08    0.38
   1  -2 -12   14.25    0.75
   1  -2 -12   13.85    0.46
  -1   2  12   14.19    0.49
   0  -2 -12    0.16    0.07
   0  -2 -12    0.06    0.13
   0  -2 -12    0.21    0.16
  -1  -2 -12    1.05    0.20
  -1  -2 -12    0.65    0.17
  -2  -2 -12    2.21    0.34
  -2  -2 -12    2.25    0.27
   2   2  12    2.37    0.14
  -3  -2 -12    3.50    0.36
  -3  -2 -12    3.45    0.37
   3   2  12    3.75    0.19
  -4  -2 -12    0.47    0.18
  -4  -2 -12    0.97    0.27
   4   2  12    0.73    0.12
   5  -3 -12   -0.02    0.12
   4  -3 -12    1.26    0.16
  -4   3  12    0.99    0.18
   3  -3 -12    9.31    0.37
   3  -3 -12   10.37    0.63
   3  -3 -12    9.75    0.34
  -3   3  12    9.70    0.40
   2  -3 -12   20.57    0.62
   2  -3 -12   21.12    0.98
   2  -3 -12   20.84    0.54
  -2   3  12   20.73    0.62
   1  -3 -12    2.46    0.42
   1  -3 -12    2.45    0.21
   1  -3 -12    2.57    0.18
   1  -3 -12    2.40    0.21
  -1   3  12    2.29    0.24
   0  -3 -12    8.20    0.26
   0  -3 -12    7.59    0.55
   0  -3 -12    7.82    0.36
  -1  -3 -12    2.34    0.26
  -1  -3 -12    2.05    0.37
  -2  -3 -12    0.06    0.15
  -2  -3 -12    0.25    0.17
   2   3  12    0.33    0.07
  -3  -3 -12    1.83    0.28
  -3  -3 -12    0.99    0.20
   3   3  12    1.51    0.14
  -4  -3 -12   -0.11    0.15
  -4  -3 -12   -0.04    0.22
   4   3  12   -0.01    0.08
   4  -4 -12    0.40    0.14
  -4   4  12    0.08    0.14
   3  -4 -12    1.51    0.19
   3  -4 -12    1.17    0.15
  -3   4  12    1.25    0.19
   2  -4 -12   -0.23    0.10
   2  -4 -12    0.02    0.11
   2  -4 -12   -0.01    0.18
  -2   4  12   -0.28    0.13
   1  -4 -12    1.11    0.15
   1  -4 -12    1.18    0.14
   1  -4 -12    0.93    0.22
  -1   4  12    1.30    0.18
   0  -4 -12    1.08    0.22
   0  -4 -12    1.59    0.20
  -1  -4 -12    0.12    0.16
  -1  -4 -12    0.18    0.16
  -2  -4 -12   -0.05    0.15
  -2  -4 -12    0.22    0.18
   2   4  12    0.08    0.06
  -3  -4 -12    0.35    0.23
  -3  -4 -12    0.17    0.17
   3   4  12    0.23    0.08
  -4  -4 -12    0.40    0.21
  -4  -4 -12    1.05    0.32
   4   4  12    0.86    0.12
   4  -5 -12    0.04    0.14
   3  -5 -12    0.33    0.14
   3  -5 -12    0.63    0.15
  -3   5  12    0.36    0.13
  -3   5  12    0.30    0.15
   2  -5 -12   -0.02    0.10
   2  -5 -12    0.03    0.18
   2  -5 -12   -0.15    0.11
  -2   5  12   -0.20    0.12
   1  -5 -12   -0.02    0.16
  -1   5  12    0.01    0.13
   0  -5 -12    0.38    0.12
   0  -5 -12    0.12    0.17
   0  -5 -12    0.17    0.14
  -1  -5 -12    3.90    0.32
  -1  -5 -12    3.90    0.44
  -2  -5 -12    0.08    0.18
  -2  -5 -12    0.31    0.21
  -3  -5 -12    0.68    0.25
  -3  -5 -12    0.28    0.20
  -4  -5 -12    1.16    0.32
   4   5  12    0.72    0.12
   3  -6 -12    0.61    0.14
  -3   6  12    0.34    0.12
   2  -6 -12    0.93    0.15
   2  -6 -12    0.81    0.23
  -2   6  12    0.83    0.16
   1  -6 -12    5.64    0.54
   1  -6 -12    5.51    0.28
  -1   6  12    6.35    0.32
   0  -6 -12    0.34    0.19
   0  -6 -12    0.62    0.13
  -1  -6 -12   -0.05    0.12
  -1  -6 -12   -0.02    0.18
  -1  -6 -12    0.29    0.19
  -2  -6 -12   -0.21    0.16
  -2  -6 -12    0.46    0.23
  -3  -6 -12    2.85    0.39
  -3  -6 -12    1.60    0.29
   3  -7 -12    2.06    0.23
  -3   7  12    2.35    0.21
   2  -7 -12    2.07    0.20
   2  -7 -12    2.41    0.43
  -2   7  12    1.54    0.20
   1  -7 -12    2.63    0.46
   1  -7 -12    2.24    0.20
   0  -7 -12    0.59    0.13
   0  -7 -12    0.44    0.21
  -1  -7 -12   -0.12    0.18
  -1  -7 -12    0.21    0.20
  -1  -7 -12   -0.05    0.11
  -2  -7 -12   -0.10    0.18
  -2  -7 -12    0.30    0.24
  -3  -7 -12   -0.18    0.20
  -3  -7 -12    0.47    0.29
   2  -8 -12    1.57    0.20
  -2   8  12    1.89    0.21
   1  -8 -12    0.84    0.26
   1  -8 -12    0.76    0.14
   0  -8 -12    0.16    0.11
   0  -8 -12    0.09    0.20
  -1  -8 -12    0.76    0.25
  -1  -8 -12    0.55    0.24
  -1  -8 -12    0.96    0.15
  -2  -8 -12    1.68    0.35
  -2  -8 -12    1.07    0.27
  -2  -8 -12    1.65    0.19
   1  -9 -12    0.81    0.24
   0  -9 -12    0.37    0.24
   1   8 -13   -0.10    0.30
  -1  -8  13   -0.24    0.19
  -1  -8  13    0.31    0.16
   0  -8  13    0.94    0.20
   0  -8  13    0.71    0.21
  -1   8 -13   -0.13    0.22
   1  -8  13   -0.05    0.14
   1  -8  13    0.09    0.17
   2   7 -13   -0.24    0.36
  -2  -7  13   -0.25    0.14
   1   7 -13    0.25    0.33
  -1  -7  13   -0.22    0.18
  -1  -7  13   -0.07    0.14
   0   7 -13    0.40    0.28
   0  -7  13    0.06    0.16
   0  -7  13    0.06    0.15
  -1   7 -13    6.94    0.53
   1  -7  13    6.38    0.37
   1  -7  13    6.98    0.36
  -2   7 -13    0.16    0.22
   2  -7  13    0.08    0.19
   2  -7  13    0.28    0.15
   2  -7  13    0.10    0.14
   3   6 -13   -0.23    0.42
  -3  -6  13    0.08    0.17
   2   6 -13    0.13    0.35
  -2  -6  13    0.00    0.15
   1   6 -13    0.46    0.32
  -1  -6  13    0.36    0.18
  -1  -6  13    0.38    0.16
   0   6 -13    1.04    0.33
   0  -6  13    0.85    0.18
   0  -6  13    0.50    0.17
  -1   6 -13    1.09    0.27
   1  -6  13    1.54    0.21
   1  -6  13    1.57    0.21
  -2   6 -13    4.00    0.40
   2  -6  13    3.94    0.29
   2  -6  13    4.55    0.31
   2  -6  13    4.76    0.31
  -3   6 -13    0.91    0.25
   3  -6  13    1.13    0.20
   3  -6  13    0.82    0.17
   3  -6  13    0.63    0.19
  -4  -5  13    0.00    0.17
   3   5 -13    0.46    0.41
  -3  -5  13    0.32    0.16
   2   5 -13    1.19    0.38
  -2  -5  13    0.50    0.17
   1   5 -13    0.57    0.30
  -1  -5  13    0.62    0.18
  -1  -5  13    0.54    0.17
   0   5 -13    0.13    0.26
   0  -5  13   -0.12    0.12
   0  -5  13    0.17    0.14
  -1   5 -13    2.91    0.36
   1  -5  13    2.37    0.25
   1  -5  13    2.09    0.23
  -2   5 -13    1.52    0.29
   2  -5  13    1.84    0.22
   2  -5  13    1.78    0.22
   2  -5  13    1.88    0.22
  -3   5 -13    3.76    0.41
   3  -5  13    3.65    0.28
   3  -5  13    3.88    0.31
   3  -5  13    4.24    0.29
   4   4 -13   -0.17    0.38
  -4  -4  13   -0.04    0.17
   3   4 -13   -0.30    0.34
  -3  -4  13   -0.06    0.14
   2   4 -13    3.62    0.46
   2   4 -13    3.18    0.20
  -2  -4  13    3.48    0.29
   1   4 -13    0.75    0.29
   1   4 -13    0.17    0.15
  -1  -4  13    0.74    0.18
  -1  -4  13    0.46    0.15
   0   4 -13    1.83    0.31
   0   4 -13    0.92    0.17
   0  -4  13    1.31    0.20
  -1   4 -13    0.17    0.19
   1  -4  13    0.14    0.13
   1  -4  13    0.09    0.11
  -2   4 -13    0.58    0.22
   2  -4  13    0.68    0.18
   2  -4  13    0.37    0.14
   2  -4  13    0.49    0.16
  -3   4 -13    0.29    0.24
   3  -4  13    0.85    0.17
   3  -4  13    0.42    0.15
   3  -4  13    0.69    0.19
  -4   4 -13    1.41    0.32
   4  -4  13    1.56    0.23
   4  -4  13    2.04    0.22
   4   3 -13   -0.66    0.34
   4   3 -13   -0.04    0.11
  -4  -3  13   -0.02    0.15
   3   3 -13   -0.10    0.32
  -3  -3  13    0.21    0.16
   2   3 -13    4.71    0.24
   2   3 -13    4.03    0.47
  -2  -3  13    4.55    0.31
   1   3 -13    0.62    0.26
   1   3 -13    0.28    0.15
  -1  -3  13    0.46    0.13
  -1  -3  13    0.59    0.17
   0   3 -13    2.15    0.32
   0   3 -13    1.86    0.33
   0  -3  13    1.65    0.20
   0  -3  13    1.84    0.24
  -1   3 -13    0.96    0.23
   1  -3  13    1.34    0.20
   1  -3  13    0.97    0.15
   1  -3  13    1.05    0.16
  -2   3 -13    2.27    0.31
   2  -3  13    3.09    0.23
   2  -3  13    2.47    0.26
   2  -3  13    2.90    0.23
  -3   3 -13    0.80    0.25
   3  -3  13    0.83    0.16
   3  -3  13    0.88    0.16
  -4   3 -13    0.56    0.26
   4  -3  13    0.16    0.13
   4  -3  13    0.08    0.13
   4   2 -13   -0.18    0.11
   4   2 -13   -0.58    0.35
  -4  -2  13    0.01    0.15
   3   2 -13    1.30    0.17
   3   2 -13    1.29    0.37
   3   2 -13    1.26    0.16
  -3  -2  13    1.55    0.22
   2   2 -13    0.15    0.15
   2   2 -13    0.37    0.26
   2   2 -13    0.40    0.10
   2   2 -13    0.31    0.12
  -2  -2  13    0.63    0.17
   1   2 -13    1.58    0.28
   1   2 -13    0.94    0.19
  -1  -2  13    1.49    0.20
   0   2 -13    0.08    0.19
   0   2 -13    0.05    0.14
   0  -2  13    0.00    0.14
   0  -2  13    0.09    0.10
  -1   2 -13    2.27    0.30
  -1   2 -13    1.90    0.32
   1  -2  13    2.09    0.20
   1  -2  13    2.36    0.25
   1  -2  13    2.21    0.20
  -2   2 -13   21.52    0.81
   2  -2  13   21.99    0.68
   2  -2  13   21.19    0.58
  -3   2 -13    1.22    0.26
   3  -2  13    1.38    0.17
   3  -2  13    1.25    0.18
  -4   2 -13    1.96    0.34
   4  -2  13    1.62    0.19
   4  -2  13    1.61    0.24
   4   1 -13    0.61    0.13
   4   1 -13    0.21    0.36
  -4  -1  13    0.42    0.17
   3   1 -13    0.70    0.13
   3   1 -13    0.66    0.33
  -3  -1  13    0.67    0.17
   2   1 -13    0.98    0.28
   2   1 -13    0.81    0.12
   2   1 -13    0.62    0.17
   2   1 -13    1.09    0.15
  -2  -1  13    1.00    0.19
   1   1 -13    1.52    0.22
   1   1 -13    2.24    0.15
   1   1 -13    2.57    0.35
  -1  -1  13    2.25    0.24
   0   1 -13    4.50    0.44
   0   1 -13    4.46    0.17
   0  -1  13    4.42    0.30
  -1   1 -13    2.71    0.29
  -1   1 -13    2.88    0.35
   1  -1  13    3.31    0.22
   1  -1  13    3.18    0.19
   1  -1  13    2.74    0.26
  -2   1 -13   25.17    0.88
   2  -1  13   23.79    0.62
   2  -1  13   24.80    0.74
  -3   1 -13    0.76    0.24
   3  -1  13    0.69    0.13
   3  -1  13    0.46    0.14
  -4   1 -13    0.97    0.29
   4  -1  13    0.85    0.18
   4  -1  13    0.94    0.14
   5   0 -13    2.95    0.23
   4   0 -13    0.22    0.12
   4   0 -13    0.35    0.13
   4   0 -13   -0.42    0.32
  -4   0  13    0.05    0.15
   3   0 -13    1.79    0.19
   3   0 -13    2.43    0.38
   3   0 -13    1.76    0.17
   3   0 -13    1.39    0.35
  -3   0  13    1.87    0.25
   2   0 -13    7.83    0.48
   2   0 -13    7.51    0.27
   2   0 -13    8.00    0.32
   2   0 -13    7.02    0.53
  -2   0  13    7.52    0.36
   1   0 -13   -0.03    0.19
   1   0 -13   -0.16    0.07
   1   0 -13   -0.12    0.15
  -1   0  13    0.03    0.14
   0   0 -13    0.56    0.18
   0   0 -13    0.33    0.17
   0   0 -13    0.57    0.08
   0   0  13    0.55    0.16
  -1   0 -13    0.18    0.15
  -1   0 -13    0.30    0.16
   1   0  13    0.31    0.10
  -2   0 -13    1.23    0.25
  -2   0 -13    0.63    0.17
   2   0  13    0.80    0.12
   2   0  13    0.98    0.14
  -3   0 -13    0.36    0.22
   3   0  13    0.57    0.12
   3   0  13    0.55    0.14
  -4   0 -13    1.66    0.31
   4   0  13    1.49    0.17
   4  -1 -13    0.04    0.11
   4  -1 -13   -0.01    0.12
  -4   1  13    0.01    0.15
   3  -1 -13    7.13    0.52
   3  -1 -13    7.05    0.28
   3  -1 -13    7.46    0.55
   3  -1 -13    6.84    0.32
  -3   1  13    6.39    0.36
   2  -1 -13    7.67    0.28
   2  -1 -13    7.67    0.58
   2  -1 -13    7.93    0.33
   2  -1 -13    7.59    0.46
  -2   1  13    7.89    0.37
   1  -1 -13    8.87    0.28
   1  -1 -13    9.29    0.44
   1  -1 -13    8.44    0.57
  -1   1  13    8.43    0.38
   0  -1 -13    1.52    0.21
   0  -1 -13    1.41    0.13
   0  -1 -13    1.01    0.21
   0   1  13    1.52    0.19
  -1  -1 -13    1.30    0.22
  -1  -1 -13    1.89    0.25
   1   1  13    1.73    0.13
  -2  -1 -13   -0.01    0.13
  -2  -1 -13    0.17    0.16
   2   1  13    0.26    0.08
  -3  -1 -13    0.10    0.18
  -3  -1 -13    0.02    0.14
   3   1  13    0.16    0.09
  -4  -1 -13    0.35    0.17
  -4  -1 -13    0.19    0.23
   4   1  13    0.65    0.13
   4  -2 -13    0.10    0.12
   4  -2 -13    0.34    0.14
   4  -2 -13   -0.40    0.26
  -4   2  13    0.05    0.15
   3  -2 -13    1.68    0.29
   3  -2 -13    1.27    0.15
   3  -2 -13    2.41    0.42
   3  -2 -13    1.76    0.20
  -3   2  13    1.46    0.22
   2  -2 -13    9.47    0.32
   2  -2 -13    9.20    0.37
   2  -2 -13    9.66    0.45
   2  -2 -13    9.90    0.65
  -2   2  13    8.73    0.39
   1  -2 -13   14.18    0.48
   1  -2 -13   14.76    0.76
   1  -2 -13   14.21    0.39
  -1   2  13   13.56    0.49
   0  -2 -13    4.58    0.47
   0  -2 -13    5.17    0.32
   0  -2 -13    4.97    0.20
  -1  -2 -13    0.18    0.16
  -1  -2 -13    0.05    0.15
  -2  -2 -13    1.66    0.25
  -2  -2 -13    0.72    0.19
   2   2  13    1.13    0.12
  -3  -2 -13    0.52    0.17
  -3  -2 -13    0.69    0.25
  -4  -2 -13    0.35    0.18
  -4  -2 -13    1.03    0.28
   4   2  13    0.76    0.12
   4  -3 -13    1.67    0.20
  -4   3  13    1.20    0.21
   3  -3 -13    5.21    0.28
   3  -3 -13    4.68    0.25
   3  -3 -13    5.84    0.51
  -3   3  13    4.39    0.31
   2  -3 -13    0.78    0.13
   2  -3 -13    0.78    0.15
   2  -3 -13    0.48    0.21
  -2   3  13    0.44    0.15
   1  -3 -13    2.35    0.43
   1  -3 -13    2.43    0.22
   1  -3 -13    2.58    0.19
   1  -3 -13    2.77    0.24
  -1   3  13    2.71    0.26
   0  -3 -13    0.59    0.17
   0  -3 -13    0.37    0.18
  -1  -3 -13    3.76    0.43
  -1  -3 -13    3.84    0.31
  -2  -3 -13    0.06    0.16
  -2  -3 -13    0.40    0.20
  -3  -3 -13    6.42    0.43
  -3  -3 -13    5.51    0.49
   3   3  13    6.54    0.25
  -4  -3 -13   -0.19    0.17
   4   3  13    0.22    0.09
   4  -4 -13   -0.10    0.12
   3  -4 -13    0.67    0.15
   3  -4 -13    0.86    0.15
  -3   4  13    0.93    0.19
   2  -4 -13    0.01    0.19
   2  -4 -13    0.24    0.12
   2  -4 -13   -0.02    0.11
  -2   4  13    0.11    0.14
   1  -4 -13   -0.03    0.17
   1  -4 -13   -0.08    0.10
   1  -4 -13   -0.12    0.10
  -1   4  13    0.12    0.13
   0  -4 -13    4.96    0.31
   0  -4 -13    4.74    0.49
  -1  -4 -13    0.31    0.19
  -1  -4 -13    0.21    0.18
  -2  -4 -13    0.76    0.23
  -3  -4 -13    0.74    0.25
  -4  -4 -13    0.47    0.22
  -4  -4 -13    1.17    0.33
   4  -5 -13    0.36    0.15
   3  -5 -13   -0.09    0.12
   3  -5 -13    0.24    0.13
  -3   5  13    0.08    0.12
  -3   5  13   -0.06    0.14
   2  -5 -13    0.07    0.12
   2  -5 -13    0.35    0.13
   2  -5 -13    0.10    0.20
  -2   5  13   -0.08    0.13
   1  -5 -13    0.62    0.14
   1  -5 -13    0.54    0.22
  -1   5  13    0.84    0.17
   0  -5 -13    0.48    0.20
   0  -5 -13    1.03    0.19
   0  -5 -13    0.92    0.15
  -1  -5 -13    0.18    0.19
  -1  -5 -13   -0.03    0.17
  -2  -5 -13    0.04    0.20
  -2  -5 -13   -0.04    0.18
  -3  -5 -13    1.69    0.32
  -3  -5 -13    1.13    0.25
   3  -6 -13    3.55    0.26
  -3   6  13    3.75    0.24
   2  -6 -13    0.67    0.24
   2  -6 -13    0.91    0.15
  -2   6  13    0.85    0.18
   1  -6 -13    1.64    0.20
   1  -6 -13    1.22    0.26
  -1   6  13    1.72    0.21
   0  -6 -13    1.58    0.24
   0  -6 -13    1.30    0.26
   0  -6 -13    1.79    0.18
  -1  -6 -13    0.11    0.13
  -1  -6 -13    0.39    0.20
  -1  -6 -13    0.11    0.19
  -2  -6 -13    1.36    0.29
  -3  -6 -13    1.01    0.32
   2  -7 -13    0.05    0.12
   1  -7 -13    1.50    0.19
   1  -7 -13    1.43    0.28
  -1   7  13    1.91    0.25
   0  -7 -13    0.09    0.20
   0  -7 -13    0.30    0.13
  -1  -7 -13    0.41    0.14
  -1  -7 -13    0.32    0.22
  -1  -7 -13    0.65    0.23
  -2  -7 -13    0.55    0.26
  -2  -7 -13   -0.04    0.21
   1  -8 -13    3.12    0.24
   1  -8 -13    3.83    0.53
   0  -8 -13    2.64    0.22
   0  -8 -13    1.96    0.33
  -1  -8 -13    0.15    0.13
  -1  -8 -13    1.00    0.26
  -1  -8 -13    0.05    0.21
  -2  -7  14    0.19    0.17
   1   7 -14    0.28    0.29
  -1  -7  14   -0.10    0.16
   0   7 -14    1.96    0.38
   0  -7  14    1.13    0.21
   0  -7  14    1.02    0.21
  -1   7 -14    4.40    0.47
   1  -7  14    3.72    0.32
   1  -7  14    3.74    0.30
   2   6 -14   -0.02    0.36
  -2  -6  14    0.56    0.19
   1   6 -14    0.89    0.35
  -1  -6  14    0.58    0.17
   0   6 -14    0.35    0.26
   0  -6  14    0.16    0.16
   0  -6  14    0.11    0.15
  -1   6 -14    0.42    0.25
   1  -6  14   -0.09    0.14
   1  -6  14    0.24    0.16
  -2   6 -14    1.62    0.31
   2  -6  14    1.95    0.24
   2  -6  14    1.83    0.24
   2  -6  14    1.87    0.23
   3   5 -14    0.31    0.41
  -3  -5  14    0.00    0.16
   2   5 -14    0.94    0.36
  -2  -5  14    0.43    0.18
   1   5 -14    1.40    0.35
  -1  -5  14    0.95    0.21
   0   5 -14   -0.22    0.13
   0   5 -14    0.17    0.26
   0  -5  14   -0.04    0.13
   0  -5  14   -0.27    0.11
  -1   5 -14   -0.03    0.21
   1  -5  14   -0.13    0.14
   1  -5  14    0.28    0.13
  -2   5 -14    0.66    0.24
   2  -5  14    0.78    0.20
   2  -5  14    0.88    0.19
   2  -5  14    0.49    0.15
  -3   5 -14    0.24    0.23
   3  -5  14    0.23    0.16
   3  -5  14    0.58    0.17
   3  -5  14    0.37    0.15
   3   4 -14   -0.01    0.35
  -3  -4  14   -0.06    0.16
   2   4 -14    0.75    0.36
  -2  -4  14    1.21    0.21
   1   4 -14    5.65    0.47
  -1  -4  14    5.12    0.34
   0   4 -14   -0.02    0.14
   0   4 -14    0.47    0.26
   0  -4  14    0.11    0.12
   0  -4  14    0.02    0.15
  -1   4 -14    0.09    0.19
   1  -4  14    0.21    0.14
   1  -4  14    0.09    0.13
  -2   4 -14    2.87    0.34
   2  -4  14    3.34    0.26
   2  -4  14    2.79    0.29
   2  -4  14    2.69    0.25
   3  -4  14   -0.16    0.14
   3  -4  14    0.15    0.12
   3  -4  14   -0.01    0.15
   4   3 -14   -0.15    0.37
   4   3 -14   -0.08    0.11
  -4  -3  14   -0.11    0.16
   3   3 -14    1.40    0.38
   3   3 -14    1.06    0.14
  -3  -3  14    1.07    0.22
   2   3 -14    0.89    0.33
   2   3 -14    0.76    0.14
  -2  -3  14    0.59    0.18
   1   3 -14    1.11    0.28
   1   3 -14    0.07    0.16
  -1  -3  14    0.41    0.17
   0   3 -14    6.57    0.45
   0  -3  14    5.93    0.34
  -1   3 -14    2.02    0.29
  -1   3 -14    1.97    0.35
   1  -3  14    1.69    0.20
   1  -3  14    1.76    0.21
   1  -3  14    2.20    0.27
  -2   3 -14    3.79    0.37
   2  -3  14    4.20    0.28
   2  -3  14    4.49    0.26
   2  -3  14    4.03    0.31
  -3   3 -14   -0.01    0.21
   3  -3  14    0.07    0.12
   4   2 -14    0.45    0.13
   4   2 -14    0.18    0.40
  -4  -2  14    0.79    0.21
   3   2 -14    0.11    0.11
   3   2 -14    0.25    0.11
   3   2 -14    0.00    0.33
  -3  -2  14    0.29    0.16
   2   2 -14    0.45    0.14
   2   2 -14    0.36    0.11
   2   2 -14    0.69    0.30
   2   2 -14    0.12    0.16
  -2  -2  14    0.90    0.19
   1   2 -14   -0.10    0.21
   1   2 -14    0.02    0.08
   1   2 -14    0.00    0.16
  -1  -2  14   -0.10    0.14
   0   2 -14    1.11    0.21
   0  -2  14    1.69    0.22
  -1   2 -14   -0.16    0.17
  -1   2 -14   -0.02    0.14
   1  -2  14   -0.10    0.14
   1  -2  14   -0.20    0.12
  -2   2 -14    0.35    0.20
   2  -2  14    0.20    0.13
   2  -2  14    0.30    0.12
  -3   2 -14    0.58    0.24
   3  -2  14    0.82    0.14
   3  -2  14    0.50    0.14
  -4   2 -14    0.81    0.28
   4  -2  14    0.82    0.15
   4   1 -14    0.11    0.38
   4   1 -14    0.97    0.15
  -4  -1  14    0.84    0.20
   3   1 -14    0.77    0.35
   3   1 -14    0.88    0.14
  -3  -1  14    1.38    0.22
   2   1 -14    1.18    0.14
   2   1 -14    1.59    0.19
   2   1 -14    1.03    0.21
   2   1 -14    1.70    0.31
  -2  -1  14    1.61    0.22
   1   1 -14    1.29    0.15
   1   1 -14    1.67    0.29
  -1  -1  14    1.81    0.24
   0   1 -14    1.72    0.13
   0   1 -14    1.09    0.22
   0  -1  14    1.53    0.21
  -1   1 -14    1.95    0.36
  -1   1 -14    2.53    0.29
   1  -1  14    1.90    0.19
   1  -1  14    1.91    0.25
  -2   1 -14    1.43    0.26
   2  -1  14    1.36    0.17
  -3   1 -14   -0.05    0.20
   3  -1  14   -0.01    0.10
  -4   1 -14   -0.47    0.21
   4  -1  14    0.19    0.12
   4   0 -14    0.59    0.38
   4   0 -14    1.66    0.20
   4   0 -14    1.20    0.16
  -4   0  14    1.17    0.23
   3   0 -14    0.54    0.14
   3   0 -14    0.53    0.19
   3   0 -14    0.07    0.12
   3   0 -14    0.17    0.32
  -3   0  14    0.25    0.17
   2   0 -14    9.40    0.32
   2   0 -14    9.39    0.52
   2   0 -14    9.99    0.37
   2   0 -14    8.88    0.61
  -2   0  14    8.89    0.42
   1   0 -14    0.06    0.20
   1   0 -14   -0.13    0.16
   1   0 -14   -0.02    0.08
  -1   0  14    0.12    0.15
   0   0 -14    1.24    0.23
   0   0 -14    1.51    0.13
   0   0  14    1.43    0.20
  -1   0 -14    2.69    0.28
  -1   0 -14    2.59    0.39
  -2   0 -14    2.30    0.35
  -2   0 -14    2.42    0.32
   2   0  14    2.60    0.17
  -3   0 -14   -0.08    0.19
  -3   0 -14    0.09    0.15
   3   0  14    0.38    0.11
  -4   0 -14    2.73    0.38
   4   0  14    2.53    0.20
   4  -1 -14    1.32    0.38
   4  -1 -14    2.69    0.23
   4  -1 -14    2.36    0.21
  -4   1  14    1.50    0.23
   3  -1 -14   15.36    0.52
   3  -1 -14   15.46    0.46
   3  -1 -14   16.18    0.69
   3  -1 -14   16.29    0.83
  -3   1  14   14.72    0.56
   2  -1 -14   11.25    0.54
   2  -1 -14   10.99    0.41
   2  -1 -14   10.70    0.68
   2  -1 -14   11.38    0.35
  -2   1  14   10.35    0.44
   1  -1 -14    3.51    0.19
   1  -1 -14    3.50    0.48
  -1   1  14    3.67    0.29
   0  -1 -14   -0.12    0.16
   0  -1 -14   -0.04    0.07
   0  -1 -14    0.04    0.15
   0   1  14    0.01    0.14
  -1  -1 -14    0.39    0.18
  -1  -1 -14    0.12    0.17
  -2  -1 -14    4.39    0.36
  -2  -1 -14    4.20    0.42
  -3  -1 -14    0.37    0.21
  -3  -1 -14   -0.04    0.14
   3   1  14    0.17    0.09
  -4  -1 -14   -0.05    0.15
   4   1  14    0.28    0.11
   4  -2 -14   -0.31    0.28
   4  -2 -14    0.74    0.16
   4  -2 -14    0.27    0.13
  -4   2  14    0.17    0.17
   3  -2 -14    1.10    0.17
   3  -2 -14    1.11    0.15
   3  -2 -14    1.15    0.23
   3  -2 -14    0.60    0.27
  -3   2  14    0.98    0.21
   2  -2 -14    0.03    0.10
   2  -2 -14   -0.10    0.17
   2  -2 -14    0.36    0.21
   2  -2 -14    0.05    0.13
  -2   2  14   -0.06    0.15
   1  -2 -14    0.36    0.20
   1  -2 -14    0.27    0.15
   1  -2 -14    0.15    0.16
   1  -2 -14    0.36    0.10
  -1   2  14    0.16    0.16
   0  -2 -14   -0.13    0.17
   0  -2 -14    0.02    0.08
   0  -2 -14   -0.01    0.15
   0   2  14   -0.04    0.14
  -1  -2 -14    0.23    0.17
  -1  -2 -14    0.05    0.17
  -2  -2 -14    0.11    0.17
  -2  -2 -14   -0.03    0.16
  -3  -2 -14    0.52    0.24
  -3  -2 -14    0.20    0.17
  -4  -2 -14    0.11    0.18
  -4  -2 -14    0.26    0.24
   4  -3 -14    0.27    0.15
   4  -3 -14   -0.07    0.13
  -4   3  14    0.15    0.16
   3  -3 -14    0.30    0.12
   3  -3 -14    0.31    0.14
   3  -3 -14    0.49    0.20
  -3   3  14    0.17    0.16
   2  -3 -14   -0.06    0.10
   2  -3 -14    0.04    0.13
   2  -3 -14   -0.10    0.18
  -2   3  14    0.05    0.14
   1  -3 -14    0.53    0.22
   1  -3 -14    0.66    0.12
   1  -3 -14    0.56    0.15
   1  -3 -14    0.71    0.17
  -1   3  14    0.53    0.17
   0  -3 -14    2.11    0.27
   0  -3 -14    1.72    0.26
  -1  -3 -14    1.64    0.26
  -1  -3 -14    1.16    0.24
  -2  -3 -14    1.05    0.22
  -2  -3 -14    1.86    0.29
  -3  -3 -14   -0.28    0.21
  -3  -3 -14   -0.09    0.17
   3  -4 -14    0.18    0.13
   3  -4 -14    0.37    0.14
  -3   4  14   -0.02    0.15
   2  -4 -14    6.38    0.31
   2  -4 -14    6.11    0.60
   2  -4 -14    6.48    0.29
  -2   4  14    6.14    0.34
   1  -4 -14    0.33    0.21
   1  -4 -14    0.51    0.12
   1  -4 -14    0.36    0.13
  -1   4  14    0.44    0.16
   0  -4 -14    0.65    0.22
   0  -4 -14    0.83    0.17
   0  -4 -14    1.07    0.20
  -1  -4 -14   -0.11    0.17
  -1  -4 -14   -0.18    0.17
  -2  -4 -14    3.10    0.45
  -2  -4 -14    3.55    0.35
  -3  -4 -14    0.71    0.23
  -3  -4 -14    1.52    0.31
   3  -5 -14    1.79    0.22
   3  -5 -14    1.25    0.18
  -3   5  14    1.23    0.17
  -3   5  14    0.92    0.21
   2  -5 -14    1.55    0.20
   2  -5 -14    1.40    0.29
  -2   5  14    1.63    0.21
   1  -5 -14    0.11    0.12
   1  -5 -14    0.04    0.19
  -1   5  14    0.12    0.14
   0  -5 -14    0.38    0.18
   0  -5 -14    0.19    0.20
   0  -5 -14    0.36    0.14
  -1  -5 -14    0.31    0.21
  -1  -5 -14    0.17    0.19
  -2  -5 -14    0.34    0.23
  -2  -5 -14   -0.11    0.19
  -3  -5 -14    4.89    0.56
  -3  -5 -14    5.66    0.46
   2  -6 -14    0.03    0.19
   2  -6 -14    0.19    0.13
  -2   6  14    0.16    0.15
   1  -6 -14   -0.03    0.12
   1  -6 -14   -0.10    0.19
  -1   6  14   -0.09    0.14
   0  -6 -14    0.93    0.16
   0  -6 -14    0.52    0.23
  -1  -6 -14    1.86    0.30
  -1  -6 -14    2.17    0.23
  -1  -6 -14    2.64    0.32
  -2  -6 -14    0.62    0.26
  -2  -6 -14   -0.02    0.21
   2  -7 -14    3.30    0.49
   1  -7 -14    2.59    0.22
   1  -7 -14    1.80    0.32
  -1   7  14    2.39    0.28
   0  -7 -14    0.66    0.24
  -1  -7 -14    0.31    0.22
  -1  -7 -14   -0.08    0.12
  -1  -7 -14   -0.09    0.20
  -2  -6  15    0.25    0.18
   1   6 -15   -0.01    0.32
  -1  -6  15    0.14    0.17
   0   6 -15    0.29    0.25
   0  -6  15   -0.14    0.16
  -1   6 -15    0.53    0.25
   1  -6  15    0.71    0.17
   1  -6  15    0.39    0.18
   2   5 -15   -0.14    0.32
  -2  -5  15   -0.07    0.17
   1   5 -15    1.68    0.37
  -1  -5  15    1.60    0.25
   0   5 -15    0.16    0.23
   0  -5  15    0.20    0.16
  -1   5 -15    0.54    0.25
   1  -5  15    0.65    0.18
  -2   5 -15    0.49    0.25
   2  -5  15    0.45    0.18
   2  -5  15    0.74    0.19
   2  -5  15    0.48    0.16
   3   4 -15   -0.67    0.36
  -3  -4  15   -0.04    0.16
   2   4 -15    0.77    0.36
  -2  -4  15    1.01    0.22
   1   4 -15    0.86    0.32
  -1  -4  15    0.93    0.22
   0   4 -15    0.46    0.18
   0  -4  15    1.06    0.21
  -1   4 -15    9.09    0.52
  -1   4 -15    9.19    0.56
   1  -4  15    8.74    0.42
  -2   4 -15    2.02    0.32
   2  -4  15    1.46    0.20
   2  -4  15    1.68    0.24
   3  -4  15    0.31    0.18
   3  -4  15    0.41    0.15
   3  -4  15    0.63    0.18
   3   3 -15   -0.16    0.11
   3   3 -15   -0.12    0.33
  -3  -3  15   -0.08    0.17
   2   3 -15   -0.08    0.12
   2   3 -15    0.02    0.29
  -2  -3  15    0.06    0.16
   1   3 -15    3.24    0.41
  -1  -3  15    2.61    0.29
   0   3 -15    0.30    0.18
   0  -3  15    0.82    0.20
  -1   3 -15   24.04    0.90
   1  -3  15   24.80    0.76
  -2   3 -15    0.33    0.22
   2  -3  15    0.37    0.15
   2  -3  15   -0.05    0.15
  -3   3 -15    0.00    0.24
   3  -3  15    0.18    0.17
   3  -3  15    0.06    0.14
   3   2 -15    5.17    0.55
   3   2 -15    5.61    0.26
  -3  -2  15    5.35    0.36
   2   2 -15   -0.04    0.13
   2   2 -15    0.01    0.10
   2   2 -15    0.02    0.27
  -2  -2  15    0.61    0.19
   1   2 -15   -0.01    0.18
   1   2 -15    0.11    0.09
   1   2 -15    0.42    0.25
  -1  -2  15    0.29    0.16
   0   2 -15    1.33    0.24
   0   2 -15    1.72    0.14
   0  -2  15    2.16    0.27
  -1   2 -15    2.20    0.37
  -1   2 -15    2.63    0.33
   1  -2  15    2.21    0.26
  -2   2 -15    0.16    0.20
  -2   2 -15   -0.02    0.15
   2  -2  15    0.00    0.15
   2  -2  15    0.02    0.13
  -3   2 -15    0.71    0.26
   3  -2  15    1.00    0.16
   3   1 -15    0.50    0.34
   3   1 -15    0.82    0.15
   3   1 -15    1.47    0.19
  -3  -1  15    1.28    0.23
   2   1 -15    3.73    0.25
   2   1 -15    3.51    0.42
   2   1 -15    3.35    0.48
   2   1 -15    3.72    0.21
  -2  -1  15    3.16    0.30
   1   1 -15    0.06    0.09
   1   1 -15    0.45    0.25
   1   1 -15   -0.06    0.18
  -1  -1  15    0.40    0.16
   0   1 -15   -0.04    0.17
   0   1 -15    0.09    0.08
   0   1 -15   -0.01    0.17
   0  -1  15    0.14    0.14
  -1   1 -15    0.88    0.20
  -1   1 -15    1.75    0.27
   1  -1  15    1.47    0.22
  -2   1 -15    0.62    0.21
  -3   1 -15    0.20    0.21
  -3   1 -15   -0.11    0.15
   4   0 -15    0.21    0.13
  -4   0  15    0.09    0.18
   3   0 -15    3.22    0.24
   3   0 -15    2.52    0.21
   3   0 -15    2.66    0.40
  -3   0  15    2.16    0.27
   2   0 -15    6.04    0.26
   2   0 -15    5.83    0.31
   2   0 -15    5.18    0.55
   2   0 -15    5.93    0.45
  -2   0  15    5.60    0.36
   1   0 -15    3.46    0.49
   1   0 -15    4.31    0.38
   1   0 -15    3.88    0.20
  -1   0  15    3.92    0.31
   0   0 -15    0.10    0.08
   0   0 -15   -0.04    0.18
   0   0 -15    0.13    0.17
   0   0  15    0.25    0.15
  -1   0 -15    0.04    0.18
  -1   0 -15   -0.01    0.17
   1   0  15    0.25    0.15
  -2   0 -15    2.01    0.32
  -2   0 -15    1.27    0.22
  -3   0 -15    0.77    0.20
  -3   0 -15    1.63    0.30
   4  -1 -15    2.48    0.22
   3  -1 -15    3.36    0.45
   3  -1 -15    5.15    0.53
   3  -1 -15    4.62    0.28
   3  -1 -15    4.30    0.25
  -3   1  15    3.49    0.33
   2  -1 -15    0.15    0.11
   2  -1 -15    0.15    0.14
   2  -1 -15    0.04    0.24
   2  -1 -15   -0.10    0.18
  -2   1  15    0.27    0.17
   1  -1 -15    0.38    0.21
   1  -1 -15    0.54    0.18
   1  -1 -15    0.57    0.11
  -1   1  15    0.39    0.16
   0  -1 -15    1.29    0.25
   0  -1 -15    1.81    0.27
   0   1  15    1.79    0.23
  -1  -1 -15    2.27    0.41
  -1  -1 -15    1.94    0.28
  -2  -1 -15    3.30    0.34
  -2  -1 -15    3.21    0.42
  -3  -1 -15    0.53    0.24
  -3  -1 -15    0.16    0.17
   3  -2 -15    3.06    0.48
   3  -2 -15    1.71    0.30
   3  -2 -15    1.69    0.20
   3  -2 -15    2.16    0.23
  -3   2  15    1.80    0.25
   2  -2 -15   -0.02    0.13
   2  -2 -15    0.13    0.11
   2  -2 -15    0.21    0.21
   2  -2 -15   -0.06    0.19
  -2   2  15   -0.15    0.15
   1  -2 -15    1.76    0.29
   1  -2 -15    2.40    0.18
   1  -2 -15    2.21    0.27
   1  -2 -15    2.31    0.24
  -1   2  15    2.15    0.27
   0  -2 -15    1.93    0.27
   0  -2 -15    1.36    0.26
   0   2  15    2.12    0.26
  -1  -2 -15    2.13    0.29
  -1  -2 -15    1.31    0.25
  -2  -2 -15    0.20    0.19
  -2  -2 -15   -0.14    0.17
  -3  -2 -15    0.45    0.26
  -3  -2 -15    0.03    0.18
   3  -3 -15   -0.12    0.12
   3  -3 -15   -0.02    0.14
  -3   3  15   -0.05    0.16
   2  -3 -15    0.34    0.15
   2  -3 -15    0.29    0.12
   2  -3 -15    0.29    0.22
  -2   3  15    0.25    0.17
   1  -3 -15    0.00    0.10
   1  -3 -15   -0.17    0.18
   1  -3 -15   -0.14    0.14
   1  -3 -15   -0.18    0.13
  -1   3  15   -0.04    0.15
   0  -3 -15    0.09    0.17
   0  -3 -15    0.13    0.19
   0   3  15    0.21    0.15
  -1  -3 -15    0.15    0.20
  -1  -3 -15    0.43    0.20
  -2  -3 -15    0.07    0.21
  -2  -3 -15    0.12    0.19
  -3  -3 -15   -0.32    0.22
  -3  -3 -15   -0.19    0.18
   3  -4 -15    1.20    0.18
   3  -4 -15    1.25    0.19
  -3   4  15    1.38    0.23
   2  -4 -15    0.35    0.13
   2  -4 -15    0.15    0.23
   2  -4 -15    0.26    0.14
  -2   4  15    0.40    0.16
   1  -4 -15    1.63    0.21
   1  -4 -15    1.76    0.24
   1  -4 -15    1.01    0.26
  -1   4  15    1.74    0.24
   0  -4 -15    0.91    0.17
   0  -4 -15    0.69    0.24
   0  -4 -15    1.38    0.23
  -1  -4 -15    0.68    0.23
  -1  -4 -15    0.89    0.25
  -2  -4 -15    0.03    0.20
  -2  -4 -15    0.85    0.26
   2  -5 -15    2.84    0.53
   2  -5 -15    1.95    0.22
  -2   5  15    2.37    0.27
   1  -5 -15    0.84    0.16
   1  -5 -15    0.49    0.23
  -1   5  15    0.59    0.18
   0  -5 -15    0.39    0.15
   0  -5 -15    0.12    0.18
   0  -5 -15    0.07    0.22
  -1  -5 -15   -0.21    0.18
  -1  -5 -15    0.07    0.20
  -2  -5 -15   -0.31    0.19
  -2  -5 -15    0.05    0.22
   1  -6 -15    1.16    0.17
   1  -6 -15    0.84    0.26
  -1   6  15    1.28    0.22
   0  -6 -15    0.04    0.12
   0  -6 -15    0.19    0.18
   0  -6 -15   -0.01    0.20
  -1  -6 -15   -0.11    0.14
  -1  -6 -15   -0.18    0.20
  -1  -6 -15    0.24    0.21
   1   5 -16    1.12    0.36
  -1  -5  16    1.13    0.24
   0  -5  16    0.18    0.17
  -1   5 -16    2.60    0.36
  -1   5 -16    2.23    0.42
   1  -5  16    2.78    0.32
   2   4 -16   -0.24    0.31
  -2  -4  16    0.14    0.18
   1   4 -16    0.26    0.31
  -1  -4  16   -0.05    0.17
   0   4 -16   -0.25    0.17
   0  -4  16   -0.07    0.16
  -1   4 -16    0.26    0.18
  -1   4 -16    0.67    0.23
   1  -4  16    0.52    0.20
  -2   4 -16    1.95    0.33
   2  -4  16    2.34    0.28
   2   3 -16    0.75    0.31
   2   3 -16    0.61    0.13
  -2  -3  16    0.77    0.22
   1   3 -16    0.13    0.26
   1   3 -16    0.06    0.10
  -1  -3  16   -0.02    0.16
   0   3 -16    0.28    0.21
   0  -3  16    0.64    0.20
  -1   3 -16    0.14    0.18
  -1   3 -16    0.14    0.21
   1  -3  16    0.39    0.18
  -2   3 -16   -0.15    0.16
  -2   3 -16    0.29    0.20
   2  -3  16    0.14    0.17
   3   2 -16    4.78    0.54
   3   2 -16    3.73    0.24
  -3  -2  16    3.86    0.35
   2   2 -16    0.16    0.11
   2   2 -16    0.31    0.15
   2   2 -16    0.65    0.30
  -2  -2  16    0.49    0.18
   1   2 -16    0.90    0.27
   1   2 -16    0.58    0.11
  -1  -2  16    0.47    0.18
   0   2 -16    1.07    0.26
   0  -2  16    1.00    0.21
  -1   2 -16    0.34    0.21
  -1   2 -16    0.00    0.17
   1  -2  16    0.22    0.17
  -2   2 -16   -0.12    0.18
  -2   2 -16   -0.09    0.16
   2  -2  16    0.01    0.15
   3   1 -16    8.26    0.35
   3   1 -16    8.07    0.60
   3   1 -16    8.46    0.33
  -3  -1  16    7.93    0.43
   2   1 -16    3.13    0.21
   2   1 -16    2.94    0.25
   2   1 -16    3.20    0.41
  -2  -1  16    2.81    0.31
   1   1 -16    0.37    0.21
   1   1 -16    0.56    0.11
   1   1 -16    1.24    0.28
  -1  -1  16    1.05    0.21
   0   1 -16   -0.12    0.18
   0   1 -16    0.18    0.18
   0  -1  16   -0.09    0.15
  -1   1 -16    3.68    0.35
  -1   1 -16    2.91    0.45
   1  -1  16    3.48    0.32
  -2   1 -16    0.59    0.23
  -2   1 -16   -0.15    0.16
  -3   1 -16   -0.06    0.17
   3   0 -16   -0.01    0.12
   3   0 -16    0.27    0.14
   3   0 -16   -0.41    0.30
  -3   0  16   -0.24    0.16
   2   0 -16    1.64    0.27
   2   0 -16    2.74    0.21
   2   0 -16    2.30    0.34
   2   0 -16    2.76    0.25
  -2   0  16    2.27    0.30
   1   0 -16    0.47    0.10
   1   0 -16    0.21    0.21
  -1   0  16    0.06    0.16
   0   0 -16    0.57    0.21
   0   0  16    0.39    0.16
  -1   0 -16   -0.21    0.18
  -1   0 -16    0.15    0.18
   1   0  16    0.06    0.15
  -2   0 -16   -0.11    0.21
  -2   0 -16   -0.06    0.17
  -3   0 -16   -0.23    0.16
  -3   0 -16   -0.18    0.19
   3  -1 -16    0.41    0.27
   3  -1 -16    0.67    0.15
   3  -1 -16    0.91    0.17
  -3   1  16    0.47    0.20
   2  -1 -16    0.17    0.11
   2  -1 -16    0.91    0.26
   2  -1 -16   -0.20    0.19
   2  -1 -16    0.23    0.15
  -2   1  16    0.13    0.17
   1  -1 -16    0.01    0.09
   1  -1 -16    0.09    0.19
   1  -1 -16   -0.03    0.16
   1  -1 -16   -0.15    0.20
  -1   1  16    0.04    0.16
   0  -1 -16    1.70    0.27
   0   1  16    1.90    0.24
  -1  -1 -16    0.28    0.21
  -1  -1 -16    0.05    0.20
  -2  -1 -16   -0.06    0.20
  -2  -1 -16   -0.20    0.18
  -3  -1 -16    0.31    0.20
   3  -2 -16    2.05    0.31
   3  -2 -16    2.51    0.25
   3  -2 -16    2.26    0.23
  -3   2  16    1.92    0.26
   2  -2 -16   -0.10    0.20
   2  -2 -16    0.13    0.15
   2  -2 -16    0.05    0.11
  -2   2  16   -0.03    0.16
   1  -2 -16    0.66    0.24
   1  -2 -16    1.01    0.13
   1  -2 -16    0.81    0.18
   1  -2 -16    0.74    0.20
  -1   2  16    0.48    0.18
   0  -2 -16    0.19    0.19
   0  -2 -16    0.02    0.20
   0   2  16    0.30    0.17
  -1  -2 -16    2.42    0.31
  -1  -2 -16    1.51    0.28
  -2  -2 -16    0.62    0.23
  -2  -2 -16    0.02    0.19
   2  -3 -16    0.12    0.15
   2  -3 -16    0.05    0.21
   2  -3 -16    0.03    0.12
  -2   3  16   -0.15    0.16
   1  -3 -16    0.41    0.19
   1  -3 -16    0.21    0.23
   1  -3 -16    0.44    0.16
  -1   3  16    0.41    0.18
   0  -3 -16   -0.13    0.19
   0  -3 -16    0.29    0.19
   0   3  16   -0.03    0.15
  -1  -3 -16    0.80    0.25
  -1  -3 -16    0.23    0.23
  -2  -3 -16    3.35    0.48
  -2  -3 -16    3.29    0.37
   2  -4 -16    0.16    0.15
   2  -4 -16    0.10    0.13
   2  -4 -16   -0.11    0.23
  -2   4  16   -0.01    0.15
   1  -4 -16    1.31    0.22
   1  -4 -16    1.19    0.19
  -1   4  16    1.00    0.22
   0  -4 -16    1.38    0.29
   0  -4 -16    1.77    0.22
   0  -4 -16    1.96    0.27
   0   4  16    1.78    0.25
  -1  -4 -16   -0.08    0.21
  -1  -4 -16   -0.04    0.20
   1  -5 -16    1.39    0.30
   1  -5 -16    2.23    0.23
  -1   5  16    2.35    0.27
   0  -5 -16    0.64    0.17
   0  -5 -16    0.31    0.24
   0  -5 -16    1.07    0.22
  -1  -5 -16   -0.22    0.20
   0  -4  17    2.40    0.31
   1   3 -17   -0.07    0.10
   1   3 -17    0.27    0.25
  -1  -3  17    0.11    0.18
   0   3 -17    1.27    0.26
   0   3 -17    1.65    0.32
   0  -3  17    2.23    0.27
  -1   3 -17    0.20    0.21
  -1   3 -17    0.04    0.19
   1  -3  17    0.40    0.19
   2   2 -17    2.09    0.20
   2   2 -17    2.23    0.38
  -2  -2  17    2.67    0.31
   1   2 -17   -0.28    0.19
   1   2 -17    0.43    0.22
   1   2 -17   -0.05    0.10
  -1  -2  17    0.02    0.17
   0   2 -17    0.05    0.20
   0  -2  17    0.00    0.16
  -1   2 -17    1.79    0.32
  -1   2 -17    1.10    0.25
   1  -2  17    1.83    0.26
   2   1 -17    0.01    0.11
   2   1 -17    0.10    0.24
   2   1 -17   -0.10    0.15
  -2  -1  17   -0.23    0.17
  -1  -1  17    0.33    0.18
   0   1 -17    1.05    0.24
   0   1 -17    0.85    0.26
   0  -1  17    1.13    0.23
  -1   1 -17    0.27    0.22
  -1   1 -17    0.43    0.22
   1  -1  17    0.68    0.21
  -2   1 -17   -0.10    0.18
   2  -1  17    0.18    0.18
   2   0 -17    0.26    0.16
   2   0 -17    0.45    0.25
   2   0 -17   -0.23    0.21
   2   0 -17    0.13    0.11
  -2   0  17    0.17    0.19
   1   0 -17    0.93    0.26
  -1   0  17    1.34    0.24
   0   0 -17    2.19    0.32
   0   0 -17    3.30    0.34
   0   0  17    3.38    0.31
  -1   0 -17   -0.27    0.19
  -1   0 -17    0.12    0.18
   1   0  17   -0.01    0.16
  -2   0 -17   -0.14    0.21
   2  -1 -17    0.21    0.16
   2  -1 -17   -0.08    0.21
   2  -1 -17    0.24    0.12
  -2   1  17    0.00    0.17
   1  -1 -17   -0.18    0.22
   1  -1 -17   -0.19    0.17
   1  -1 -17   -0.13    0.20
  -1   1  17   -0.12    0.16
   0  -1 -17    1.11    0.26
   0  -1 -17    0.76    0.26
   0   1  17    1.45    0.24
  -1  -1 -17    0.04    0.21
  -1  -1 -17   -0.19    0.20
   1   1  17   -0.07    0.15
  -2  -1 -17    0.06    0.22
   2  -2 -17    2.47    0.26
   2  -2 -17    2.59    0.22
   2  -2 -17    2.94    0.56
  -2   2  17    1.75    0.26
   1  -2 -17    2.17    0.30
   1  -2 -17    1.51    0.30
   1  -2 -17    2.29    0.26
  -1   2  17    2.28    0.29
   0  -2 -17    1.09    0.25
   0   2  17    0.99    0.22
  -1  -2 -17    0.10    0.20
  -1  -2 -17   -0.30    0.20
   1  -3 -17   -0.31    0.16
   1  -3 -17   -0.35    0.14
   1  -3 -17   -0.24    0.22
  -1   3  17   -0.13    0.15
   0  -3 -17   -0.16    0.22
   0  -3 -17    0.14    0.19
   0   3  17    0.30    0.17
  -1  -3 -17   -0.10    0.22
  -1  -3 -17    0.09    0.21
   0  -1  18   -0.06    0.17
   0   0 -18   -0.27    0.23
   0   0  18    0.10    0.18
   0   0   0    0.00    0.00
;
_shelx_hkl_checksum     18478
_shelx_res_file
;
    shelx.res created by SHELXL-2014/7
TITL mo_HY_ISN_0m in P-1
CELL  0.71073   5.6257   9.8661  14.3979   90.834   91.431   91.645
ZERR     2.00   0.0006   0.0011   0.0015    0.007    0.007    0.007
LATT   1
SFAC  C    H    N    O
UNIT  34 40 4 8
MERG   2
OMIT    -3.00 180.00
FMAP   2
PLAN   20
ACTA
BOND
CONF
L.S.  16
WGHT    0.048200    0.368200
FVAR       0.16972
H1N   2   -0.623137    1.480017    1.422552    11.00000    0.01934
H2N   2   -0.626051    1.399057    1.325553    11.00000    0.03512
H3O   2    0.140318    0.938928    1.180683    11.00000    0.05381
MOLE    1
O4    4    0.119669    0.479880    0.821450    11.00000    0.02327    0.02556 =
         0.01922   -0.00819   -0.00684    0.00962
O1    4   -0.264078    1.381571    1.490569    11.00000    0.03082    0.03134 =
         0.02025   -0.00972   -0.00723    0.01339
N1    3   -0.559446    1.415550    1.385142    11.00000    0.02601    0.02682 =
         0.01847   -0.00885   -0.00474    0.01062
O2    4    0.263704    0.881546    1.162274    11.00000    0.02716    0.03674 =
         0.02794   -0.01826   -0.00717    0.00986
N2    3   -0.039190    1.056816    1.241549    11.00000    0.02507    0.02301 =
         0.02228   -0.00490    0.00002    0.00545
O3    4   -0.213403    0.596341    0.801659    11.00000    0.02843    0.03757 =
         0.02294   -0.00888   -0.00980    0.01453
C13   1   -0.031451    0.575435    0.845775    11.00000    0.02148    0.02281 =
         0.01808   -0.00145   -0.00129    0.00664
C7    1    0.263264    0.630827    0.976092    11.00000    0.02270    0.02304 =
         0.02054   -0.00430   -0.00206    0.00810
AFIX  43
H8    2    0.361915    0.564057    0.954212    11.00000   -1.20000
AFIX   0
C6    1   -0.363114    1.355664    1.414402    11.00000    0.02092    0.01990 =
         0.01732   -0.00186   -0.00087    0.00223
C12   1    0.046227    0.652426    0.930234    11.00000    0.02106    0.01953 =
         0.01638   -0.00055   -0.00097    0.00328
C14   1    0.058613    0.404471    0.736150    11.00000    0.02574    0.02523 =
         0.01571   -0.00607   -0.00610    0.00493
AFIX  23
H15A  2    0.043803    0.466032    0.684542    11.00000   -1.20000
H15B  2   -0.091760    0.355231    0.742305    11.00000   -1.20000
AFIX   0
C8    1    0.333046    0.707597    1.053636    11.00000    0.01901    0.03105 =
         0.02145   -0.00614   -0.00599    0.00760
AFIX  43
H9    2    0.477486    0.691991    1.083867    11.00000   -1.20000
AFIX   0
C2    1   -0.051955    1.189359    1.382035    11.00000    0.02344    0.02698 =
         0.01946   -0.00501   -0.00457    0.00371
AFIX  43
H2    2    0.016158    1.212126    1.439893    11.00000   -1.20000
AFIX   0
C10   1   -0.030159    0.830177    1.041283    11.00000    0.02263    0.02413 =
         0.02224   -0.00345    0.00144    0.00901
AFIX  43
H11   2   -0.129022    0.896872    1.063120    11.00000   -1.20000
AFIX   0
C16   1    0.226405    0.241968    0.622518    11.00000    0.02807    0.02458 =
         0.01995   -0.00526   -0.00344    0.00605
AFIX  23
H17A  2    0.072248    0.195533    0.617069    11.00000   -1.20000
H17B  2    0.230564    0.312602    0.576374    11.00000   -1.20000
AFIX   0
C5    1   -0.353288    1.211529    1.264758    11.00000    0.02337    0.02297 =
         0.01763   -0.00130   -0.00399    0.00680
AFIX  43
H6    2   -0.491818    1.249761    1.241981    11.00000   -1.20000
AFIX   0
C15   1    0.254790    0.307084    0.719240    11.00000    0.02332    0.02322 =
         0.01941   -0.00268   -0.00424    0.00625
AFIX  23
H16A  2    0.251113    0.237006    0.765784    11.00000   -1.20000
H16B  2    0.407501    0.355084    0.724837    11.00000   -1.20000
AFIX   0
C1    1   -0.257994    1.250306    1.351249    11.00000    0.01999    0.01763 =
         0.01789   -0.00152    0.00095    0.00173
C9    1    0.186637    0.808519    1.086524    11.00000    0.02390    0.02389 =
         0.01842   -0.00666   -0.00088    0.00310
C11   1   -0.098621    0.752791    0.964043    11.00000    0.01956    0.02756 =
         0.01991   -0.00101   -0.00375    0.00792
AFIX  43
H12   2   -0.243707    0.767990    0.934183    11.00000   -1.20000
AFIX   0
C3    1    0.050357    1.094454    1.325506    11.00000    0.02251    0.02632 =
         0.02653   -0.00588   -0.00330    0.00952
AFIX  43
H3    2    0.188776    1.054446    1.346737    11.00000   -1.20000
AFIX   0
C4    1   -0.238674    1.114864    1.212829    11.00000    0.02767    0.02694 =
         0.01731   -0.00579   -0.00295    0.00555
AFIX  43
H5    2   -0.304205    1.089215    1.155062    11.00000   -1.20000
AFIX   0
C17   1    0.419446    0.141363    0.602245    11.00000    0.03484    0.03098 =
         0.02874   -0.00625    0.00164    0.00965
AFIX 137
H18A  2    0.572465    0.186935    0.606798    11.00000   -1.50000
H18B  2    0.394587    0.104164    0.540671    11.00000   -1.50000
H18C  2    0.412977    0.069570    0.646486    11.00000   -1.50000
AFIX   0
HKLF 4
REM  mo_HY_ISN_0m in P-1
REM R1 =  0.0454 for    2344 Fo > 4sig(Fo)  and  0.0734 for all    3225 data
REM    221 parameters refined using      0 restraints
END
WGHT      0.0482      0.3682
REM Highest difference peak  0.257,  deepest hole -0.266,  1-sigma level  0.052
Q1    1   0.1229  0.6285  0.9605  11.00000  0.05    0.26
Q2    1  -0.3032  1.2971  1.3781  11.00000  0.05    0.20
Q3    1   0.0267  0.9968  1.2123  11.00000  0.05    0.19
Q4    1   0.0755  0.8205  1.0627  11.00000  0.05    0.18
Q5    1   0.2408  0.7407  1.0793  11.00000  0.05    0.18
Q6    1   0.2822  0.7728  1.0544  11.00000  0.05    0.18
Q7    1   0.0370  0.3557  0.8968  11.00000  0.05    0.18
Q8    1  -0.0405  0.7044  0.7575  11.00000  0.05    0.17
Q9    1   0.0055  0.7227  0.9279  11.00000  0.05    0.17
Q10   1  -0.0541  0.6610  0.9587  11.00000  0.05    0.16
Q11   1   0.2120  0.3856  0.7339  11.00000  0.05    0.16
Q12   1   0.0496  0.2341  0.5966  11.00000  0.05    0.16
Q13   1   0.6127  0.1998  0.5840  11.00000  0.05    0.16
Q14   1   0.2311  1.0808  1.3156  11.00000  0.05    0.15
Q15   1   0.2938  0.2791  0.6784  11.00000  0.05    0.15
Q16   1   0.0168  0.1427  0.6414  11.00000  0.05    0.15
Q17   1  -0.1274  1.2777  1.3447  11.00000  0.05    0.15
Q18   1  -0.1261  0.3029  0.7817  11.00000  0.05    0.15
Q19   1  -0.0589  0.5703  0.6388  11.00000  0.05    0.15
Q20   1   0.5066  0.7355  1.0596  11.00000  0.05    0.15
;
_shelx_res_checksum     22446
_iucr_refine_instructions_details
;
 shelx.res created by SHELXL-2014/7
TITL mo_HY_ISN_0m in P-1
CELL  0.71073   5.6257   9.8661  14.3979   90.834   91.431   91.645
ZERR     2.00   0.0006   0.0011   0.0015    0.007    0.007    0.007
LATT   1
SFAC  C    H    N    O
UNIT  34 40 4 8
MERG   2
OMIT    -3.00 180.00
FMAP   2
PLAN   20
ACTA
BOND
CONF
L.S.  16
WGHT    0.048200    0.368200
FVAR       0.16972
H1N   2   -0.623137    1.480017    1.422552    11.00000    0.01934
H2N   2   -0.626051    1.399057    1.325553    11.00000    0.03512
H3O   2    0.140318    0.938928    1.180683    11.00000    0.05381
MOLE    1
O4    4    0.119669    0.479880    0.821450    11.00000    0.02327    0.02556 =
         0.01922   -0.00819   -0.00684    0.00962
O1    4   -0.264078    1.381571    1.490569    11.00000    0.03082    0.03134 =
         0.02025   -0.00972   -0.00723    0.01339
N1    3   -0.559446    1.415550    1.385142    11.00000    0.02601    0.02682 =
         0.01847   -0.00885   -0.00474    0.01062
O2    4    0.263704    0.881546    1.162274    11.00000    0.02716    0.03674 =
         0.02794   -0.01826   -0.00717    0.00986
N2    3   -0.039190    1.056816    1.241549    11.00000    0.02507    0.02301 =
         0.02228   -0.00490    0.00002    0.00545
O3    4   -0.213403    0.596341    0.801659    11.00000    0.02843    0.03757 =
         0.02294   -0.00888   -0.00980    0.01453
C14   1   -0.031451    0.575435    0.845775    11.00000    0.02148    0.02281 =
         0.01808   -0.00145   -0.00129    0.00664
C8    1    0.263264    0.630827    0.976092    11.00000    0.02270    0.02304 =
         0.02054   -0.00430   -0.00206    0.00810
AFIX  43
H8    2    0.361915    0.564057    0.954212    11.00000   -1.20000
AFIX   0
C7    1   -0.363114    1.355665    1.414402    11.00000    0.02092    0.01990 =
         0.01732   -0.00186   -0.00087    0.00223
C13   1    0.046227    0.652426    0.930234    11.00000    0.02106    0.01953 =
         0.01638   -0.00055   -0.00097    0.00328
C15   1    0.058613    0.404471    0.736150    11.00000    0.02574    0.02523 =
         0.01571   -0.00607   -0.00610    0.00493
AFIX  23
H15A  2    0.043803    0.466032    0.684542    11.00000   -1.20000
H15B  2   -0.091760    0.355231    0.742305    11.00000   -1.20000
AFIX   0
C9    1    0.333046    0.707597    1.053636    11.00000    0.01901    0.03105 =
         0.02145   -0.00614   -0.00599    0.00760
AFIX  43
H9    2    0.477486    0.691991    1.083867    11.00000   -1.20000
AFIX   0
C2    1   -0.051955    1.189359    1.382035    11.00000    0.02344    0.02698 =
         0.01946   -0.00501   -0.00457    0.00371
AFIX  43
H2    2    0.016158    1.212126    1.439893    11.00000   -1.20000
AFIX   0
C11   1   -0.030159    0.830177    1.041283    11.00000    0.02263    0.02413 =
         0.02224   -0.00345    0.00144    0.00901
AFIX  43
H11   2   -0.129022    0.896872    1.063120    11.00000   -1.20000
AFIX   0
C17   1    0.226405    0.241968    0.622518    11.00000    0.02807    0.02458 =
         0.01995   -0.00526   -0.00344    0.00605
AFIX  23
H17A  2    0.072248    0.195533    0.617069    11.00000   -1.20000
H17B  2    0.230564    0.312602    0.576374    11.00000   -1.20000
AFIX   0
C6    1   -0.353288    1.211529    1.264758    11.00000    0.02337    0.02297 =
         0.01763   -0.00130   -0.00399    0.00680
AFIX  43
H6    2   -0.491818    1.249761    1.241981    11.00000   -1.20000
AFIX   0
C16   1    0.254790    0.307084    0.719240    11.00000    0.02332    0.02322 =
         0.01941   -0.00268   -0.00424    0.00625
AFIX  23
H16A  2    0.251113    0.237006    0.765784    11.00000   -1.20000
H16B  2    0.407501    0.355084    0.724837    11.00000   -1.20000
AFIX   0
C1    1   -0.257994    1.250306    1.351249    11.00000    0.01999    0.01763 =
         0.01789   -0.00152    0.00095    0.00173
C10   1    0.186637    0.808519    1.086524    11.00000    0.02390    0.02389 =
         0.01842   -0.00666   -0.00088    0.00310
C12   1   -0.098621    0.752791    0.964043    11.00000    0.01956    0.02756 =
         0.01991   -0.00101   -0.00375    0.00792
AFIX  43
H12   2   -0.243707    0.767990    0.934183    11.00000   -1.20000
AFIX   0
C3    1    0.050357    1.094454    1.325506    11.00000    0.02251    0.02632 =
         0.02653   -0.00588   -0.00330    0.00952
AFIX  43
H3    2    0.188776    1.054446    1.346737    11.00000   -1.20000
AFIX   0
C5    1   -0.238674    1.114864    1.212829    11.00000    0.02767    0.02694 =
         0.01731   -0.00579   -0.00295    0.00555
AFIX  43
H5    2   -0.304205    1.089215    1.155062    11.00000   -1.20000
AFIX   0
C18   1    0.419446    0.141363    0.602245    11.00000    0.03484    0.03098 =
         0.02874   -0.00625    0.00164    0.00965
AFIX 137
H18A  2    0.572465    0.186935    0.606798    11.00000   -1.50000
H18B  2    0.394587    0.104164    0.540670    11.00000   -1.50000
H18C  2    0.412977    0.069570    0.646486    11.00000   -1.50000
AFIX   0
HKLF 4
REM  mo_HY_ISN_0m in P-1
REM R1 =  0.0454 for    2344 Fo > 4sig(Fo)  and  0.0734 for all    3225 data
REM    221 parameters refined using      0 restraints
END
WGHT      0.0482      0.3682
REM Highest difference peak  0.257,  deepest hole -0.266,  1-sigma level  0.052
Q1    1   0.1229  0.6285  0.9605  11.00000  0.05    0.26
Q2    1  -0.3032  1.2971  1.3781  11.00000  0.05    0.20
Q3    1   0.0267  0.9968  1.2123  11.00000  0.05    0.19
Q4    1   0.0755  0.8205  1.0627  11.00000  0.05    0.18
Q5    1   0.2408  0.7407  1.0793  11.00000  0.05    0.18
Q6    1   0.2822  0.7728  1.0544  11.00000  0.05    0.18
Q7    1   0.0370  0.3557  0.8968  11.00000  0.05    0.18
Q8    1  -0.0405  0.7044  0.7575  11.00000  0.05    0.17
Q9    1   0.0055  0.7227  0.9279  11.00000  0.05    0.17
Q10   1  -0.0541  0.6610  0.9587  11.00000  0.05    0.16
Q11   1   0.2120  0.3856  0.7339  11.00000  0.05    0.16
Q12   1   0.0496  0.2341  0.5966  11.00000  0.05    0.16
Q13   1   0.6127  0.1998  0.5840  11.00000  0.05    0.16
Q14   1   0.2311  1.0808  1.3156  11.00000  0.05    0.15
Q15   1   0.2938  0.2791  0.6784  11.00000  0.05    0.15
Q16   1   0.0168  0.1427  0.6414  11.00000  0.05    0.15
Q17   1  -0.1274  1.2777  1.3447  11.00000  0.05    0.15
Q18   1  -0.1261  0.3029  0.7817  11.00000  0.05    0.15
Q19   1  -0.0589  0.5703  0.6388  11.00000  0.05    0.15
Q20   1   0.5066  0.7355  1.0596  11.00000  0.05    0.15
;
