# Supplementary material for: Crystal structure of the co-crystal butyl­paraben–isonicotinamide (1/1)
Source: Acta Crystallogr E Crystallogr Commun. 2016 Jan 1;72(Pt 1):53–5. doi: 10.1107/S2056989015023518 (PMC4704755; doi:10.1107/S2056989015023518)
Supplement: Supplementary file 2 [file e-72-00053-Isup2.hkl]

data_I                                                                          
_shelx_title ' mo_HY_ISN_0m in P-1'                                             
_shelx_refln_list_code          4                                               
_shelx_F_calc_maximum      191.87                                               
_exptl_crystal_F_000       336.00                                               
_reflns_d_resolution_high  0.7979                                               
                                                                                
loop_                                                                           
 _space_group_symop_operation_xyz                                               
 'x, y, z'                                                                      
 '-x, -y, -z'                                                                   
                                                                                
_cell_length_a     5.6257                                                       
_cell_length_b     9.8661                                                       
_cell_length_c    14.3979                                                       
_cell_angle_alpha  90.834                                                       
_cell_angle_beta   91.431                                                       
_cell_angle_gamma  91.645                                                       
                                                                                
_shelx_F_squared_multiplier     1.000                                           
                                                                                
loop_                                                                           
 _refln_index_h                                                                 
 _refln_index_k                                                                 
 _refln_index_l                                                                 
 _refln_F_squared_calc                                                          
 _refln_F_squared_meas                                                          
 _refln_F_squared_sigma                                                         
 _refln_observed_status                                                         
   1   0   0       2885.40       2664.85        22.15 o                         
   2   0   0        371.70        364.02         3.79 o                         
   3   0   0        495.19        558.26         6.77 o                         
   4   0   0        475.07        490.68         7.76 o                         
   5   0   0         11.91         13.21         1.88 o                         
   6   0   0        174.56        188.59         9.31 o                         
   7   0   0         24.89         23.39        10.24 o                         
  -7   1   0          2.81         20.83         9.37 o                         
  -6   1   0          0.54          2.15         2.06 o                         
  -5   1   0         74.69         74.97         3.03 o                         
  -4   1   0         56.58         54.76         2.01 o                         
  -3   1   0        565.58        590.29         5.84 o                         
  -2   1   0        898.48        900.26         6.90 o                         
  -1   1   0        497.51        485.73         3.43 o                         
   0   1   0        976.44        921.51         7.55 o                         
   1   1   0       1059.21        955.08        10.78 o                         
   2   1   0        232.83        199.98         3.58 o                         
   3   1   0        155.00        148.31         3.81 o                         
   4   1   0        225.88        227.96         4.20 o                         
   5   1   0          3.22          1.82         1.71 o                         
   6   1   0          6.13          4.52         2.86 o                         
  -6   2   0          0.77          2.86         2.31 o                         
  -5   2   0         33.11         31.40         2.64 o                         
  -4   2   0         17.79         18.03         2.10 o                         
  -3   2   0          0.56         -0.93         0.62 o                         
  -2   2   0         43.70         49.19         1.56 o                         
  -1   2   0         27.91         29.89         0.92 o                         
   0   2   0       1227.79       1141.72         9.32 o                         
   1   2   0        856.98        765.24         7.88 o                         
   2   2   0       1635.41       1595.67        23.10 o                         
   3   2   0        191.75        186.07         7.17 o                         
   4   2   0        149.69        152.13         4.63 o                         
   5   2   0         33.49         32.72         2.82 o                         
   6   2   0          5.83          8.00         2.22 o                         
  -6   3   0         21.68         33.36         4.51 o                         
  -5   3   0         38.02         37.60         2.92 o                         
  -4   3   0          2.23          1.20         1.58 o                         
  -3   3   0       1260.30       1209.43        12.01 o                         
  -2   3   0        286.32        299.10         3.39 o                         
  -1   3   0        372.54        353.42         3.87 o                         
   0   3   0        149.77        151.18         1.98 o                         
   1   3   0         95.79         95.01         2.01 o                         
   2   3   0         64.04         71.99         3.17 o                         
   3   3   0        226.99        227.07         6.86 o                         
   4   3   0         83.28         83.29         3.96 o                         
   5   3   0          0.02          0.14         1.77 o                         
   6   3   0         19.46         19.15         4.00 o                         
  -6   4   0         16.88         24.81         5.55 o                         
  -5   4   0        211.81        213.55         6.92 o                         
  -4   4   0        493.16        469.73         8.70 o                         
  -3   4   0        627.86        590.20         8.51 o                         
  -2   4   0          0.79         -0.52         0.84 o                         
  -1   4   0         32.52         30.70         1.42 o                         
   0   4   0       1338.70       1273.58        13.54 o                         
   1   4   0        225.87        208.44         3.20 o                         
   2   4   0         37.72         30.82         2.66 o                         
   3   4   0          6.96          3.87         2.01 o                         
   4   4   0         58.63         63.74         3.53 o                         
   5   4   0          0.01         -0.63         2.50 o                         
   6   4   0         36.48         36.13         4.90 o                         
  -6   5   0          1.29          3.95         2.94 o                         
  -5   5   0        181.34        187.37         6.57 o                         
  -4   5   0         54.41         46.48         3.66 o                         
  -3   5   0          3.56          1.70         1.65 o                         
  -2   5   0        312.14        349.60         5.04 o                         
  -1   5   0        761.60        826.12        10.81 o                         
   0   5   0        232.93        246.84         3.15 o                         
   1   5   0        333.23        315.41         4.75 o                         
   2   5   0         13.29          8.67         2.81 o                         
   3   5   0          2.49          1.34         2.17 o                         
   4   5   0          0.20         -3.52         2.35 o                         
   5   5   0         14.88         15.53         3.21 o                         
   6   5   0          0.51         -2.02         5.06 o                         
  -6   6   0         16.95         25.68         4.00 o                         
  -5   6   0         13.92         17.52         3.16 o                         
  -4   6   0        257.18        247.66         6.99 o                         
  -3   6   0         83.21         79.55         4.40 o                         
  -2   6   0         10.14          7.99         1.54 o                         
  -1   6   0        188.65        195.39         7.75 o                         
   0   6   0        325.29        329.89         4.69 o                         
   1   6   0         83.61         78.25         3.42 o                         
   2   6   0         60.02         53.61         3.10 o                         
   3   6   0        114.95        121.48         6.46 o                         
   4   6   0         15.26         18.45         4.40 o                         
   5   6   0          6.03         10.81         4.12 o                         
   6   6   0         57.86         64.92         8.68 o                         
  -5   7   0         15.97         19.45         3.44 o                         
  -4   7   0         37.00         39.44         3.93 o                         
  -3   7   0        505.46        490.69        10.92 o                         
  -2   7   0         43.30         42.10         2.61 o                         
  -1   7   0         28.76         29.52         2.62 o                         
   0   7   0         64.36         71.17         3.16 o                         
   1   7   0        187.97        193.67         8.17 o                         
   2   7   0         59.29         58.80         3.25 o                         
   3   7   0        158.29        154.03         5.63 o                         
   4   7   0         16.86         17.69         4.88 o                         
   5   7   0          0.02         -0.14         5.01 o                         
  -5   8   0          0.80          7.26         3.99 o                         
  -4   8   0          0.02          3.21         4.69 o                         
  -3   8   0          9.45         12.46         3.00 o                         
  -2   8   0        620.47        639.32        13.19 o                         
  -1   8   0          3.25          3.59         2.17 o                         
   0   8   0         57.89         58.03         5.33 o                         
   1   8   0        190.69        198.35         5.07 o                         
   2   8   0        125.99        126.46         5.74 o                         
   3   8   0         40.08         38.08         3.38 o                         
   4   8   0          3.59          7.25         4.58 o                         
   5   8   0         70.56         81.15         5.89 o                         
  -4   9   0         25.70         42.98         4.40 o                         
  -3   9   0         57.97         63.66         4.78 o                         
  -2   9   0          1.03          2.36         2.14 o                         
  -1   9   0         92.79         90.37         4.73 o                         
   0   9   0          9.04          9.87         5.21 o                         
   1   9   0          0.37          1.36         2.15 o                         
   2   9   0         37.69         42.66         3.41 o                         
   3   9   0         24.22         25.49         3.09 o                         
   4   9   0          9.36         22.91        13.19 o                         
  -4  10   0          0.01         -1.64         4.34 o                         
  -3  10   0         10.62          5.90         4.51 o                         
  -2  10   0         60.40         60.47         4.10 o                         
  -1  10   0         20.50         20.92         3.11 o                         
   0  10   0         15.56         13.96         3.18 o                         
   1  10   0         16.91         14.39         3.24 o                         
   2  10   0          2.79          5.84         2.60 o                         
   3  10   0          0.87          8.02         4.47 o                         
  -3  11   0         49.75         43.39         6.25 o                         
  -2  11   0         13.79         14.15         2.99 o                         
  -1  11   0          9.42          6.60         3.11 o                         
   0  11   0          4.72          4.32         3.65 o                         
   1  11   0         52.19         54.32         8.51 o                         
   2  11   0          6.74          2.11         2.99 o                         
  -1  12   0         12.24          8.53         4.69 o                         
   0  12   0          3.63         -0.73         4.51 o                         
   1  12   0        219.57        234.12        24.82 o                         
  -1 -12   1         67.82         67.97         5.28 o                         
   0 -12   1         29.86         29.64         4.07 o                         
   1 -12   1         24.29         26.87         3.66 o                         
  -2 -11   1          1.78         -3.13         2.09 o                         
  -1 -11   1          1.34          0.86         2.65 o                         
   0 -11   1         10.46          5.60         4.86 o                         
   1 -11   1         97.43         98.13         5.40 o                         
   2 -11   1         13.65         11.11         5.55 o                         
   3 -11   1         13.79         20.83         5.90 o                         
  -3 -10   1          2.91          8.61         4.76 o                         
  -2 -10   1         49.94         56.35         6.98 o                         
  -1 -10   1          0.04          0.12         2.17 o                         
   0 -10   1          9.09         11.22         2.89 o                         
   1 -10   1        181.78        196.35         6.87 o                         
   2 -10   1         29.17         34.41         3.47 o                         
   3 -10   1         24.95         30.90         5.55 o                         
   4 -10   1          5.18          2.73         3.75 o                         
  -4  -9   1         65.54         64.24         7.28 o                         
  -3  -9   1         11.96          9.63         2.36 o                         
  -2  -9   1          0.36         -4.56         3.67 o                         
  -1  -9   1         73.85         77.50         4.56 o                         
   0  -9   1         26.57         28.56         2.55 o                         
   1  -9   1         17.45         14.90         2.76 o                         
   2  -9   1        196.05        200.89         6.42 o                         
   3  -9   1         12.95          9.03         3.25 o                         
   4  -9   1          5.62          6.99         3.33 o                         
  -5  -8   1         65.50         75.88         7.73 o                         
  -4  -8   1          3.63         -1.82         5.50 o                         
  -3  -8   1         16.92         14.98         4.17 o                         
  -2  -8   1         37.52         38.23         3.08 o                         
  -1  -8   1          0.00         -1.99         1.81 o                         
   0  -8   1         25.22         26.46         2.21 o                         
   1  -8   1         67.22         68.21         3.93 o                         
   2  -8   1         55.63         64.22         3.36 o                         
   3  -8   1        365.99        372.73         9.57 o                         
   4  -8   1          7.84         12.41         3.16 o                         
   5  -8   1          1.75          5.00         3.41 o                         
  -5  -7   1          8.61          1.08         3.54 o                         
  -4  -7   1          0.59         -5.12         3.93 o                         
  -3  -7   1        181.47        188.84         5.28 o                         
  -2  -7   1         20.89         22.81         2.50 o                         
  -1  -7   1        169.72        164.83         4.73 o                         
   0  -7   1         77.95         84.46         6.89 o                         
   1  -7   1        132.47        137.22         7.79 o                         
   2  -7   1         26.32         28.22         1.99 o                         
   3  -7   1        247.69        244.29         7.35 o                         
   4  -7   1         21.97         20.49         5.03 o                         
   5  -7   1         12.48         19.52         3.55 o                         
  -6  -6   1          2.15         11.20         5.34 o                         
  -5  -6   1          0.45          0.15         8.63 o                         
  -4  -6   1          1.37          2.74         6.25 o                         
  -3  -6   1          7.21          4.88         1.69 o                         
  -2  -6   1         29.98         22.48         2.39 o                         
  -1  -6   1        152.18        145.47         4.27 o                         
   0  -6   1        868.62        865.02         8.75 o                         
   1  -6   1        359.26        366.92         7.43 o                         
   2  -6   1        145.40        143.27         4.06 o                         
   3  -6   1        164.76        167.01         4.92 o                         
   4  -6   1        102.41         98.71         4.78 o                         
   5  -6   1         14.68         16.04         3.19 o                         
   6  -6   1          0.00          5.79         3.25 o                         
  -6  -5   1          0.17         -0.58         3.06 o                         
  -5  -5   1          8.73         14.31         3.20 o                         
  -4  -5   1         37.22         26.70         4.60 o                         
  -3  -5   1         28.82         25.67         1.98 o                         
  -2  -5   1         24.41         24.67         1.89 o                         
  -1  -5   1        134.46        134.89         3.87 o                         
   0  -5   1          7.19          7.32         0.80 o                         
   1  -5   1          5.66          7.30         1.36 o                         
   2  -5   1        120.64        129.36         2.94 o                         
   3  -5   1        111.46         99.83         3.70 o                         
   4  -5   1        603.58        580.25        12.10 o                         
   5  -5   1        119.05        116.47         5.49 o                         
   6  -5   1          0.03          5.64         3.15 o                         
  -6  -4   1         34.14         29.12         2.82 o                         
  -5  -4   1          0.09         -0.81         2.72 o                         
  -4  -4   1          5.04          2.56         1.74 o                         
  -3  -4   1         44.92         46.50         3.67 o                         
  -2  -4   1        365.15        336.09         7.69 o                         
  -1  -4   1          6.05          5.49         0.91 o                         
   0  -4   1          3.76          2.67         0.86 o                         
   1  -4   1        390.56        385.80         5.14 o                         
   2  -4   1        469.78        470.23         7.83 o                         
   3  -4   1        114.91        100.82         3.23 o                         
   4  -4   1       1131.89       1043.39        16.20 o                         
   5  -4   1         63.28         63.33         4.59 o                         
   6  -4   1         23.62         25.38         5.03 o                         
  -6  -3   1         31.88         35.67         3.20 o                         
  -5  -3   1         81.24         85.45         4.48 o                         
  -4  -3   1         92.11        102.67         4.41 o                         
  -3  -3   1        499.26        498.64        10.43 o                         
  -2  -3   1        214.60        204.07         4.91 o                         
  -1  -3   1         47.64         48.92         1.63 o                         
   0  -3   1        381.20        360.84         3.99 o                         
   1  -3   1          5.59          8.68         0.91 o                         
   2  -3   1         78.12         87.66         1.95 o                         
   3  -3   1        379.01        357.25         5.04 o                         
   4  -3   1        130.61        135.84         4.40 o                         
   5  -3   1         59.81         61.78         4.34 o                         
   6  -3   1         23.60         23.33         3.99 o                         
  -6  -2   1          0.37         -2.63         2.02 o                         
  -5  -2   1          0.16         -1.58         1.69 o                         
  -4  -2   1         16.89         15.78         2.41 o                         
  -3  -2   1        279.25        275.87         5.56 o                         
  -2  -2   1        233.64        215.75         5.66 o                         
  -1  -2   1       4352.65       3869.95        54.55 o                         
   0  -2   1         80.85         79.95         1.41 o                         
   1  -2   1        156.23        147.38         2.59 o                         
   2  -2   1        542.58        547.48         5.21 o                         
   3  -2   1       1032.70       1076.68        10.92 o                         
   4  -2   1         88.27         87.27         3.52 o                         
   5  -2   1         97.04         97.73         3.68 o                         
   6  -2   1         85.50         84.58         5.43 o                         
  -6  -1   1         13.70         11.69         2.29 o                         
  -5  -1   1          1.86          1.59         2.03 o                         
  -4  -1   1          3.21          1.93         1.37 o                         
  -3  -1   1         15.72         12.47         1.70 o                         
  -2  -1   1          2.00         -0.10         0.88 o                         
  -1  -1   1         16.80         14.58         1.23 o                         
   0  -1   1        250.82        225.19         2.06 o                         
   1  -1   1        653.84        566.95         6.12 o                         
   2  -1   1         10.69         11.20         0.91 o                         
   3  -1   1        160.10        174.03         3.47 o                         
   4  -1   1         10.70         11.51         1.77 o                         
   5  -1   1         35.12         32.38         2.37 o                         
   6  -1   1         38.28         33.57         3.07 o                         
  -7   0   1         19.13         13.16         3.90 o                         
  -6   0   1          6.76          7.23         2.41 o                         
  -5   0   1         64.98         61.20         2.96 o                         
  -4   0   1        156.58        156.36         3.00 o                         
  -3   0   1        105.65        103.48         2.04 o                         
  -2   0   1         18.60         19.14         0.78 o                         
  -1   0   1        216.48        200.14         2.04 o                         
   1   0   1       5878.71       5525.28        46.41 o                         
   2   0   1          0.12          1.04         0.70 o                         
   3   0   1         79.26         80.74         2.30 o                         
   4   0   1        141.97        164.43         3.50 o                         
   5   0   1          0.36         -1.03         1.69 o                         
   6   0   1         69.02         67.14         3.89 o                         
  -7   1   1          4.78          6.29         2.81 o                         
  -6   1   1         40.99         45.98         3.09 o                         
  -5   1   1         35.92         38.92         2.42 o                         
  -4   1   1        399.65        386.32         5.25 o                         
  -3   1   1          7.88         11.50         0.75 o                         
  -2   1   1          0.01         -0.61         0.46 o                         
  -1   1   1       1243.99       1152.25         9.54 o                         
   0   1   1        338.05        329.75         6.61 o                         
   1   1   1        140.33        141.70         2.67 o                         
   2   1   1       2299.21       2163.22        22.75 o                         
   3   1   1        256.64        288.96         4.30 o                         
   4   1   1        124.98        135.98         3.23 o                         
   5   1   1         11.19          9.74         1.81 o                         
   6   1   1         10.27         10.46         3.52 o                         
  -6   2   1          3.11          2.04         2.26 o                         
  -5   2   1        332.19        331.57         5.83 o                         
  -4   2   1        106.15         94.34         2.70 o                         
  -3   2   1        123.91        128.98         2.21 o                         
  -2   2   1       1094.32       1072.03         8.20 o                         
  -1   2   1        492.32        475.52         4.66 o                         
   0   2   1          1.41          2.74         0.50 o                         
   1   2   1        562.55        512.55         6.01 o                         
   2   2   1         46.67         47.60         3.24 o                         
   3   2   1         47.66         40.94         2.52 o                         
   4   2   1          4.42          1.67         2.46 o                         
   5   2   1          5.98          4.01         2.17 o                         
   6   2   1         26.62         25.23         4.63 o                         
  -6   3   1          0.40         -2.74         2.26 o                         
  -5   3   1        617.36        596.28        10.12 o                         
  -4   3   1        255.30        236.16         3.86 o                         
  -3   3   1         13.26         11.41         1.09 o                         
  -2   3   1        430.15        446.76         4.86 o                         
  -1   3   1        215.56        209.46         2.57 o                         
   0   3   1        867.96        839.04         7.47 o                         
   1   3   1        195.08        204.73         3.57 o                         
   2   3   1         53.76         51.20         2.93 o                         
   3   3   1         62.82         60.64         3.35 o                         
   4   3   1         39.88         52.80         3.53 o                         
   5   3   1          1.62          1.90         2.27 o                         
   6   3   1         16.28         14.94         2.60 o                         
  -6   4   1          5.38          6.84         3.03 o                         
  -5   4   1        148.43        137.70         5.67 o                         
  -4   4   1        678.26        667.15        13.05 o                         
  -3   4   1         30.49         32.48         2.34 o                         
  -2   4   1        408.28        382.37         4.88 o                         
  -1   4   1       3710.79       4057.19        50.68 o                         
   0   4   1         80.01         71.77         1.63 o                         
   1   4   1          8.17          6.27         0.84 o                         
   2   4   1        134.94        122.62         4.44 o                         
   3   4   1         34.94         26.39         2.49 o                         
   4   4   1          0.64          2.26         1.92 o                         
   5   4   1         27.11         30.19         5.26 o                         
   6   4   1          5.65          4.93         2.32 o                         
  -6   5   1         12.90         19.96         3.82 o                         
  -5   5   1         94.94         93.51         4.99 o                         
  -4   5   1        333.32        305.94         7.60 o                         
  -3   5   1        208.19        193.14         3.88 o                         
  -2   5   1        205.66        224.92         4.12 o                         
  -1   5   1        535.34        598.97         8.19 o                         
   0   5   1        622.77        627.15         6.55 o                         
   1   5   1         18.35         17.91         1.43 o                         
   2   5   1        278.89        298.93         6.98 o                         
   3   5   1          6.14          3.61         2.36 o                         
   4   5   1         40.45         38.19         2.85 o                         
   5   5   1          1.39          3.78         2.95 o                         
   6   5   1         59.42         59.30        14.50 o                         
  -6   6   1          0.40          6.18         3.40 o                         
  -5   6   1          6.47          9.60         3.06 o                         
  -4   6   1        170.50        163.16         5.65 o                         
  -3   6   1        330.09        314.29         6.05 o                         
  -2   6   1        120.42        123.58         3.35 o                         
  -1   6   1         54.02         56.82         6.42 o                         
   0   6   1        200.50        197.59         4.09 o                         
   1   6   1          1.50         -0.14         1.11 o                         
   2   6   1        252.04        248.57         5.20 o                         
   3   6   1          1.90         -1.94         2.57 o                         
   4   6   1         17.55         15.72         4.93 o                         
   5   6   1         16.80         22.53         4.81 o                         
  -5   7   1         11.67         17.60         3.31 o                         
  -4   7   1         50.03         48.95         5.90 o                         
  -3   7   1        127.62        133.61         3.92 o                         
  -2   7   1        212.39        200.61         4.54 o                         
  -1   7   1         34.10         30.69         4.62 o                         
   0   7   1        192.32        196.49         5.41 o                         
   1   7   1         27.22         24.57         2.46 o                         
   2   7   1         45.27         42.74         2.24 o                         
   3   7   1         39.55         35.69         3.54 o                         
   4   7   1         12.69         17.98         4.87 o                         
   5   7   1          1.88         29.37        10.08 o                         
  -5   8   1          5.02          7.78         3.82 o                         
  -4   8   1         38.12         47.40         4.15 o                         
  -3   8   1          7.99          8.20         1.95 o                         
  -2   8   1        246.13        244.86         8.68 o                         
  -1   8   1          0.46          0.12         2.17 o                         
   0   8   1          7.44          1.92         2.35 o                         
   1   8   1         30.87         32.47         3.51 o                         
   2   8   1          0.88         -0.72         2.91 o                         
   3   8   1         62.64         63.83         5.58 o                         
   4   8   1         96.49         95.69         9.22 o                         
   5   8   1        116.43         98.59        17.70 o                         
  -4   9   1         37.22         43.05         4.25 o                         
  -3   9   1         43.05         41.21         3.06 o                         
  -2   9   1         80.79         76.23        10.24 o                         
  -1   9   1         12.50          9.72         4.69 o                         
   0   9   1         30.22         32.85         3.93 o                         
   1   9   1          0.02         -3.21         2.65 o                         
   2   9   1          0.52          3.82         3.47 o                         
   3   9   1         53.21         60.17         5.21 o                         
   4   9   1         12.18         50.68        13.89 o                         
  -4  10   1          0.23         -2.69         3.30 o                         
  -3  10   1          7.98          4.03         2.31 o                         
  -2  10   1        109.03        102.61         4.88 o                         
  -1  10   1         46.71         45.40         4.10 o                         
   0  10   1          4.89          2.12         2.89 o                         
   1  10   1         63.33         64.63         5.00 o                         
   2  10   1         72.18         75.11         5.36 o                         
   3  10   1          3.52          4.97         3.33 o                         
  -3  11   1          2.05          2.40         2.57 o                         
  -2  11   1         15.02         16.69         3.99 o                         
  -1  11   1          2.17         -1.47         5.21 o                         
   0  11   1         84.45         84.86        10.24 o                         
   1  11   1         13.83         12.67         3.85 o                         
   2  11   1          3.88          6.68         3.30 o                         
  -1  12   1          1.81         -2.02         2.82 o                         
   0  12   1         46.10         51.01         5.38 o                         
   1  12   1          8.32          1.72         7.29 o                         
  -1 -12   2          2.60         -9.72         8.68 o                         
   0 -12   2         18.53         16.35         6.77 o                         
   1 -12   2         13.93         12.15         6.94 o                         
  -2 -11   2          5.39          3.97         2.49 o                         
  -1 -11   2          0.89         -0.91         3.47 o                         
   0 -11   2         20.32         17.31         6.60 o                         
   1 -11   2         28.13         31.36         3.84 o                         
   2 -11   2         64.36         72.21         8.68 o                         
   3 -11   2          0.27         -2.08         4.86 o                         
  -3 -10   2          6.91         -5.14         7.29 o                         
  -2 -10   2         55.77         61.74         3.94 o                         
  -1 -10   2         24.49         30.49         3.34 o                         
   0 -10   2          0.34         -1.15         2.54 o                         
   1 -10   2        197.25        210.24         8.85 o                         
   2 -10   2         12.19         17.01         5.55 o                         
   3 -10   2          2.30         -2.78         4.17 o                         
   4 -10   2         10.68         14.09         5.73 o                         
  -4  -9   2          6.68          3.44         6.77 o                         
  -3  -9   2         18.78         14.28         4.25 o                         
  -2  -9   2         53.93         55.81         3.50 o                         
  -1  -9   2          8.51          2.54         4.06 o                         
   0  -9   2          0.21          0.20         1.75 o                         
   1  -9   2         39.47         45.05         4.86 o                         
   2  -9   2        378.38        405.47        15.62 o                         
   3  -9   2         27.81         26.46         3.90 o                         
   4  -9   2         16.57         16.14         5.21 o                         
  -5  -8   2          0.27         -2.27         7.98 o                         
  -4  -8   2         15.00         -3.18         4.03 o                         
  -3  -8   2         15.46         17.08         3.03 o                         
  -2  -8   2         94.42         95.65         4.56 o                         
  -1  -8   2        180.97        182.94         6.86 o                         
   0  -8   2        130.74        136.21         4.00 o                         
   1  -8   2         18.55         17.45         2.45 o                         
   2  -8   2         84.27         93.52         5.52 o                         
   3  -8   2        235.08        235.62         8.68 o                         
   4  -8   2          9.68         16.43         4.51 o                         
   5  -8   2          9.54         13.54         3.66 o                         
  -5  -7   2          2.90          3.08         6.48 o                         
  -4  -7   2          3.41          0.49         6.35 o                         
  -3  -7   2         27.63         29.40         3.16 o                         
  -2  -7   2        149.15        165.98         4.70 o                         
  -1  -7   2         20.01         21.50         2.61 o                         
   0  -7   2         82.88         93.63         3.82 o                         
   1  -7   2        243.00        267.83         6.99 o                         
   2  -7   2         18.91         18.64         2.70 o                         
   3  -7   2         60.77         58.06         4.59 o                         
   4  -7   2         56.59         60.80         4.74 o                         
   5  -7   2          5.33          8.64         3.06 o                         
  -6  -6   2          0.19          0.00         5.21 o                         
  -5  -6   2          5.93          0.57         5.03 o                         
  -4  -6   2          0.03         -2.76         4.14 o                         
  -3  -6   2         10.65         11.59         2.56 o                         
  -2  -6   2         62.52         61.04         2.81 o                         
  -1  -6   2        184.34        185.33         4.36 o                         
   0  -6   2        329.77        331.39         4.64 o                         
   1  -6   2        124.95        118.99         4.61 o                         
   2  -6   2        164.56        162.04         4.47 o                         
   3  -6   2        162.36        156.70         4.86 o                         
   4  -6   2        442.57        412.13         9.92 o                         
   5  -6   2         11.46         12.75         3.16 o                         
   6  -6   2          8.53          5.57         3.50 o                         
  -6  -5   2         10.04         13.08         4.66 o                         
  -5  -5   2          1.44          5.76         4.95 o                         
  -4  -5   2         58.11         51.63         5.33 o                         
  -3  -5   2         20.82         19.81         3.59 o                         
  -2  -5   2         87.64         79.55         7.19 o                         
  -1  -5   2        115.30        110.53         2.90 o                         
   0  -5   2        175.38        171.01         3.47 o                         
   1  -5   2        287.80        303.68         5.35 o                         
   2  -5   2       1186.37       1142.03        15.48 o                         
   3  -5   2          9.82          6.08         1.92 o                         
   4  -5   2        219.34        216.69         6.75 o                         
   5  -5   2          6.48          5.00         2.81 o                         
   6  -5   2        147.12        142.11         6.51 o                         
  -6  -4   2          1.65          3.98         2.33 o                         
  -5  -4   2         23.24         19.77         3.29 o                         
  -4  -4   2         27.71         25.63         4.30 o                         
  -3  -4   2        174.38        185.49         5.68 o                         
  -2  -4   2         20.55         18.45         1.81 o                         
  -1  -4   2        154.99        159.94         3.24 o                         
   0  -4   2          0.01          0.03         0.83 o                         
   1  -4   2        145.11        139.53         3.03 o                         
   2  -4   2        396.75        405.12         6.47 o                         
   3  -4   2         54.86         48.22         2.59 o                         
   4  -4   2         61.45         57.94         3.46 o                         
   5  -4   2          9.15          6.06         2.67 o                         
   6  -4   2         12.29         16.51         5.38 o                         
  -6  -3   2          1.30          2.90         3.61 o                         
  -5  -3   2         48.68         48.11         5.21 o                         
  -4  -3   2         51.25         56.09         3.77 o                         
  -3  -3   2        211.85        199.75         6.70 o                         
  -2  -3   2        126.79        116.33         3.04 o                         
  -1  -3   2        239.66        225.53         4.34 o                         
   0  -3   2        178.78        192.14         2.71 o                         
   1  -3   2        443.17        432.00         6.91 o                         
   2  -3   2        501.08        510.11         8.86 o                         
   3  -3   2         46.78         50.07         2.59 o                         
   4  -3   2         30.82         34.26         3.30 o                         
   5  -3   2          7.97          6.10         2.50 o                         
   6  -3   2         14.17         18.39         4.86 o                         
  -6  -2   2         15.02         14.54         3.01 o                         
  -5  -2   2        174.02        176.85         6.58 o                         
  -4  -2   2        437.76        451.09        10.82 o                         
  -3  -2   2          6.45          5.65         1.79 o                         
  -2  -2   2        222.43        221.10         4.18 o                         
  -1  -2   2      36814.79      33309.77       541.50 o                         
   0  -2   2       3451.57       3323.05        40.88 o                         
   1  -2   2        193.88        204.55         3.75 o                         
   2  -2   2         53.27         59.91         1.81 o                         
   3  -2   2        248.05        265.96         8.25 o                         
   4  -2   2         12.77         10.10         1.86 o                         
   5  -2   2        258.89        256.52         5.43 o                         
   6  -2   2         11.49         10.52         2.38 o                         
  -6  -1   2         63.65         64.70         3.47 o                         
  -5  -1   2         51.33         51.22         2.93 o                         
  -4  -1   2        142.98        145.76         3.70 o                         
  -3  -1   2        576.78        564.22         8.43 o                         
  -2  -1   2         46.61         47.28         2.22 o                         
  -1  -1   2       1696.74       1496.30        17.34 o                         
   0  -1   2       1107.70       1019.17         8.42 o                         
   1  -1   2        119.61        121.42         2.29 o                         
   2  -1   2        341.98        324.33         3.45 o                         
   3  -1   2        323.22        340.26         5.25 o                         
   4  -1   2          2.62          3.50         1.40 o                         
   5  -1   2          0.38          0.58         2.12 o                         
   6  -1   2         27.49         24.43         2.81 o                         
  -6   0   2         71.56         76.14         4.56 o                         
  -5   0   2          0.03         -2.34         1.56 o                         
  -4   0   2         21.64         16.18         1.35 o                         
  -3   0   2        285.75        273.83         3.39 o                         
  -2   0   2         55.53         51.71         1.20 o                         
  -1   0   2        955.48        907.75         7.49 o                         
   0   0   2        459.52        434.35         4.05 o                         
   1   0   2       5280.58       5165.81        47.75 o                         
   2   0   2         64.73         81.17         1.90 o                         
   3   0   2        649.91        693.72         8.99 o                         
   4   0   2         19.63         19.82         1.73 o                         
   5   0   2         38.74         41.70         2.83 o                         
   6   0   2         15.20         11.09         2.57 o                         
  -6   1   2         12.89         16.51         2.27 o                         
  -5   1   2         15.32         15.22         2.00 o                         
  -4   1   2        302.41        293.92         4.13 o                         
  -3   1   2        215.26        210.01         2.67 o                         
  -2   1   2         63.75         51.96         1.09 o                         
  -1   1   2          3.75          7.64         0.45 o                         
   0   1   2          6.24          3.88         0.65 o                         
   1   1   2        330.91        328.86         4.33 o                         
   2   1   2        160.48        141.06         4.46 o                         
   3   1   2        594.87        635.34         8.47 o                         
   4   1   2         12.97         13.84         1.62 o                         
   5   1   2          4.00          5.19         1.79 o                         
   6   1   2        203.71        205.67         7.25 o                         
  -6   2   2         36.06         37.85         3.21 o                         
  -5   2   2        193.78        194.72         4.53 o                         
  -4   2   2        853.59        799.87         8.05 o                         
  -3   2   2         57.11         59.95         1.58 o                         
  -2   2   2        821.16        852.40         6.97 o                         
  -1   2   2       1393.92       1325.32        11.74 o                         
   0   2   2        249.19        256.04         5.03 o                         
   1   2   2         54.06         58.70         3.93 o                         
   2   2   2        179.28        175.47         3.84 o                         
   3   2   2        243.31        228.02         4.90 o                         
   4   2   2         34.18         38.13         2.48 o                         
   5   2   2         83.04         82.12         3.52 o                         
   6   2   2         44.62         45.23        12.54 o                         
  -6   3   2         80.49         90.53         4.47 o                         
  -5   3   2        456.94        458.31         7.22 o                         
  -4   3   2        121.59        117.26         2.83 o                         
  -3   3   2         32.63         38.32         1.33 o                         
  -2   3   2        774.08        826.11         8.40 o                         
  -1   3   2       1305.69       1370.90        13.85 o                         
   0   3   2        228.26        229.00         3.54 o                         
   1   3   2          0.14          0.79         0.91 o                         
   2   3   2          8.63          5.49         1.63 o                         
   3   3   2          0.45          1.17         1.85 o                         
   4   3   2          6.31          5.22         2.24 o                         
   5   3   2          0.43          0.82         1.72 o                         
   6   3   2          0.33         -1.78         3.14 o                         
  -6   4   2         17.65         19.98         3.40 o                         
  -5   4   2        134.11        137.75         4.69 o                         
  -4   4   2          3.43          2.61         1.78 o                         
  -3   4   2          9.61          8.86         1.14 o                         
  -2   4   2        389.33        389.77         6.07 o                         
  -1   4   2         40.26         33.13         1.98 o                         
   0   4   2        180.80        199.74         3.62 o                         
   1   4   2         14.58         10.75         2.03 o                         
   2   4   2        457.03        447.78         8.11 o                         
   3   4   2         10.15          7.99         2.30 o                         
   4   4   2          0.11          1.10         1.99 o                         
   5   4   2         67.74         66.70         4.85 o                         
   6   4   2          2.82          4.00         6.18 o                         
  -6   5   2          4.68         14.18         6.25 o                         
  -5   5   2          3.37          6.40         2.75 o                         
  -4   5   2        310.92        298.65         7.48 o                         
  -3   5   2          7.73          9.18         1.31 o                         
  -2   5   2        214.22        241.37         5.76 o                         
  -1   5   2        295.66        313.14         5.81 o                         
   0   5   2        181.68        187.67         2.86 o                         
   1   5   2        205.79        210.82         4.59 o                         
   2   5   2        609.32        633.98        12.25 o                         
   3   5   2        118.95        125.36         5.33 o                         
   4   5   2          0.67         -1.88         2.12 o                         
   5   5   2         44.10         42.02         4.77 o                         
   6   5   2        230.58        266.95        16.32 o                         
  -6   6   2          6.04         15.49         6.60 o                         
  -5   6   2          6.60          7.25         2.92 o                         
  -4   6   2         55.18         64.66         3.93 o                         
  -3   6   2        978.93        957.36        14.08 o                         
  -2   6   2          1.37          2.63         1.40 o                         
  -1   6   2        145.58        143.37         8.51 o                         
   0   6   2        246.09        249.82         3.88 o                         
   1   6   2        467.10        471.16         7.75 o                         
   2   6   2        370.40        376.70         6.90 o                         
   3   6   2         98.73        102.33         5.33 o                         
   4   6   2         23.08         27.69         8.20 o                         
   5   6   2        331.13        370.32        17.30 o                         
  -5   7   2        140.54        178.87         6.77 o                         
  -4   7   2         14.96         18.26         2.92 o                         
  -3   7   2          0.49          2.51         1.55 o                         
  -2   7   2        203.55        203.29         6.46 o                         
  -1   7   2         81.73         74.54        11.46 o                         
   0   7   2         10.41          8.93         2.20 o                         
   1   7   2         24.99         26.53         1.97 o                         
   2   7   2         18.75         18.46         2.28 o                         
   3   7   2         17.14         12.17         4.66 o                         
   4   7   2        310.23        336.55        16.50 o                         
   5   7   2         17.21         12.47         4.58 o                         
  -5   8   2          1.90          5.15         4.86 o                         
  -4   8   2          9.18          5.51         3.65 o                         
  -3   8   2         67.70         64.04         3.13 o                         
  -2   8   2          7.31          6.41         2.25 o                         
  -1   8   2         25.64         25.58         2.99 o                         
   0   8   2          0.66         -0.84         2.56 o                         
   1   8   2          0.04         -1.79         2.70 o                         
   2   8   2         17.27         17.73         2.03 o                         
   3   8   2          4.47         -2.38         2.71 o                         
   4   8   2         35.73         39.23        13.54 o                         
   5   8   2         22.21         39.58        14.23 o                         
  -4   9   2         15.59          9.08         6.25 o                         
  -3   9   2         16.05         12.60         2.50 o                         
  -2   9   2         24.15         23.24         2.89 o                         
  -1   9   2        113.44        112.82         5.31 o                         
   0   9   2         87.25         97.64         5.49 o                         
   1   9   2          0.76          4.80         3.24 o                         
   2   9   2          1.12          0.55         3.30 o                         
   3   9   2          1.15         -4.83         3.30 o                         
   4   9   2          5.60        -10.76        12.15 o                         
  -4  10   2         10.04          2.51        12.32 o                         
  -3  10   2         95.08         82.77         4.50 o                         
  -2  10   2          0.15          2.71         2.41 o                         
  -1  10   2         16.16         14.19         3.47 o                         
   0  10   2        296.17        329.17        15.27 o                         
   1  10   2        257.86        290.46         9.56 o                         
   2  10   2          7.44         10.28         3.85 o                         
   3  10   2          2.06          9.29         3.62 o                         
  -3  11   2         38.20         40.42         3.90 o                         
  -2  11   2         56.09         60.87         5.21 o                         
  -1  11   2          9.53          4.98         4.86 o                         
   0  11   2        310.17        312.87         9.82 o                         
   1  11   2        195.67        215.18        16.32 o                         
   2  11   2         27.83         28.06         4.47 o                         
  -1  12   2          7.38          0.69         6.94 o                         
   0  12   2         26.55         27.68         4.17 o                         
   1  12   2          4.90         -3.47        10.07 o                         
   0 -12   3         59.68         47.91         9.72 o                         
   1 -12   3         23.42         21.18         7.98 o                         
  -2 -11   3         23.66         20.60         8.16 o                         
  -1 -11   3          7.75          1.29         5.38 o                         
   1 -11   3        159.10        156.22        11.80 o                         
   2 -11   3          1.29         -1.74         5.21 o                         
   3 -11   3          0.14         -1.74         4.86 o                         
  -3 -10   3         13.00          8.66         6.08 o                         
  -2 -10   3         28.11         33.12         6.42 o                         
  -1 -10   3         50.13         46.80         3.17 o                         
   0 -10   3         32.50         30.78         3.69 o                         
   1 -10   3          5.79          4.86         5.90 o                         
   2 -10   3        360.86        378.39        15.97 o                         
   3 -10   3          7.31          2.11         8.16 o                         
   4 -10   3         15.01         15.71         4.25 o                         
  -4  -9   3         62.14         77.10         7.39 o                         
  -3  -9   3         25.28         18.33         4.51 o                         
  -2  -9   3         38.03         37.06         2.94 o                         
  -1  -9   3         17.21         15.16         4.21 o                         
   0  -9   3         16.61         15.65         3.69 o                         
   1  -9   3          0.09         -6.77         4.51 o                         
   2  -9   3         17.77         21.87         5.55 o                         
   3  -9   3         12.53          5.69         3.50 o                         
   4  -9   3         23.49         27.32         5.21 o                         
  -5  -8   3          0.03          1.42         9.25 o                         
  -4  -8   3         12.95          4.86         4.34 o                         
  -3  -8   3         21.31         25.36         2.41 o                         
  -2  -8   3         25.10         25.37         3.61 o                         
  -1  -8   3         79.55         76.17         3.36 o                         
   0  -8   3         58.93         63.55         3.61 o                         
   1  -8   3         61.01         60.40         7.29 o                         
   2  -8   3         17.87         16.41         3.55 o                         
   3  -8   3          3.16          1.44         3.00 o                         
   4  -8   3         12.04         14.56         3.65 o                         
   5  -8   3          0.01          2.97         3.25 o                         
  -5  -7   3          6.48         -1.81         7.79 o                         
  -4  -7   3         18.84         12.18         4.96 o                         
  -3  -7   3          0.08          0.28         4.36 o                         
  -2  -7   3          6.60          6.54         1.77 o                         
  -1  -7   3         11.10         14.97         1.89 o                         
   0  -7   3         33.51         40.54         2.62 o                         
   1  -7   3        382.44        410.68        17.01 o                         
   2  -7   3         82.62         80.26         4.32 o                         
   3  -7   3        118.51        120.77         5.73 o                         
   4  -7   3        171.70        180.12         6.86 o                         
   5  -7   3         56.24         59.91         5.03 o                         
  -5  -6   3          4.76         -2.70         7.22 o                         
  -4  -6   3         10.19          4.74         4.53 o                         
  -3  -6   3        129.67        146.87         4.31 o                         
  -2  -6   3          0.07         -1.58         1.24 o                         
  -1  -6   3          4.30          2.21         1.26 o                         
   0  -6   3         17.39         17.41         1.77 o                         
   1  -6   3         42.47         42.31         2.81 o                         
   2  -6   3          9.70          9.97         3.06 o                         
   3  -6   3       1317.26       1325.27        20.14 o                         
   4  -6   3        322.44        322.11         8.58 o                         
   5  -6   3         12.88         13.90         3.19 o                         
   6  -6   3          0.70          6.72         3.50 o                         
  -6  -5   3         19.36         14.79         3.80 o                         
  -5  -5   3         20.25         18.90         3.39 o                         
  -4  -5   3         47.66         41.02         4.94 o                         
  -3  -5   3         35.95         36.82         4.72 o                         
  -2  -5   3          4.01         -0.15         1.95 o                         
  -1  -5   3         23.36         17.51         2.83 o                         
   0  -5   3          1.94          2.66         0.83 o                         
   1  -5   3         55.92         64.67         3.19 o                         
   2  -5   3         79.34         74.00         6.42 o                         
   3  -5   3        333.27        327.26         8.59 o                         
   4  -5   3         16.71         18.71         3.59 o                         
   5  -5   3         10.18         11.50         2.95 o                         
   6  -5   3         15.69         25.42         4.51 o                         
  -6  -4   3          8.39          8.34         2.54 o                         
  -5  -4   3          5.90          4.39         2.85 o                         
  -4  -4   3        130.32        116.66         6.74 o                         
  -3  -4   3         28.95         24.46         4.30 o                         
  -2  -4   3       3093.81       3095.17        44.08 o                         
  -1  -4   3         40.89         42.53         1.62 o                         
   0  -4   3        359.34        378.86         4.97 o                         
   1  -4   3        174.09        183.11         6.82 o                         
   2  -4   3       1042.41       1076.63        16.44 o                         
   3  -4   3        171.86        165.45         4.15 o                         
   4  -4   3        127.06        117.47         4.39 o                         
   5  -4   3        180.19        158.97         6.23 o                         
   6  -4   3          4.08          3.61         3.15 o                         
  -6  -3   3          3.70          1.87         3.41 o                         
  -5  -3   3         10.56          9.58         2.77 o                         
  -4  -3   3         61.30         58.49         2.73 o                         
  -3  -3   3         53.41         44.10         4.37 o                         
  -2  -3   3         18.74         15.07         2.62 o                         
  -1  -3   3       1570.05       1445.49        27.81 o                         
   0  -3   3        336.84        302.54         4.07 o                         
   1  -3   3         26.84         23.59         1.29 o                         
   2  -3   3        572.28        617.92         9.83 o                         
   3  -3   3        102.74        120.23         4.82 o                         
   4  -3   3         41.07         36.64         2.90 o                         
   5  -3   3         30.43         32.06         3.82 o                         
   6  -3   3          3.42          3.19         2.99 o                         
  -6  -2   3         34.12         32.46         4.51 o                         
  -5  -2   3          5.50          3.03         1.85 o                         
  -4  -2   3         32.51         28.33         3.26 o                         
  -3  -2   3          1.76         -0.49         2.46 o                         
  -2  -2   3          9.85          5.32         1.15 o                         
  -1  -2   3       3351.52       3203.48        28.49 o                         
   0  -2   3      15573.47      14850.09       155.36 o                         
   1  -2   3         67.84         65.37         2.16 o                         
   2  -2   3          7.87          6.62         0.94 o                         
   3  -2   3        636.92        711.71        11.36 o                         
   4  -2   3         13.86         17.36         2.32 o                         
   5  -2   3         31.49         29.60         3.15 o                         
   6  -2   3        120.73        119.99         6.04 o                         
  -6  -1   3          0.71          0.37         3.36 o                         
  -5  -1   3        157.69        169.81         4.70 o                         
  -4  -1   3          0.01          0.04         1.41 o                         
  -3  -1   3        106.00         99.76         2.91 o                         
  -2  -1   3        441.97        411.65         7.12 o                         
  -1  -1   3       1762.33       1642.60        21.76 o                         
   0  -1   3        153.34        154.05         2.20 o                         
   1  -1   3       2244.75       2083.57        19.68 o                         
   2  -1   3        481.52        481.03         6.24 o                         
   3  -1   3        237.66        263.35         4.48 o                         
   4  -1   3         19.65         19.59         1.82 o                         
   5  -1   3          5.21          7.50         1.85 o                         
   6  -1   3        150.04        138.21        11.63 o                         
  -6   0   3         37.58         39.38         3.31 o                         
  -5   0   3          7.58          6.83         1.84 o                         
  -4   0   3          2.04          1.96         1.47 o                         
  -3   0   3        212.13        207.54         3.42 o                         
  -2   0   3        633.40        589.89         5.21 o                         
  -1   0   3         53.47         47.23         1.65 o                         
   0   0   3        312.32        267.20         2.84 o                         
   1   0   3        242.41        196.33         4.60 o                         
   2   0   3        625.13        648.79        10.05 o                         
   3   0   3         53.28        116.68         5.82 o                         
   4   0   3         21.65         19.78         1.79 o                         
   5   0   3          7.94          6.83         1.77 o                         
   6   0   3          3.64          1.00         5.74 o                         
  -6   1   3        152.76        153.35         6.74 o                         
  -5   1   3        177.43        180.82         4.44 o                         
  -4   1   3         12.33         10.56         1.55 o                         
  -3   1   3        539.81        508.15         5.34 o                         
  -2   1   3         63.10         56.41         1.22 o                         
  -1   1   3       1359.76       1291.37        10.77 o                         
   0   1   3        603.94        649.25         7.85 o                         
   1   1   3        112.47        105.90         2.44 o                         
   2   1   3        117.09        122.24         3.81 o                         
   3   1   3         39.19         40.33         1.84 o                         
   4   1   3         30.31         27.39         1.83 o                         
   5   1   3         15.44         13.47         2.13 o                         
   6   1   3         36.15         29.32         3.79 o                         
  -6   2   3         57.78         62.43         3.56 o                         
  -5   2   3        654.06        667.25         9.40 o                         
  -4   2   3         69.02         61.61         2.08 o                         
  -3   2   3        213.56        189.73         2.60 o                         
  -2   2   3       2162.79       2320.56        20.19 o                         
  -1   2   3          9.38          7.09         0.69 o                         
   0   2   3        303.15        299.81         7.80 o                         
   1   2   3       1273.98       1207.99        19.08 o                         
   2   2   3          2.15          5.25         1.97 o                         
   3   2   3         20.82         16.43         2.25 o                         
   4   2   3         31.80         37.74         3.44 o                         
   5   2   3         67.26         71.86         3.29 o                         
   6   2   3         67.46         82.72        11.76 o                         
  -6   3   3        101.34        104.65         4.71 o                         
  -5   3   3         62.86         59.14         3.02 o                         
  -4   3   3        157.59        149.05         7.08 o                         
  -3   3   3         41.41         62.80         1.50 o                         
  -2   3   3       1168.12       1325.63        13.93 o                         
  -1   3   3        278.21        292.46         3.47 o                         
   0   3   3          0.98          3.26         1.30 o                         
   1   3   3        146.83        146.38         3.33 o                         
   2   3   3          0.21          0.24         1.93 o                         
   3   3   3         66.95         69.83         4.03 o                         
   4   3   3         17.61         13.36         2.91 o                         
   5   3   3        267.19        280.57         7.70 o                         
   6   3   3          5.85         12.65         4.86 o                         
  -6   4   3          0.19          1.77         4.59 o                         
  -5   4   3         43.51         39.63         5.74 o                         
  -4   4   3        529.22        510.79         8.58 o                         
  -3   4   3        236.57        232.10         3.92 o                         
  -2   4   3         53.87         52.40         2.19 o                         
  -1   4   3        697.29        731.40        12.48 o                         
   0   4   3        431.03        435.34         5.93 o                         
   1   4   3        473.12        490.88         8.60 o                         
   2   4   3        354.97        386.53         9.48 o                         
   3   4   3          8.01          8.52         2.10 o                         
   4   4   3         28.99         26.48         4.36 o                         
   5   4   3          6.03          4.36         3.10 o                         
   6   4   3         91.94        102.78         9.16 o                         
  -6   5   3          0.29          1.71         6.77 o                         
  -5   5   3         75.20         79.64         4.67 o                         
  -4   5   3         86.43         92.98         4.29 o                         
  -3   5   3        587.53        544.95        10.43 o                         
  -2   5   3          2.30          2.17         1.33 o                         
  -1   5   3        203.69        188.14         3.28 o                         
   0   5   3        110.25        121.19         2.67 o                         
   1   5   3        379.93        378.10         6.37 o                         
   2   5   3          2.81          3.57         3.38 o                         
   3   5   3         83.96         95.52         6.71 o                         
   4   5   3         12.77          9.08         2.68 o                         
   5   5   3          6.81          3.48         2.85 o                         
   6   5   3          0.92         -0.87         4.79 o                         
  -6   6   3          1.11          7.76         4.34 o                         
  -5   6   3         22.30         37.69         6.94 o                         
  -4   6   3          0.08          1.18         1.50 o                         
  -3   6   3        107.73         96.29         3.84 o                         
  -2   6   3          0.01          0.43         1.79 o                         
   0   6   3         35.32         34.67         2.27 o                         
   1   6   3        106.95        108.49         3.77 o                         
   2   6   3         24.70         25.91         2.58 o                         
   3   6   3        131.79        143.16         8.45 o                         
   4   6   3        206.54        210.96         9.49 o                         
   5   6   3        280.66        310.60        22.22 o                         
  -5   7   3          4.19          4.93         2.92 o                         
  -4   7   3         78.82         73.34         3.91 o                         
  -3   7   3         45.48         40.99         5.90 o                         
  -2   7   3         10.91         11.11         3.12 o                         
  -1   7   3         75.52         62.87         8.68 o                         
   0   7   3          0.09         -0.97         1.58 o                         
   1   7   3          2.80          1.20         1.84 o                         
   2   7   3        171.34        173.53         5.39 o                         
   3   7   3         14.66         10.75         2.52 o                         
   4   7   3         61.97         69.65        10.27 o                         
   5   7   3         18.83         13.46         4.84 o                         
  -5   8   3          0.18          2.08         4.86 o                         
  -4   8   3          0.05          0.92         2.14 o                         
  -3   8   3        132.77        100.69         4.59 o                         
  -2   8   3        106.23        103.10         5.90 o                         
  -1   8   3         47.43         46.30         3.91 o                         
   0   8   3          2.10         -0.10         2.58 o                         
   1   8   3        199.09        196.75         5.27 o                         
   2   8   3          0.41          0.83         1.82 o                         
   3   8   3         16.18         13.46         5.73 o                         
   4   8   3         10.34          5.21        11.46 o                         
   5   8   3         10.08         24.65        13.54 o                         
  -4   9   3          1.76         -1.14         3.47 o                         
  -3   9   3        143.61        145.46         7.29 o                         
  -2   9   3          1.73          3.27         3.12 o                         
  -1   9   3          0.00         -3.24         2.48 o                         
   0   9   3         15.70         20.73         3.82 o                         
   1   9   3          2.10          4.19         3.50 o                         
   2   9   3         46.77         52.81         8.25 o                         
   3   9   3          0.02         -2.43         3.87 o                         
   4   9   3         18.03         34.37        12.84 o                         
  -4  10   3         72.75         94.77         6.25 o                         
  -3  10   3          2.54          7.98         3.12 o                         
  -2  10   3          7.37          7.86         2.63 o                         
  -1  10   3        133.96        137.77         6.42 o                         
   0  10   3         36.75         40.81         9.03 o                         
   1  10   3        311.81        322.51        14.58 o                         
   2  10   3         49.33         56.14         6.77 o                         
   3  10   3         24.18         25.08         4.53 o                         
  -2  11   3         15.13         14.03         3.15 o                         
  -1  11   3          4.70          1.39         3.03 o                         
   0  11   3         72.56         68.32         9.20 o                         
   1  11   3         11.91          9.82         3.87 o                         
   2  11   3          0.95         -1.86         3.61 o                         
  -1  12   3          2.57         -6.25         6.94 o                         
   0  12   3          5.47          4.03         5.03 o                         
   0 -12   4         58.07         48.25        10.07 o                         
  -2 -11   4          0.33          3.45         4.34 o                         
  -1 -11   4          1.30          0.00         9.03 o                         
   0 -11   4         16.71          9.03         7.64 o                         
   1 -11   4        118.27        122.89        10.76 o                         
   2 -11   4         25.47         19.09         6.25 o                         
  -3 -10   4         43.95         39.93         7.29 o                         
  -2 -10   4         27.98         22.55         5.09 o                         
  -1 -10   4         46.72         41.23         4.90 o                         
   0 -10   4         11.92          8.68         6.94 o                         
   1 -10   4         38.95         31.59         6.94 o                         
   2 -10   4         82.90         81.93         8.68 o                         
   3 -10   4          2.02         -6.55         7.64 o                         
  -4  -9   4         14.33          9.88        10.19 o                         
  -3  -9   4         86.04         66.11        10.09 o                         
  -2  -9   4          1.54         -0.99         2.15 o                         
  -1  -9   4          7.89          9.31         3.55 o                         
   0  -9   4         59.12         56.17         4.40 o                         
   1  -9   4          7.22          2.08         4.86 o                         
   2  -9   4        104.62        113.87         8.68 o                         
   3  -9   4          0.04         -1.77         3.25 o                         
   4  -9   4          0.01         -0.94         3.33 o                         
  -5  -8   4          0.00         -4.86         5.55 o                         
  -4  -8   4         20.21         35.34         5.83 o                         
  -3  -8   4          3.51          3.81         3.90 o                         
  -2  -8   4         14.16         17.30         2.08 o                         
  -1  -8   4         78.49         89.19         5.46 o                         
   0  -8   4        217.41        216.22         6.60 o                         
   1  -8   4         56.59         51.63         3.78 o                         
   2  -8   4          5.21          2.78         3.16 o                         
   3  -8   4        241.00        251.47         8.22 o                         
   4  -8   4          0.75          1.49         3.00 o                         
   5  -8   4          6.84          8.26         3.66 o                         
  -5  -7   4          8.51         -5.99         5.71 o                         
  -4  -7   4          0.41          3.74         4.04 o                         
  -3  -7   4         14.85         11.66         4.15 o                         
  -2  -7   4         43.66         42.25         2.49 o                         
  -1  -7   4         32.82         33.61         3.68 o                         
   0  -7   4        158.52        166.29         5.62 o                         
   1  -7   4        202.80        191.74        13.71 o                         
   2  -7   4          0.77         22.68         3.66 o                         
   3  -7   4        192.52        199.43         7.11 o                         
   4  -7   4         98.30         93.28         5.38 o                         
   5  -7   4         72.35         76.13         5.38 o                         
  -5  -6   4          3.74         -4.97         4.22 o                         
  -4  -6   4         35.40         37.34         5.60 o                         
  -3  -6   4         65.93         68.23         5.75 o                         
  -2  -6   4        135.02        143.29         6.36 o                         
  -1  -6   4         22.82         21.45         3.51 o                         
   0  -6   4         35.61         37.23         3.42 o                         
   1  -6   4        670.50        672.37        16.92 o                         
   2  -6   4          0.01          3.58         3.06 o                         
   3  -6   4        415.31        419.04         8.69 o                         
   4  -6   4        235.12        217.41         7.12 o                         
   5  -6   4          2.82          2.58         2.81 o                         
   6  -6   4         23.05         34.37         6.94 o                         
  -6  -5   4         10.15          8.03         7.37 o                         
  -5  -5   4         35.80         27.67         3.85 o                         
  -4  -5   4         60.75         55.72         5.93 o                         
  -3  -5   4          1.15         -0.36         4.17 o                         
  -2  -5   4        180.83        187.53         7.00 o                         
  -1  -5   4         37.86         39.34         3.13 o                         
   0  -5   4         94.38         91.74         4.04 o                         
   1  -5   4        142.70        155.02         5.52 o                         
   2  -5   4         98.96        105.95         3.56 o                         
   3  -5   4          2.10          0.23         1.44 o                         
   4  -5   4         25.15         21.36         2.90 o                         
   5  -5   4         28.15         34.25         3.90 o                         
   6  -5   4         23.70         35.12         4.42 o                         
  -6  -4   4         36.72         35.63         3.91 o                         
  -5  -4   4        101.58        109.41         6.66 o                         
  -4  -4   4         27.61         25.83         4.40 o                         
  -3  -4   4         48.23         61.58         8.13 o                         
  -2  -4   4       3246.91       3267.70        46.47 o                         
  -1  -4   4        280.14        280.75         5.84 o                         
   0  -4   4          1.56          0.49         0.75 o                         
   1  -4   4          2.53          4.79         1.98 o                         
   2  -4   4         27.97         27.05         2.30 o                         
   3  -4   4          7.96          9.09         4.51 o                         
   4  -4   4        165.24        148.70         6.11 o                         
   5  -4   4          9.02         11.65         2.95 o                         
   6  -4   4          2.66          2.02         3.08 o                         
  -6  -3   4         15.78         13.17         2.50 o                         
  -5  -3   4          4.41         -1.80         2.42 o                         
  -4  -3   4        104.18        102.19         4.40 o                         
  -3  -3   4         19.71         15.37         3.20 o                         
  -2  -3   4        271.88        330.14        18.05 o                         
  -1  -3   4        119.33        109.23         2.93 o                         
   0  -3   4        469.09        452.25         5.61 o                         
   1  -3   4          0.33          0.53         1.12 o                         
   2  -3   4        174.74        186.15         4.51 o                         
   3  -3   4          0.13          0.54         1.57 o                         
   4  -3   4          1.19          0.24         1.93 o                         
   5  -3   4        176.56        148.85         5.53 o                         
   6  -3   4          5.18          3.82         3.03 o                         
  -6  -2   4          0.04         -1.66         2.15 o                         
  -5  -2   4         11.05          6.40         1.94 o                         
  -4  -2   4         96.93         92.64         4.04 o                         
  -3  -2   4        155.56        145.80         3.89 o                         
  -2  -2   4         39.55         46.13         3.21 o                         
  -1  -2   4        221.55        198.81         4.80 o                         
   0  -2   4        756.66        707.70         6.53 o                         
   1  -2   4         95.55         84.79         2.80 o                         
   2  -2   4        472.38        499.07         5.90 o                         
   3  -2   4         81.49         79.83         3.37 o                         
   4  -2   4         42.37         41.52         3.30 o                         
   5  -2   4         56.33         56.29         3.88 o                         
   6  -2   4         72.81         77.49         5.33 o                         
  -6  -1   4         18.00         12.99         2.46 o                         
  -5  -1   4         40.49         40.38         2.81 o                         
  -4  -1   4        161.91        157.40         3.82 o                         
  -3  -1   4          2.29          1.62         1.28 o                         
  -2  -1   4        244.46        250.85         4.03 o                         
  -1  -1   4        215.42        219.38         4.45 o                         
   0  -1   4        354.36        324.77         3.86 o                         
   1  -1   4         38.91         36.43         1.53 o                         
   2  -1   4       1664.52       1792.95        20.79 o                         
   3  -1   4         25.93         37.46         2.78 o                         
   4  -1   4          0.05         -1.15         2.51 o                         
   5  -1   4        176.37        154.20         5.58 o                         
   6  -1   4         80.07         64.36         5.04 o                         
  -6   0   4          7.25          6.71         5.29 o                         
  -5   0   4        378.43        386.74         6.67 o                         
  -4   0   4          4.65          3.21         1.46 o                         
  -3   0   4        642.56        612.01         7.03 o                         
  -2   0   4         68.60         59.66         1.58 o                         
  -1   0   4        275.55        262.53         3.12 o                         
   0   0   4          3.76          2.20         0.61 o                         
   1   0   4        166.52        186.03         2.61 o                         
   2   0   4        212.62        213.51         3.79 o                         
   3   0   4         41.37         41.85         2.76 o                         
   4   0   4         13.73         14.13         2.25 o                         
   5   0   4         62.85         53.06         3.01 o                         
   6   0   4         13.49         12.34         7.41 o                         
  -6   1   4        401.16        427.75         7.66 o                         
  -5   1   4        492.26        502.55         7.82 o                         
  -4   1   4          0.28          0.53         1.33 o                         
  -3   1   4         11.55         12.58         1.06 o                         
  -2   1   4       1424.72       1459.83        12.70 o                         
  -1   1   4          3.99          3.99         0.76 o                         
   0   1   4          3.10          2.06         0.59 o                         
   1   1   4         13.25         17.35         1.02 o                         
   2   1   4          0.22          0.46         1.12 o                         
   3   1   4          5.13          2.02         1.68 o                         
   4   1   4         41.22         36.24         3.03 o                         
   5   1   4          5.05          5.78         1.85 o                         
   6   1   4          4.94         25.00        10.94 o                         
  -6   2   4         74.26         80.90         3.81 o                         
  -5   2   4        134.93        133.99         3.94 o                         
  -4   2   4        138.26        133.02         3.83 o                         
  -3   2   4        238.94        241.39         3.04 o                         
  -2   2   4         88.31         95.59         1.62 o                         
  -1   2   4       1229.67       1396.49        14.49 o                         
   0   2   4        408.66        434.95        15.88 o                         
   1   2   4        424.49        453.60         6.59 o                         
   2   2   4          1.08          0.44         1.41 o                         
   3   2   4         15.42         18.11         2.25 o                         
   4   2   4         19.66         16.36         1.63 o                         
   5   2   4         21.63         25.26         2.17 o                         
   6   2   4         48.82         60.13         4.89 o                         
  -6   3   4         13.41         15.73         2.72 o                         
  -5   3   4        213.91        210.67         4.70 o                         
  -4   3   4        241.91        227.25         4.40 o                         
  -3   3   4        136.41        148.08         2.43 o                         
  -2   3   4       1093.07       1174.01        11.70 o                         
  -1   3   4        101.17        102.65         2.79 o                         
   0   3   4       1467.76       1550.58        22.70 o                         
   1   3   4       1062.41       1152.64        16.05 o                         
   2   3   4        159.23        182.25         4.54 o                         
   3   3   4          1.30          2.03         2.04 o                         
   4   3   4         36.81         39.56         3.76 o                         
   5   3   4        288.65        314.75         8.75 o                         
   6   3   4        135.60        144.80         9.15 o                         
  -6   4   4         14.52         22.08         6.25 o                         
  -5   4   4         52.00         62.93         4.72 o                         
  -4   4   4        677.17        640.82        10.38 o                         
  -3   4   4         11.66         15.38         1.18 o                         
  -2   4   4        130.89        139.13         2.47 o                         
  -1   4   4        236.71        262.73         5.24 o                         
   0   4   4        309.49        313.72         6.60 o                         
   1   4   4       2094.90       2189.66        29.40 o                         
   2   4   4         95.99        110.04         8.68 o                         
   3   4   4         36.29         41.64         3.90 o                         
   4   4   4        283.13        284.17         7.04 o                         
   5   4   4         18.99         12.31         3.86 o                         
   6   4   4        122.49        133.34         7.17 o                         
  -6   5   4        163.23        200.85        23.09 o                         
  -5   5   4         14.46         15.81         3.24 o                         
  -4   5   4          0.76          2.93         1.51 o                         
  -3   5   4         82.00         86.97         3.55 o                         
  -2   5   4        118.69        113.49         3.05 o                         
  -1   5   4        150.90        138.34         3.39 o                         
   0   5   4          2.45          2.62         1.11 o                         
   1   5   4         44.58         46.34         2.72 o                         
   2   5   4          7.16          7.70         3.62 o                         
   3   5   4        521.14        537.52        11.07 o                         
   4   5   4        100.64        110.08         5.39 o                         
   5   5   4          0.65          3.92         4.23 o                         
   6   5   4         67.89         83.09        11.64 o                         
  -6   6   4          0.63          9.03         5.21 o                         
  -5   6   4         18.19         25.55         5.73 o                         
  -4   6   4         47.51         47.62         3.33 o                         
  -3   6   4          9.10         10.41         2.25 o                         
  -2   6   4          0.64          0.87         1.92 o                         
  -1   6   4         14.56         15.16         2.17 o                         
   0   6   4         41.98         40.77         2.73 o                         
   1   6   4          3.19          3.58         1.69 o                         
   2   6   4         45.32         35.28         4.78 o                         
   3   6   4        161.03        160.62         8.63 o                         
   4   6   4        181.51        187.84         6.75 o                         
   5   6   4         88.63         98.84         6.52 o                         
  -5   7   4          0.75          4.69         2.95 o                         
  -4   7   4          3.12          3.67         2.10 o                         
  -3   7   4          5.52          1.66         2.26 o                         
  -2   7   4        151.34        139.90         6.94 o                         
  -1   7   4         45.74         46.52         4.17 o                         
   0   7   4          3.71          4.42         1.76 o                         
   1   7   4         51.87         47.76         3.32 o                         
   2   7   4         27.64         27.05         2.71 o                         
   3   7   4         48.56         38.53         5.16 o                         
   4   7   4         15.96          5.99         5.42 o                         
   5   7   4          9.44          8.01         7.64 o                         
  -4   8   4         71.86         58.32         3.91 o                         
  -3   8   4         25.72         16.00         4.17 o                         
  -2   8   4        137.21        126.36         6.94 o                         
  -1   8   4        223.72        225.65         9.37 o                         
   0   8   4        304.32        321.77         7.25 o                         
   1   8   4        146.96        153.21         4.84 o                         
   2   8   4          0.47          0.87         2.35 o                         
   3   8   4         10.54         22.91        10.41 o                         
   4   8   4          2.14          7.29        11.46 o                         
  -4   9   4        147.36        141.09         7.81 o                         
  -3   9   4         10.33          9.72         3.12 o                         
  -2   9   4          0.30          1.04         3.12 o                         
  -1   9   4        329.16        346.46        12.50 o                         
   0   9   4        660.71        693.83        16.09 o                         
   1   9   4         55.01         60.02         5.01 o                         
   2   9   4         36.40         26.24         4.21 o                         
   3   9   4         12.76         12.15         4.97 o                         
   4   9   4         50.01         49.99        13.89 o                         
  -3  10   4         82.88         77.76         5.90 o                         
  -2  10   4         13.71         17.01         3.82 o                         
  -1  10   4          0.90         -2.92         5.73 o                         
   0  10   4         14.88         14.64         5.90 o                         
   1  10   4         12.30         10.08         6.08 o                         
   2  10   4        126.79        126.11         8.16 o                         
   3  10   4         12.18          4.70         4.18 o                         
  -2  11   4         15.07          9.03         3.82 o                         
  -1  11   4         24.54         20.83         3.57 o                         
   0  11   4          0.31         -2.03         4.34 o                         
   1  11   4         55.89         60.10         7.81 o                         
   2  11   4         56.87         62.50         8.85 o                         
  -2 -11   5          3.63         -8.56         7.64 o                         
  -1 -11   5          0.40         -6.94         7.64 o                         
   0 -11   5          2.35         -9.03         6.94 o                         
   1 -11   5          7.43          8.33         6.60 o                         
   2 -11   5         19.84         15.27         5.90 o                         
  -3 -10   5          0.26          0.07         8.85 o                         
  -2 -10   5         10.38          4.46         4.28 o                         
  -1 -10   5          3.03          1.53         3.44 o                         
   0 -10   5         28.99         16.66         7.98 o                         
   1 -10   5          9.64         14.23         6.25 o                         
   2 -10   5          7.57          5.55         5.21 o                         
   3 -10   5          0.10         -8.00         5.55 o                         
  -4  -9   5          4.43         -0.05         5.66 o                         
  -3  -9   5          2.09         -0.14         5.38 o                         
  -2  -9   5         10.00         -1.05         9.33 o                         
  -1  -9   5          3.24          3.78         3.22 o                         
   0  -9   5        240.30        262.03         7.50 o                         
   1  -9   5         67.75         76.03         8.68 o                         
   2  -9   5          0.00         -2.78         4.51 o                         
   3  -9   5         32.43         35.33         4.50 o                         
   4  -9   5        110.77        104.06         6.42 o                         
  -4  -8   5         16.61         20.95         5.49 o                         
  -3  -8   5         19.40         11.65         6.09 o                         
  -2  -8   5          1.32         -2.40         3.52 o                         
  -1  -8   5         52.79         54.14         7.61 o                         
   0  -8   5         50.19         53.15         4.92 o                         
   1  -8   5          2.90          3.01         2.97 o                         
   2  -8   5        487.38        528.10        12.63 o                         
   3  -8   5        312.87        316.24        11.11 o                         
   4  -8   5         38.12         34.30         4.40 o                         
   5  -8   5          8.98          7.64         4.86 o                         
  -5  -7   5          2.03         -2.11         8.10 o                         
  -4  -7   5          5.40         -3.87         9.99 o                         
  -3  -7   5          1.92          3.62         3.88 o                         
  -2  -7   5          0.00          1.11         3.49 o                         
  -1  -7   5          5.27          1.85         2.92 o                         
   0  -7   5          2.92          0.20         2.49 o                         
   1  -7   5         33.19         38.35         3.23 o                         
   2  -7   5        431.13        440.15         9.30 o                         
   3  -7   5          9.15         10.49         3.25 o                         
   4  -7   5          9.38         14.16         3.25 o                         
   5  -7   5         28.54         33.26         6.08 o                         
  -5  -6   5         24.06         13.41         6.92 o                         
  -4  -6   5          6.21          5.48         8.68 o                         
  -3  -6   5       1015.75       1077.45        19.91 o                         
  -2  -6   5         51.45         58.08         5.12 o                         
  -1  -6   5         97.65        122.82         5.64 o                         
   0  -6   5         20.39         23.14         2.76 o                         
   1  -6   5        133.35        139.00         5.12 o                         
   2  -6   5         74.52         73.52         4.12 o                         
   3  -6   5         22.94         19.21         2.79 o                         
   4  -6   5         99.20         89.04         5.27 o                         
   5  -6   5          0.03          1.99         2.81 o                         
  -6  -5   5          0.74         -1.01         4.59 o                         
  -5  -5   5         39.04         30.60         5.36 o                         
  -4  -5   5         23.76         20.44         4.55 o                         
  -3  -5   5         37.09         33.20         4.36 o                         
  -2  -5   5        526.66        492.99        10.95 o                         
  -1  -5   5         10.45          9.87         1.55 o                         
   0  -5   5          4.28          7.77         2.18 o                         
   1  -5   5        440.19        464.24         7.33 o                         
   2  -5   5        120.78        123.72         3.52 o                         
   3  -5   5         18.99         20.78         2.58 o                         
   4  -5   5          2.56          4.06         2.59 o                         
   5  -5   5         13.79         10.70         4.17 o                         
   6  -5   5          0.38          1.66         3.25 o                         
  -6  -4   5          0.62         -0.56         2.41 o                         
  -5  -4   5        100.31        105.19         5.20 o                         
  -4  -4   5         49.77         38.36         7.00 o                         
  -3  -4   5          0.21         -1.73         3.04 o                         
  -2  -4   5        911.40        958.75        16.63 o                         
  -1  -4   5       7266.25       7434.27        99.26 o                         
   0  -4   5         36.02         42.65         2.10 o                         
   1  -4   5        312.31        322.76         5.60 o                         
   2  -4   5        283.47        332.81         6.90 o                         
   3  -4   5         75.66         79.86         3.76 o                         
   4  -4   5         27.90         25.56         2.87 o                         
   5  -4   5        265.79        247.08         7.91 o                         
   6  -4   5          6.02          8.77         3.47 o                         
  -6  -3   5         47.27         57.08         8.02 o                         
  -5  -3   5         11.80          9.66         2.80 o                         
  -4  -3   5         77.00         71.12         5.59 o                         
  -3  -3   5          5.61          8.24         4.31 o                         
  -2  -3   5        928.02        908.13        17.27 o                         
  -1  -3   5        336.85        343.08         5.68 o                         
   0  -3   5        309.96        285.40         4.43 o                         
   1  -3   5         75.88         72.50         2.76 o                         
   2  -3   5        311.54        337.52         6.70 o                         
   3  -3   5         26.56         32.71         2.64 o                         
   4  -3   5         27.71         35.79         3.01 o                         
   5  -3   5         69.69         60.85         5.46 o                         
   6  -3   5          3.37          8.01         3.21 o                         
  -6  -2   5          0.90         -3.13         3.51 o                         
  -5  -2   5          2.70          2.16         1.91 o                         
  -4  -2   5          3.27          2.31         2.28 o                         
  -3  -2   5         82.98         83.05         5.67 o                         
  -2  -2   5         15.11         14.74         1.42 o                         
  -1  -2   5         96.73         92.85         3.11 o                         
   0  -2   5        468.66        420.13         5.05 o                         
   1  -2   5        132.57        131.81         2.91 o                         
   2  -2   5        249.38        258.82         5.47 o                         
   3  -2   5          5.08          2.70         1.59 o                         
   4  -2   5         15.80         18.21         2.47 o                         
   5  -2   5         10.69          2.55         6.19 o                         
   6  -2   5          5.67          5.63         3.21 o                         
  -6  -1   5         13.65         15.09         3.21 o                         
  -5  -1   5          0.68          2.07         1.90 o                         
  -4  -1   5        118.02        110.36         3.33 o                         
  -3  -1   5         19.10         20.12         2.00 o                         
  -2  -1   5        341.08        304.47         5.07 o                         
  -1  -1   5        315.73        303.86         5.91 o                         
   0  -1   5         24.25         25.43         1.30 o                         
   1  -1   5        132.58        146.48         2.65 o                         
   2  -1   5          4.90         11.07         1.25 o                         
   3  -1   5         53.69         58.81         3.21 o                         
   4  -1   5          5.89          6.13         2.83 o                         
   5  -1   5         70.64         58.05         4.20 o                         
   6  -1   5         64.86         55.25         9.37 o                         
  -6   0   5        215.05        237.42         5.78 o                         
  -5   0   5        119.93        125.58         3.97 o                         
  -4   0   5        151.93        153.06         5.49 o                         
  -3   0   5        131.48        126.49         2.86 o                         
  -2   0   5         30.07         28.51         1.37 o                         
  -1   0   5        440.70        424.51         5.29 o                         
   0   0   5       1678.07       1669.36        16.32 o                         
   1   0   5        131.42        124.94         2.44 o                         
   2   0   5         36.60         36.50         1.89 o                         
   3   0   5         24.55         20.67         2.13 o                         
   4   0   5         78.19         66.69         3.76 o                         
   5   0   5        389.05        360.48        12.96 o                         
   6   0   5         17.66         21.50         3.50 o                         
  -6   1   5          0.49          2.01         1.97 o                         
  -5   1   5          4.32          3.58         2.10 o                         
  -4   1   5          0.05          0.48         1.36 o                         
  -3   1   5        195.57        214.30         2.99 o                         
  -2   1   5          5.11          5.12         0.89 o                         
  -1   1   5        173.02        178.25         3.65 o                         
   0   1   5         23.14         20.60         1.09 o                         
   1   1   5          2.77          6.76         0.87 o                         
   2   1   5        125.79        128.04         3.11 o                         
   3   1   5        121.48        110.65         6.24 o                         
   4   1   5        573.24        560.00        10.66 o                         
   5   1   5          0.57          4.68         3.31 o                         
   6   1   5          3.37          5.90         3.04 o                         
  -6   2   5          0.20          2.27         1.97 o                         
  -5   2   5        291.62        298.05         5.73 o                         
  -4   2   5        127.91        124.74         3.40 o                         
  -3   2   5          1.42          3.99         1.32 o                         
  -2   2   5        484.46        475.22         5.20 o                         
  -1   2   5        659.55        675.30         8.54 o                         
   0   2   5          1.01          0.41         0.74 o                         
   1   2   5       1036.66       1200.71        13.88 o                         
   2   2   5        249.16        254.91         5.41 o                         
   3   2   5        218.96        233.10         5.97 o                         
   4   2   5          0.00          2.87         3.09 o                         
   5   2   5        347.30        349.02         8.90 o                         
   6   2   5         34.62         40.25         9.82 o                         
  -6   3   5         15.49         19.41         3.69 o                         
  -5   3   5         19.10         23.73         2.19 o                         
  -4   3   5        395.36        380.51         5.17 o                         
  -3   3   5         68.67         70.31         1.91 o                         
  -2   3   5          0.80          0.79         0.76 o                         
  -1   3   5         50.07         57.77         3.85 o                         
   0   3   5        663.97        729.12        11.16 o                         
   1   3   5         30.81         31.48         2.16 o                         
   2   3   5       1018.52       1053.71        28.08 o                         
   3   3   5          0.11         -1.27         1.60 o                         
   4   3   5         25.94         29.57         3.21 o                         
   5   3   5         51.13         57.16         6.74 o                         
   6   3   5        132.40        131.36        15.33 o                         
  -6   4   5          0.09          5.30         4.77 o                         
  -5   4   5          9.95          9.67         2.43 o                         
  -4   4   5         28.37         25.45         2.27 o                         
  -3   4   5         13.40         11.67         1.18 o                         
  -2   4   5          8.38          9.14         1.02 o                         
  -1   4   5         98.78        117.80         4.23 o                         
   0   4   5        209.33        220.15         6.78 o                         
   1   4   5        111.41        128.71         4.18 o                         
   2   4   5        377.74        390.60         8.12 o                         
   3   4   5         32.83         26.72         2.71 o                         
   4   4   5        608.15        630.02        11.27 o                         
   5   4   5        398.96        415.08         9.33 o                         
   6   4   5          0.47         22.87         8.30 o                         
  -6   5   5         23.32         50.15        15.80 o                         
  -5   5   5         30.57         29.89         5.82 o                         
  -4   5   5         50.17         53.21         2.75 o                         
  -3   5   5         53.77         55.25         3.16 o                         
  -2   5   5         18.18         21.42         1.47 o                         
  -1   5   5          3.15          2.43         1.72 o                         
   0   5   5          7.31         10.86         2.02 o                         
   1   5   5        253.02        261.42         6.21 o                         
   2   5   5         48.44         46.85        10.94 o                         
   3   5   5        276.04        260.87         6.88 o                         
   4   5   5        200.20        204.96         6.61 o                         
   5   5   5          1.50         -2.20         3.16 o                         
  -5   6   5          0.34          6.60         3.82 o                         
  -4   6   5         73.66         58.92         3.33 o                         
  -3   6   5         85.20         71.40         3.66 o                         
  -2   6   5        157.73        159.20         5.21 o                         
  -1   6   5        198.23        211.99         4.52 o                         
   0   6   5        170.61        146.48         3.96 o                         
   1   6   5         16.96         15.65         1.94 o                         
   2   6   5          0.95          0.06         3.33 o                         
   3   6   5         10.96         11.86         4.03 o                         
   4   6   5         21.98         20.27         4.91 o                         
   5   6   5         53.42         43.96         9.52 o                         
  -4   7   5        217.53        193.69         5.90 o                         
  -3   7   5          1.13         -0.52         2.05 o                         
  -2   7   5        141.93        147.54         7.29 o                         
  -1   7   5         69.78         62.23         4.17 o                         
   0   7   5         70.04         72.88         3.93 o                         
   1   7   5         21.32         22.17         2.79 o                         
   2   7   5         13.97         11.36         3.17 o                         
   3   7   5         51.30         40.24        12.67 o                         
   4   7   5          0.02         -1.99         3.74 o                         
   5   7   5         85.27         86.30         7.48 o                         
  -4   8   5         11.77         11.69         2.63 o                         
  -3   8   5         41.55         38.53         4.51 o                         
  -2   8   5        103.45         81.58         5.90 o                         
  -1   8   5         42.30         47.56         5.55 o                         
   0   8   5        690.70        701.94        11.59 o                         
   1   8   5         22.10         24.48         3.07 o                         
   2   8   5         64.53         70.81         9.33 o                         
   3   8   5          3.16         -4.23         4.82 o                         
   4   8   5          2.10         -3.23         7.99 o                         
  -4   9   5         41.93         56.59         5.21 o                         
  -3   9   5         10.27          7.29         3.12 o                         
  -2   9   5          0.00         -2.78         2.78 o                         
  -1   9   5        277.11        258.63        10.76 o                         
   0   9   5        365.66        370.88         8.37 o                         
   1   9   5         47.51         46.35         3.54 o                         
   2   9   5        319.98        334.41        18.06 o                         
   3   9   5         57.86         39.50         9.03 o                         
   4   9   5          9.75          0.67         4.81 o                         
  -3  10   5         16.51         18.40         4.17 o                         
  -2  10   5          0.00          3.12         3.12 o                         
  -1  10   5         20.50         18.05         4.17 o                         
   0  10   5         41.63         44.82         5.73 o                         
   1  10   5         76.05         81.58         4.64 o                         
   2  10   5         71.83         78.67        12.16 o                         
   3  10   5        106.25         91.21         7.04 o                         
  -2  11   5          7.41          7.29         3.47 o                         
  -1  11   5          6.83          2.90         3.07 o                         
   0  11   5         33.44         34.47         4.59 o                         
   1  11   5          1.52         -1.41         6.77 o                         
   2  11   5         10.69          2.33         6.25 o                         
  -2 -11   6          0.36         -8.13         8.68 o                         
  -1 -11   6          4.93         10.07         8.68 o                         
   0 -11   6          3.54          0.35         6.94 o                         
   1 -11   6         35.92         22.91         7.29 o                         
   2 -11   6          1.08         -4.17         5.55 o                         
  -3 -10   6          1.47         -0.48         4.69 o                         
  -2 -10   6          8.99          2.11         6.25 o                         
  -1 -10   6         86.50         92.45         7.29 o                         
   0 -10   6         21.75         16.32         7.29 o                         
   1 -10   6         36.38         32.28         7.64 o                         
   2 -10   6         47.95         46.52         7.29 o                         
   3 -10   6          4.26         -2.49         6.08 o                         
  -4  -9   6          0.53         -1.50         4.97 o                         
  -3  -9   6          9.15         10.42         4.40 o                         
  -2  -9   6          8.35          1.17         4.39 o                         
  -1  -9   6         37.74         32.29         4.37 o                         
   0  -9   6          6.87          7.85         3.08 o                         
   1  -9   6         25.40         24.99         6.60 o                         
   2  -9   6         61.34         58.32         7.64 o                         
   3  -9   6         70.95         75.31         5.83 o                         
   4  -9   6          1.60          6.48         3.66 o                         
  -4  -8   6         84.14         86.67         7.64 o                         
  -3  -8   6        114.67        119.72         7.27 o                         
  -2  -8   6         11.34          7.08         3.60 o                         
  -1  -8   6          1.18          1.89         4.70 o                         
   0  -8   6        187.27        191.79         7.16 o                         
   1  -8   6         20.08         20.69         7.58 o                         
   2  -8   6        367.53        371.23        17.56 o                         
   3  -8   6        678.64        689.43        15.57 o                         
   4  -8   6         17.17         14.20         3.75 o                         
  -5  -7   6         16.57          4.75         4.87 o                         
  -4  -7   6          0.01         -7.16         7.64 o                         
  -3  -7   6         62.92         71.51         6.24 o                         
  -2  -7   6         11.12          9.26         6.74 o                         
  -1  -7   6          5.17          7.08         3.32 o                         
   0  -7   6         14.00         11.37         2.90 o                         
   1  -7   6         88.30         91.69         7.62 o                         
   2  -7   6         19.05         20.17         2.22 o                         
   3  -7   6         53.22         55.45         4.10 o                         
   4  -7   6          7.67         11.92         3.25 o                         
   5  -7   6         41.94         55.25         5.14 o                         
  -5  -6   6          7.56          1.42        12.84 o                         
  -4  -6   6         35.43         35.79         5.34 o                         
  -3  -6   6        243.65        392.87        10.75 o                         
  -2  -6   6         88.33        111.83         6.33 o                         
  -1  -6   6         10.08          8.37         3.06 o                         
   0  -6   6         48.76         72.82         4.29 o                         
   1  -6   6         96.55        105.03         3.89 o                         
   2  -6   6        106.17        100.35         3.66 o                         
   3  -6   6        150.71        150.54         5.53 o                         
   4  -6   6        106.99        101.16         5.52 o                         
   5  -6   6         19.88         15.14         3.82 o                         
  -5  -5   6          7.23         -2.49         3.86 o                         
  -4  -5   6         15.86          9.45         4.45 o                         
  -3  -5   6          0.87         19.44         7.59 o                         
  -2  -5   6          0.50         -0.19         1.75 o                         
  -1  -5   6         40.37         42.93         2.76 o                         
   0  -5   6         81.38         89.50         4.49 o                         
   1  -5   6         42.39         48.90         2.97 o                         
   2  -5   6         20.53         24.74         2.17 o                         
   3  -5   6          0.54         -0.42         2.12 o                         
   4  -5   6        237.34        205.42         6.26 o                         
   5  -5   6          8.70          9.91         3.16 o                         
   6  -5   6         13.31         22.91         6.60 o                         
  -6  -4   6          6.29          3.94         2.66 o                         
  -5  -4   6          6.29          4.59         3.47 o                         
  -4  -4   6         16.16         18.90         4.28 o                         
  -3  -4   6          4.92          5.54         3.51 o                         
  -2  -4   6        172.79        154.88         6.65 o                         
  -1  -4   6        184.19        175.67         5.41 o                         
   0  -4   6          0.29          0.82         1.04 o                         
   1  -4   6         24.27         30.93         2.35 o                         
   2  -4   6        179.88        174.26         5.04 o                         
   3  -4   6          5.70          8.68         2.22 o                         
   4  -4   6        113.68        111.89         4.70 o                         
   5  -4   6         46.90         37.72         3.90 o                         
   6  -4   6          1.31          4.11         3.82 o                         
  -6  -3   6          2.83         -2.76         2.40 o                         
  -5  -3   6         80.98         84.13         4.97 o                         
  -4  -3   6         13.43         11.60         4.10 o                         
  -3  -3   6        101.54        132.21         9.51 o                         
  -2  -3   6        480.24        484.53         7.83 o                         
  -1  -3   6          0.63         -0.49         2.10 o                         
   0  -3   6         41.51         51.13         2.57 o                         
   1  -3   6       1875.45       1949.06        25.94 o                         
   2  -3   6        137.81        168.09         4.67 o                         
   3  -3   6          1.85          5.46         1.82 o                         
   4  -3   6         79.76         70.50         4.01 o                         
   5  -3   6         71.47         60.74         4.24 o                         
   6  -3   6         28.70         21.08         5.38 o                         
  -6  -2   6         75.87         74.90         6.31 o                         
  -5  -2   6          0.08         -2.75         1.83 o                         
  -4  -2   6        164.45        176.19         5.26 o                         
  -3  -2   6          2.37          2.71         3.07 o                         
  -2  -2   6        152.23        146.96         3.93 o                         
  -1  -2   6         19.55         15.91         1.55 o                         
   0  -2   6         18.51         15.44         1.59 o                         
   1  -2   6         79.41         79.30         2.46 o                         
   2  -2   6         16.11         17.13         1.91 o                         
   3  -2   6         10.87          9.56         1.91 o                         
   4  -2   6          0.19          3.68         2.04 o                         
   5  -2   6         48.84         49.52         4.00 o                         
   6  -2   6          4.64          7.91         3.21 o                         
  -6  -1   6        381.19        405.54         7.65 o                         
  -5  -1   6         14.41         11.58         2.18 o                         
  -4  -1   6         16.62         16.68         1.88 o                         
  -3  -1   6        342.48        337.78         5.83 o                         
  -2  -1   6         65.28         70.14         4.42 o                         
  -1  -1   6        172.78        180.02         3.17 o                         
   0  -1   6         24.72         28.15         1.33 o                         
   1  -1   6         73.29         72.20         2.69 o                         
   2  -1   6          2.37          7.96         1.48 o                         
   3  -1   6        192.89        165.44         4.78 o                         
   4  -1   6         28.52         30.53         2.91 o                         
   5  -1   6         22.03         18.71         3.21 o                         
   6  -1   6          8.95         33.64         5.97 o                         
  -6   0   6        141.01        150.96         4.83 o                         
  -5   0   6        311.62        326.34         6.22 o                         
  -4   0   6         24.18         22.85         1.92 o                         
  -3   0   6         40.87         46.13         3.67 o                         
  -2   0   6       1237.28       1199.08        11.40 o                         
  -1   0   6        111.45        105.15         2.38 o                         
   0   0   6         14.88         20.94         1.07 o                         
   1   0   6        155.16        149.20         2.60 o                         
   2   0   6        121.38        126.00         3.01 o                         
   3   0   6         29.80         71.16         3.48 o                         
   4   0   6        300.66        303.40         7.22 o                         
   5   0   6          0.26          3.46         3.47 o                         
   6   0   6          2.70          8.53         6.77 o                         
  -6   1   6        186.99        194.21         5.23 o                         
  -5   1   6        226.01        227.44         5.10 o                         
  -4   1   6          0.15          0.55         1.60 o                         
  -3   1   6        941.70        955.62         9.75 o                         
  -2   1   6        219.24        220.54         3.91 o                         
  -1   1   6       1638.53       1719.85        17.09 o                         
   0   1   6        716.00        774.60         9.98 o                         
   1   1   6          1.44          2.72         0.76 o                         
   2   1   6          2.66          2.50         1.12 o                         
   3   1   6         64.70         67.92         3.45 o                         
   4   1   6        185.93        178.21         5.58 o                         
   5   1   6        412.62        399.84        10.05 o                         
   6   1   6          5.80         25.43         6.81 o                         
  -6   2   6         20.45         21.07         3.21 o                         
  -5   2   6        330.40        344.26         6.30 o                         
  -4   2   6         54.94         57.22         2.05 o                         
  -3   2   6        137.39        135.59         2.67 o                         
  -2   2   6        103.16        106.42         3.06 o                         
  -1   2   6          1.53          1.64         1.15 o                         
   0   2   6       2221.90       2578.76        26.75 o                         
   1   2   6          0.48          3.10         0.93 o                         
   2   2   6         50.50         53.45         4.46 o                         
   3   2   6         15.66         14.57         2.23 o                         
   4   2   6          1.29         -0.55         2.16 o                         
   5   2   6         75.91         77.12         8.50 o                         
   6   2   6         11.73         45.20         9.20 o                         
  -6   3   6         46.02         48.63         3.79 o                         
  -5   3   6         30.42         23.82         2.56 o                         
  -4   3   6          3.82          2.97         1.37 o                         
  -3   3   6          9.14          7.03         1.06 o                         
  -2   3   6        258.34        242.53         4.58 o                         
  -1   3   6         38.43         43.47         5.73 o                         
   0   3   6        730.75        859.81        16.56 o                         
   1   3   6        138.03        158.65         2.92 o                         
   2   3   6        219.38        256.88         5.87 o                         
   3   3   6        102.64        106.30         4.20 o                         
   4   3   6         40.30         43.66         4.19 o                         
   5   3   6         76.68         85.17         5.54 o                         
   6   3   6         51.53         62.78         7.46 o                         
  -6   4   6          6.81         11.42        13.37 o                         
  -5   4   6         18.10         22.21         2.63 o                         
  -4   4   6         12.83         14.64         1.55 o                         
  -3   4   6         25.22         20.12         1.37 o                         
  -2   4   6        111.27        120.24         2.72 o                         
  -1   4   6         91.27         97.69         6.77 o                         
   0   4   6         38.13         41.84         8.16 o                         
   1   4   6         19.64         20.94         1.57 o                         
   2   4   6        501.12        487.17         9.52 o                         
   3   4   6        417.95        415.79         8.20 o                         
   4   4   6        716.96        721.10        12.44 o                         
   5   4   6         21.11         15.24         3.01 o                         
   6   4   6          1.14         11.65         8.20 o                         
  -6   5   6         10.01         21.83        11.28 o                         
  -5   5   6         44.20         46.26         3.75 o                         
  -4   5   6         13.53         13.58         1.86 o                         
  -3   5   6         15.37         15.93         1.54 o                         
  -2   5   6        102.53        105.83         4.51 o                         
  -1   5   6         56.27         64.48         5.95 o                         
   0   5   6        110.41        119.96        10.41 o                         
   1   5   6        285.58        272.28         7.28 o                         
   2   5   6        290.87        292.35        22.74 o                         
   3   5   6          0.77         -1.61         2.28 o                         
   4   5   6        168.45        173.76         6.91 o                         
   5   5   6          3.28          0.56         5.36 o                         
  -4   6   6         19.44         14.60         3.12 o                         
  -3   6   6        327.41        285.58         6.86 o                         
  -2   6   6        171.61        167.31         4.26 o                         
  -1   6   6         22.42         22.64         4.27 o                         
   0   6   6        331.96        309.66         7.87 o                         
   1   6   6         49.55         51.49         3.08 o                         
   2   6   6         32.69         26.55         4.16 o                         
   3   6   6         18.93         14.56         2.84 o                         
   4   6   6          3.69         -0.96         2.94 o                         
   5   6   6          0.13         -0.65         7.03 o                         
  -4   7   6         15.75         10.76         3.12 o                         
  -3   7   6          0.82          2.43         2.78 o                         
  -2   7   6         46.88         51.73         5.90 o                         
  -1   7   6        729.81        714.24        13.35 o                         
   0   7   6        180.32        179.87         6.32 o                         
   1   7   6        253.74        250.50         7.23 o                         
   2   7   6         13.29         12.84         3.03 o                         
   3   7   6         46.09         35.75         3.87 o                         
   4   7   6         18.80         11.89         7.38 o                         
   5   7   6         13.97         26.73        13.19 o                         
  -4   8   6        107.99        101.37         6.25 o                         
  -3   8   6         37.92         33.67         4.51 o                         
  -2   8   6         14.58         13.54         3.82 o                         
  -1   8   6        109.11        109.01         5.27 o                         
   0   8   6        179.81        172.43         5.61 o                         
   1   8   6        362.12        353.34        15.21 o                         
   2   8   6        165.09        169.53         6.51 o                         
   3   8   6          8.71          8.94         5.26 o                         
   4   8   6         23.30         18.38        10.06 o                         
  -4   9   6         50.89         65.96         5.55 o                         
  -3   9   6         77.56         80.89         6.25 o                         
  -2   9   6         58.58         69.43         5.90 o                         
  -1   9   6         70.82         73.60         6.60 o                         
   0   9   6         14.35         17.73         2.69 o                         
   1   9   6        148.29        146.79         6.01 o                         
   2   9   6         11.42         10.19         3.14 o                         
   3   9   6        166.35        153.08        12.21 o                         
  -3  10   6         15.44          9.03         3.82 o                         
  -2  10   6          5.06          1.74         3.47 o                         
  -1  10   6         62.08         63.53         6.60 o                         
   0  10   6          2.89          1.40         5.55 o                         
   1  10   6          9.32         12.25         4.71 o                         
   2  10   6        121.21        112.55        14.25 o                         
   3  10   6         92.24         88.52        14.93 o                         
  -1  11   6         35.47         40.62         5.55 o                         
   0  11   6          4.55          3.81         3.97 o                         
   1  11   6          5.85          3.06         4.40 o                         
  -1 -11   7         72.45         63.88        11.11 o                         
   0 -11   7         26.24         31.24         7.98 o                         
   1 -11   7          5.53          2.08         6.60 o                         
  -3 -10   7          1.05          2.78         5.21 o                         
  -2 -10   7         15.64          9.22         4.55 o                         
  -1 -10   7         91.63         98.54         7.25 o                         
   0 -10   7         21.76         18.05         7.64 o                         
   1 -10   7         72.70         66.31         9.03 o                         
   2 -10   7         65.38         66.31         8.68 o                         
   3 -10   7         51.59         66.31         7.64 o                         
  -3  -9   7          2.35          0.61         7.87 o                         
  -2  -9   7          2.50         -3.95         3.58 o                         
  -1  -9   7          0.01          5.07         3.45 o                         
   0  -9   7         41.48         40.22         4.15 o                         
   1  -9   7        169.44        188.85        11.80 o                         
   2  -9   7          6.80          3.12         4.86 o                         
   3  -9   7         32.60         31.85         9.37 o                         
   4  -9   7          3.68          3.82         4.51 o                         
  -4  -8   7        246.46        238.88        10.07 o                         
  -3  -8   7          0.11         -2.38         3.89 o                         
  -2  -8   7         35.19         31.90         4.87 o                         
  -1  -8   7         23.80         18.77         4.01 o                         
   0  -8   7          2.05         -1.31         2.91 o                         
   1  -8   7          1.23          3.05         4.16 o                         
   2  -8   7          0.10          0.30         2.95 o                         
   3  -8   7          3.59          9.22         3.75 o                         
   4  -8   7          1.31          0.60         3.33 o                         
  -5  -7   7          6.31         -2.75         7.81 o                         
  -4  -7   7         13.92          9.24         4.53 o                         
  -3  -7   7         86.93         73.65         6.26 o                         
  -2  -7   7          0.17         -0.91         4.94 o                         
  -1  -7   7          8.57         11.06         3.65 o                         
   0  -7   7        199.71        224.00         9.88 o                         
   1  -7   7         28.97         27.36         3.29 o                         
   2  -7   7          0.09          1.10         2.16 o                         
   3  -7   7          2.31         -0.71         2.71 o                         
   4  -7   7         19.54         20.82         3.75 o                         
   5  -7   7          5.42          9.72         5.21 o                         
  -5  -6   7         54.74         63.94         9.20 o                         
  -4  -6   7          4.45          2.28         4.16 o                         
  -3  -6   7        169.90        166.92         7.82 o                         
  -2  -6   7       1838.02       1943.38        36.37 o                         
  -1  -6   7        100.01        106.55         5.65 o                         
   0  -6   7        111.07        116.24         5.16 o                         
   1  -6   7         18.28         27.98         3.27 o                         
   2  -6   7         13.14         14.21         2.20 o                         
   3  -6   7         29.76         28.43         2.45 o                         
   4  -6   7        233.73        223.43        14.23 o                         
   5  -6   7         11.61          8.07         3.31 o                         
  -5  -5   7          8.10          0.97         6.97 o                         
  -4  -5   7         12.76         10.32         4.14 o                         
  -3  -5   7        149.44        143.78        12.78 o                         
  -2  -5   7        266.29        263.56        11.35 o                         
  -1  -5   7         33.43         28.95         3.35 o                         
   0  -5   7         59.24         70.16         4.26 o                         
   1  -5   7         53.99         61.57         3.19 o                         
   2  -5   7          4.54          5.81         1.87 o                         
   3  -5   7         27.92         28.71         4.48 o                         
   4  -5   7          8.75         11.53         2.96 o                         
   5  -5   7          2.40          5.01         4.51 o                         
  -6  -4   7          1.36          0.07         3.86 o                         
  -5  -4   7          3.26          2.80         3.21 o                         
  -4  -4   7          0.12          1.97         3.96 o                         
  -3  -4   7          7.54          9.32         3.65 o                         
  -2  -4   7         79.80         78.75         4.14 o                         
  -1  -4   7          4.05          2.71         2.57 o                         
   0  -4   7          5.06          7.49         2.26 o                         
   1  -4   7         88.78        100.27         3.80 o                         
   2  -4   7         59.50         71.06         4.39 o                         
   3  -4   7          7.85          7.86         3.14 o                         
   4  -4   7          0.75         -0.28         2.27 o                         
   5  -4   7          0.17          0.57         2.81 o                         
   6  -4   7          0.88         -0.35         5.55 o                         
  -6  -3   7          0.57         -3.72         2.48 o                         
  -5  -3   7          9.97          5.28         2.26 o                         
  -4  -3   7          4.30         -1.30         3.64 o                         
  -3  -3   7          6.94          2.08         3.35 o                         
  -2  -3   7          0.25          1.99         2.56 o                         
  -1  -3   7         67.29         62.75         2.68 o                         
   0  -3   7          1.62         -0.69         1.38 o                         
   1  -3   7         38.19         42.59         2.91 o                         
   2  -3   7         93.64        110.71         4.08 o                         
   3  -3   7         22.09         23.16         2.57 o                         
   4  -3   7         53.39         55.71         3.80 o                         
   5  -3   7        164.71        142.39         5.68 o                         
   6  -3   7         16.02         13.22         3.72 o                         
  -6  -2   7         24.28         25.01         6.26 o                         
  -5  -2   7        111.29        119.96         5.77 o                         
  -4  -2   7          4.49          6.27         2.35 o                         
  -3  -2   7        139.27        129.45         6.59 o                         
  -2  -2   7         82.55         76.40         4.03 o                         
  -1  -2   7        406.01        397.46         7.21 o                         
   0  -2   7         51.67         38.67         2.46 o                         
   1  -2   7          4.11          4.61         1.17 o                         
   2  -2   7         48.44         44.07         2.99 o                         
   3  -2   7          0.00          1.70         1.71 o                         
   4  -2   7        497.24        438.84         9.12 o                         
   5  -2   7        106.64         98.10         4.88 o                         
   6  -2   7          0.70          3.50         3.21 o                         
  -6  -1   7        134.07        149.29         4.97 o                         
  -5  -1   7         16.67         14.09         2.31 o                         
  -4  -1   7          2.01          2.75         1.71 o                         
  -3  -1   7         21.59         19.78         1.60 o                         
  -2  -1   7        438.48        441.56         6.29 o                         
  -1  -1   7          1.09          1.42         1.03 o                         
   0  -1   7         21.50         20.33         1.28 o                         
   1  -1   7         37.41         37.76         1.91 o                         
   2  -1   7        275.87        262.29         5.64 o                         
   3  -1   7        645.99        610.12        10.69 o                         
   4  -1   7         84.22         85.16         4.26 o                         
   5  -1   7          1.07          2.08         2.49 o                         
   6  -1   7          4.29         12.23         3.37 o                         
  -6   0   7        132.19        145.83         5.81 o                         
  -5   0   7          2.15          2.07         1.99 o                         
  -4   0   7          5.49          6.22         1.84 o                         
  -3   0   7        221.04        225.13         3.79 o                         
  -2   0   7         93.51         89.32         2.04 o                         
  -1   0   7         33.97         32.92         1.56 o                         
   0   0   7        532.81        619.95         6.07 o                         
   1   0   7        632.16        667.43         8.96 o                         
   2   0   7        111.08        108.72         3.51 o                         
   3   0   7          9.26         10.46         2.00 o                         
   4   0   7        464.68        438.57         9.11 o                         
   5   0   7         66.38         74.36         6.45 o                         
   6   0   7        106.64        106.98         5.95 o                         
  -6   1   7          4.78          1.92         2.01 o                         
  -5   1   7        120.34        119.98         4.00 o                         
  -4   1   7         12.96         12.54         1.84 o                         
  -3   1   7        169.29        176.94         2.82 o                         
  -2   1   7        115.51        127.71         3.00 o                         
  -1   1   7         33.76         36.63         1.97 o                         
   0   1   7        115.68        121.01         2.70 o                         
   1   1   7       1585.14       1851.43        21.83 o                         
   2   1   7         72.10         88.32         4.30 o                         
   3   1   7          7.99          7.35         1.91 o                         
   4   1   7        120.51        122.12         6.08 o                         
   5   1   7        246.90        244.72         7.43 o                         
   6   1   7        125.47        138.82         7.76 o                         
  -6   2   7         20.10         21.16         4.18 o                         
  -5   2   7          2.28          0.99         2.82 o                         
  -4   2   7         20.74         19.20         1.56 o                         
  -3   2   7          7.22          6.10         1.11 o                         
  -2   2   7         63.49         68.80         2.80 o                         
  -1   2   7         64.18         59.22         2.64 o                         
   0   2   7        617.77        724.86         8.35 o                         
   1   2   7       1804.47       2003.06        22.55 o                         
   2   2   7        105.92        120.75         3.96 o                         
   3   2   7        267.16        262.15         6.33 o                         
   4   2   7        829.31        826.71        14.55 o                         
   5   2   7          0.72          2.52         3.30 o                         
   6   2   7         66.26         78.19         9.88 o                         
  -6   3   7          1.55          6.14         3.83 o                         
  -5   3   7         10.06          8.01         2.01 o                         
  -4   3   7         13.83         12.82         1.52 o                         
  -3   3   7          4.43          4.89         1.58 o                         
  -2   3   7         66.68         67.80         2.97 o                         
  -1   3   7         39.82         52.98         9.89 o                         
   0   3   7          0.93          2.69         0.95 o                         
   1   3   7         22.58         27.31         1.52 o                         
   2   3   7        258.90        253.97         5.98 o                         
   3   3   7        598.82        604.49        10.17 o                         
   4   3   7         29.55         33.67         4.76 o                         
   5   3   7         20.43         20.44         6.95 o                         
   6   3   7         63.23         62.85         5.40 o                         
  -6   4   7          0.01          0.72         5.38 o                         
  -5   4   7         43.97         48.20        10.41 o                         
  -4   4   7         12.33          9.56         1.51 o                         
  -3   4   7        149.52        152.42         3.35 o                         
  -2   4   7        187.72        179.21         5.08 o                         
  -1   4   7         61.57         54.85        10.76 o                         
   0   4   7          0.27          3.22         1.23 o                         
   1   4   7          0.24          1.02         0.96 o                         
   2   4   7          6.16          5.98         2.05 o                         
   3   4   7         30.76         29.88         3.56 o                         
   4   4   7          3.51          6.06         2.38 o                         
   5   4   7          5.41          6.02         3.59 o                         
  -5   5   7         78.86         70.82         7.29 o                         
  -4   5   7          9.86         15.67         1.89 o                         
  -3   5   7        126.17        129.07         3.24 o                         
  -2   5   7        441.03        439.58         9.43 o                         
  -1   5   7         79.21         85.01         5.36 o                         
   0   5   7         32.49         30.81         3.15 o                         
   1   5   7          1.61          1.52         1.81 o                         
   2   5   7         85.10         87.35         4.25 o                         
   3   5   7          1.66          3.27         2.13 o                         
   4   5   7        171.84        177.26         6.27 o                         
   5   5   7         14.44         10.65         6.16 o                         
  -5   6   7         30.22         34.37         4.17 o                         
  -4   6   7         42.02         39.92         4.17 o                         
  -3   6   7          2.10         -2.08         2.78 o                         
  -2   6   7         96.36         95.13         5.49 o                         
  -1   6   7        627.49        669.22        11.42 o                         
   0   6   7          0.85          0.18         2.37 o                         
   1   6   7          8.24          9.84         2.65 o                         
   2   6   7         81.35         87.28         8.65 o                         
   3   6   7          4.02         -0.96         3.50 o                         
   4   6   7         22.68         17.94         6.82 o                         
   5   6   7         14.99          6.31         4.81 o                         
  -5   7   7          1.36          2.78         2.78 o                         
  -4   7   7         18.77         24.99         3.82 o                         
  -3   7   7          1.50          5.90         3.12 o                         
  -2   7   7        194.47        164.98         4.69 o                         
  -1   7   7       1377.00       1411.48        23.24 o                         
   0   7   7        532.53        509.76        16.49 o                         
   1   7   7        311.61        316.29         8.33 o                         
   2   7   7         11.72          5.96         2.98 o                         
   3   7   7         77.32         62.51         7.61 o                         
   4   7   7        102.49        103.57         7.17 o                         
  -4   8   7         18.09         29.51         4.17 o                         
  -3   8   7         11.33         14.93         3.47 o                         
  -2   8   7         21.53         21.87         4.51 o                         
  -1   8   7         11.53         10.98         2.57 o                         
   0   8   7         43.47         41.75         4.62 o                         
   1   8   7         20.09         14.45         3.24 o                         
   2   8   7        241.80        260.05         7.97 o                         
   3   8   7          0.23         -4.51         3.01 o                         
   4   8   7          0.11         -3.88         3.31 o                         
  -4   9   7          1.63          3.47         3.47 o                         
  -3   9   7          0.00         -1.74         3.12 o                         
  -2   9   7         22.96         21.52         4.51 o                         
  -1   9   7         52.67         52.42         4.66 o                         
   0   9   7          7.46          5.91         2.50 o                         
   1   9   7          9.99          8.40         3.83 o                         
   2   9   7          1.25          5.90         3.60 o                         
   3   9   7          9.02          0.87         5.52 o                         
  -3  10   7          0.17         -1.39         3.47 o                         
  -2  10   7          9.57         13.54         4.17 o                         
  -1  10   7         39.49         35.06         5.55 o                         
   0  10   7          4.29          2.60         2.75 o                         
   1  10   7          2.76          2.60         2.54 o                         
   2  10   7         27.96         33.27         9.55 o                         
   0  11   7          0.50         -2.69         3.76 o                         
   1  11   7          1.83          4.74         4.66 o                         
   0 -11   8         48.81         51.38         9.37 o                         
  -2 -10   8          2.84         -4.87         4.19 o                         
  -1 -10   8         11.04          5.55         4.04 o                         
   0 -10   8          1.96         -1.39         6.25 o                         
   1 -10   8        114.91        112.48        10.41 o                         
  -3  -9   8          3.06          2.62         4.82 o                         
  -2  -9   8          0.43         -1.43         4.20 o                         
  -1  -9   8          0.46         -3.27         4.55 o                         
   0  -9   8         21.95         19.80         5.64 o                         
   1  -9   8         40.91         36.45         7.29 o                         
   2  -9   8         86.89         77.07         8.33 o                         
   3  -9   8          0.20         10.76         4.86 o                         
  -4  -8   8         11.16         16.92         6.52 o                         
  -3  -8   8        194.61        198.12        10.39 o                         
  -2  -8   8          0.26         -4.54         4.26 o                         
  -1  -8   8         25.74         24.26         4.29 o                         
   0  -8   8         34.64         39.35         3.88 o                         
   1  -8   8         60.72         56.28         6.60 o                         
   2  -8   8        134.61        125.09         5.77 o                         
   3  -8   8        102.28        105.66         6.47 o                         
   4  -8   8         58.39         55.66         8.51 o                         
  -4  -7   8         10.43          4.20         6.21 o                         
  -3  -7   8          0.07         -2.98         4.51 o                         
  -2  -7   8          1.67          1.44         3.65 o                         
  -1  -7   8         17.42         14.75         3.52 o                         
   0  -7   8          4.91          2.25         3.03 o                         
   1  -7   8         30.00         29.85         3.27 o                         
   2  -7   8          0.15          5.26         3.27 o                         
   3  -7   8        147.79        141.77         7.56 o                         
   4  -7   8          2.56          9.97         3.41 o                         
  -5  -6   8          5.67         -0.08         4.97 o                         
  -4  -6   8          0.06         -2.64         7.74 o                         
  -3  -6   8         18.14          1.07         7.03 o                         
  -2  -6   8        304.10        308.21        11.20 o                         
  -1  -6   8        110.67        116.19         5.79 o                         
   0  -6   8         14.40         16.66         3.03 o                         
   1  -6   8         11.41         12.48         2.39 o                         
   2  -6   8         49.65         53.14         3.28 o                         
   3  -6   8         51.11         50.21         3.32 o                         
   4  -6   8          9.04          5.66         3.16 o                         
   5  -6   8          1.73          0.17         3.99 o                         
  -5  -5   8          3.25         -7.29         6.94 o                         
  -4  -5   8          6.52          0.34         4.34 o                         
  -3  -5   8        227.89        240.84        11.80 o                         
  -2  -5   8        140.48        141.08         5.01 o                         
  -1  -5   8          5.02          4.63         2.82 o                         
   0  -5   8        572.87        606.64        11.49 o                         
   1  -5   8        150.81        163.37         4.92 o                         
   2  -5   8         35.04         39.46         2.74 o                         
   3  -5   8         22.33         26.84         2.56 o                         
   4  -5   8         15.10         20.87         3.14 o                         
   5  -5   8         35.07         32.98         4.15 o                         
  -5  -4   8         44.40         45.24         5.26 o                         
  -4  -4   8          0.06          4.02         3.63 o                         
  -3  -4   8         48.24         43.99         4.82 o                         
  -2  -4   8          0.54         -0.46         1.38 o                         
  -1  -4   8         22.93         21.26         3.21 o                         
   0  -4   8        102.80        108.04         4.65 o                         
   1  -4   8         14.74         10.00         2.31 o                         
   2  -4   8          0.95          1.67         1.76 o                         
   3  -4   8        102.39        105.09         4.62 o                         
   4  -4   8         13.87         12.46         2.73 o                         
   5  -4   8          1.45          5.54         3.06 o                         
  -6  -3   8         12.27         14.60         3.85 o                         
  -5  -3   8          4.12          2.44         3.16 o                         
  -4  -3   8         29.84         27.09         4.58 o                         
  -3  -3   8          1.70         -2.91         3.16 o                         
  -2  -3   8        104.80         93.69         7.08 o                         
  -1  -3   8          2.31          2.32         1.45 o                         
   0  -3   8         77.68         79.99         4.14 o                         
   1  -3   8         75.25         79.23         3.60 o                         
   2  -3   8        223.57        199.22         5.43 o                         
   3  -3   8         17.18         17.57         2.57 o                         
   4  -3   8         16.68         15.29         2.75 o                         
   5  -3   8          1.12          3.58         5.38 o                         
   6  -3   8         19.86         43.39         7.98 o                         
  -6  -2   8        205.67        222.36        11.99 o                         
  -5  -2   8          5.18          4.36         2.15 o                         
  -4  -2   8         18.82         14.70         2.12 o                         
  -3  -2   8        288.86        266.30         5.75 o                         
  -2  -2   8          8.15          3.89         1.51 o                         
  -1  -2   8         31.29         29.99         2.66 o                         
   0  -2   8        420.85        416.73         5.69 o                         
   1  -2   8         64.32         62.13         2.48 o                         
   2  -2   8         91.93         77.02         3.54 o                         
   3  -2   8        500.42        502.96         9.63 o                         
   4  -2   8        150.28        137.30         5.07 o                         
   5  -2   8         39.73         42.56         6.76 o                         
   6  -2   8         28.34         53.81         9.03 o                         
  -6  -1   8         36.23         33.92         5.66 o                         
  -5  -1   8          3.91          1.91         2.06 o                         
  -4  -1   8        173.45        170.65         4.32 o                         
  -3  -1   8        153.12        159.10         3.21 o                         
  -2  -1   8        283.03        283.41         5.32 o                         
  -1  -1   8        336.90        352.79         5.00 o                         
   0  -1   8         54.04         54.33         1.87 o                         
   1  -1   8         69.89         75.85         2.96 o                         
   2  -1   8         14.18         14.91         2.12 o                         
   3  -1   8         52.43         51.72         7.20 o                         
   4  -1   8        655.56        614.03        11.58 o                         
   5  -1   8          2.55          1.25         3.39 o                         
   6  -1   8        109.56        134.48         6.29 o                         
  -6   0   8        100.30        111.16         5.76 o                         
  -5   0   8         36.38         34.26         3.76 o                         
  -4   0   8        116.84        120.67         3.80 o                         
  -3   0   8          7.86          5.19         1.03 o                         
  -2   0   8         16.00         13.50         1.30 o                         
  -1   0   8        225.09        237.10         3.80 o                         
   0   0   8          1.75          3.57         0.74 o                         
   1   0   8         33.61         38.41         2.22 o                         
   2   0   8         18.98         19.97         2.02 o                         
   3   0   8        111.40        110.28         4.21 o                         
   4   0   8         18.95         25.88         4.46 o                         
   5   0   8         21.76         26.61         3.55 o                         
   6   0   8          0.42          1.08         3.19 o                         
  -6   1   8         22.09         17.54         3.42 o                         
  -5   1   8          0.34          0.99         1.89 o                         
  -4   1   8          7.92          6.08         1.23 o                         
  -3   1   8         32.97         30.55         1.51 o                         
  -2   1   8         90.09         99.75         2.94 o                         
  -1   1   8        425.89        445.48         6.33 o                         
   0   1   8        351.42        377.91         7.27 o                         
   1   1   8          0.63          2.89         1.00 o                         
   2   1   8         11.92         16.09         1.84 o                         
   3   1   8        115.03        106.33         4.29 o                         
   4   1   8        122.55        115.46         4.98 o                         
   5   1   8         11.46         16.04         3.99 o                         
   6   1   8          0.39         12.67        10.19 o                         
  -6   2   8          1.11         -1.94         3.55 o                         
  -5   2   8          3.71          2.34         2.61 o                         
  -4   2   8         41.21         46.48         2.08 o                         
  -3   2   8         81.18         82.61         2.74 o                         
  -2   2   8         57.30         49.42         2.67 o                         
  -1   2   8         19.61         15.88         1.24 o                         
   0   2   8         46.49         52.11         2.71 o                         
   1   2   8        275.18        263.94         4.37 o                         
   2   2   8        334.96        353.32         7.08 o                         
   3   2   8       1280.51       1258.34        19.70 o                         
   4   2   8        383.65        375.65         8.76 o                         
   5   2   8          9.46          4.08         2.96 o                         
   6   2   8          1.52         -1.20         7.49 o                         
  -6   3   8         21.09         23.41         6.42 o                         
  -5   3   8         31.18         34.30         3.44 o                         
  -4   3   8          0.03          1.32         1.26 o                         
  -3   3   8        171.07        172.84         4.76 o                         
  -2   3   8         71.80         76.12         3.20 o                         
  -1   3   8         14.01         15.72         2.37 o                         
   0   3   8        297.54        315.26         6.79 o                         
   1   3   8       1002.55       1076.44        11.21 o                         
   2   3   8         28.11         30.95         3.42 o                         
   3   3   8        926.90        894.96        13.70 o                         
   4   3   8          0.54          0.54         2.11 o                         
   5   3   8          0.48          2.91         3.39 o                         
  -6   4   8         19.77         13.19         5.21 o                         
  -5   4   8          7.49         10.76         4.51 o                         
  -4   4   8        253.42        222.04         5.21 o                         
  -3   4   8         89.22         94.81         3.24 o                         
  -2   4   8         49.49         53.77         3.61 o                         
  -1   4   8        199.18        187.28         6.80 o                         
   0   4   8        158.80        145.65         4.71 o                         
   1   4   8          1.79          2.13         0.97 o                         
   2   4   8         12.55         16.66         2.07 o                         
   3   4   8          1.04          1.55         1.92 o                         
   4   4   8          7.39          6.73         2.37 o                         
   5   4   8        127.82        139.68         6.40 o                         
  -5   5   8         20.63         21.52         5.21 o                         
  -4   5   8         41.91         40.13         3.33 o                         
  -3   5   8         12.95         13.03         2.74 o                         
  -2   5   8         62.86         54.51         7.98 o                         
  -1   5   8        122.26        130.47         6.52 o                         
   0   5   8        255.43        262.92         5.61 o                         
   1   5   8        123.77        132.24         3.91 o                         
   2   5   8          0.00          2.89         1.93 o                         
   3   5   8         49.58         44.54         5.21 o                         
   4   5   8          3.93          2.48         4.73 o                         
   5   5   8         51.48         43.72         7.45 o                         
  -4   6   8         41.98         34.72         4.17 o                         
  -3   6   8          3.74          5.01         5.55 o                         
  -2   6   8        244.71        227.38        10.80 o                         
  -1   6   8        304.13        311.27        12.32 o                         
   0   6   8        818.85        750.27        19.70 o                         
   1   6   8        536.85        512.63        13.36 o                         
   2   6   8          2.67          3.19         2.32 o                         
   3   6   8         37.73         31.80         3.49 o                         
   4   6   8          4.46          1.71         3.03 o                         
   5   6   8         36.67         27.67        10.25 o                         
  -4   7   8         71.83         73.60         5.55 o                         
  -3   7   8        130.36        124.63         7.29 o                         
  -2   7   8        192.36        173.04         4.92 o                         
  -1   7   8        115.69        112.67         6.61 o                         
   0   7   8         59.99         57.92         8.68 o                         
   1   7   8         25.09         23.43         3.20 o                         
   2   7   8        513.28        487.34        16.65 o                         
   3   7   8         16.45          6.99         4.92 o                         
   4   7   8         67.54         67.52         7.29 o                         
  -4   8   8         21.00         20.13         3.82 o                         
  -3   8   8          2.55          3.12         3.47 o                         
  -2   8   8         97.74         91.65         7.29 o                         
  -1   8   8          5.33          7.69         2.61 o                         
   0   8   8         12.78         12.04         4.69 o                         
   1   8   8        306.82        294.71         8.45 o                         
   2   8   8        172.81        158.85         6.55 o                         
   3   8   8          4.91         -2.40         2.50 o                         
   4   8   8          1.91         -0.30         9.18 o                         
  -3   9   8         80.32         90.95         6.94 o                         
  -2   9   8         10.19         19.09         4.51 o                         
  -1   9   8          3.12          3.38         2.67 o                         
   0   9   8          0.89          1.47         2.55 o                         
   1   9   8         72.64         78.64         9.04 o                         
   2   9   8         39.62         31.30         5.33 o                         
   3   9   8          5.55          3.13         4.99 o                         
  -2  10   8         59.23         55.20         6.94 o                         
  -1  10   8          1.93         -2.78         3.82 o                         
   0  10   8          2.22          7.43         2.92 o                         
   1  10   8         29.33         29.56         3.24 o                         
   2  10   8          2.66         -1.04         5.36 o                         
  -2 -10   9         18.09         12.82         5.04 o                         
  -1 -10   9          0.06          1.25         4.04 o                         
   0 -10   9         20.99         16.32         7.29 o                         
   1 -10   9          0.19          3.82         5.90 o                         
   2 -10   9         96.99         90.26         9.37 o                         
  -3  -9   9          0.64          0.15         4.35 o                         
  -2  -9   9          1.73         -3.86         5.08 o                         
  -1  -9   9         69.54         69.19         9.06 o                         
   0  -9   9          4.78          6.23         5.64 o                         
   1  -9   9         16.60         18.40         6.25 o                         
   2  -9   9         35.28         37.49         6.94 o                         
   3  -9   9         12.35         10.61         3.91 o                         
  -4  -8   9         38.29         16.66         6.60 o                         
  -3  -8   9        309.76        306.47        12.59 o                         
  -2  -8   9         24.01         14.95         4.25 o                         
  -1  -8   9          0.71         -3.51         3.42 o                         
   0  -8   9          3.31         -0.21         3.06 o                         
   1  -8   9          4.19          4.24         3.25 o                         
   2  -8   9          4.27          2.08         5.32 o                         
   3  -8   9        107.63        111.04        16.66 o                         
   4  -8   9          0.27          5.21         4.51 o                         
  -4  -7   9          7.37         -9.09        15.62 o                         
  -3  -7   9         75.32         79.99        13.78 o                         
  -2  -7   9         20.62         14.08         4.14 o                         
  -1  -7   9         54.26         56.68         7.10 o                         
   0  -7   9          0.77         -2.40         2.82 o                         
   1  -7   9          0.84          4.42         3.00 o                         
   2  -7   9         18.46         16.32         2.59 o                         
   3  -7   9          0.12          1.17         3.47 o                         
   4  -7   9         20.38         31.59         6.60 o                         
  -5  -6   9          0.00         -3.54        20.31 o                         
  -4  -6   9         14.30          1.92         9.12 o                         
  -3  -6   9         15.36         16.54         6.44 o                         
  -2  -6   9         49.48         44.59         6.42 o                         
  -1  -6   9          5.04          3.80         3.30 o                         
   0  -6   9          0.46         46.17         9.72 o                         
   1  -6   9         53.55         58.83         4.05 o                         
   2  -6   9         22.17         25.23         3.37 o                         
   3  -6   9          3.68          1.85         2.09 o                         
   4  -6   9          3.72          5.14         3.31 o                         
   5  -6   9          0.57          1.39         4.51 o                         
  -5  -5   9          0.19          3.24         7.46 o                         
  -4  -5   9          0.01         -7.11         8.33 o                         
  -3  -5   9         45.05         44.22         4.92 o                         
  -2  -5   9          0.13         -1.45         3.39 o                         
  -1  -5   9         21.48         20.96         3.44 o                         
   0  -5   9         20.02         15.98         3.07 o                         
   1  -5   9        167.80        178.43         5.34 o                         
   2  -5   9         19.36         18.01         2.49 o                         
   3  -5   9         25.78         25.25         2.72 o                         
   4  -5   9        130.89        118.13         5.39 o                         
   5  -5   9         61.53         54.22         5.24 o                         
  -5  -4   9          0.08         -1.55         3.96 o                         
  -4  -4   9         93.21         83.23         7.59 o                         
  -3  -4   9          6.41          6.40         3.88 o                         
  -2  -4   9        110.87        109.36         2.88 o                         
  -1  -4   9          3.26          4.52         2.06 o                         
   0  -4   9          0.01         -0.06         2.30 o                         
   1  -4   9          0.45          1.69         2.03 o                         
   2  -4   9         38.91         47.34         3.05 o                         
   3  -4   9        137.35        120.59         5.35 o                         
   4  -4   9        126.70        116.67         5.29 o                         
   5  -4   9          1.45          3.99         3.65 o                         
  -5  -3   9          9.85          2.81         4.16 o                         
  -4  -3   9          0.77         -2.01         4.18 o                         
  -3  -3   9        288.16        290.82         6.15 o                         
  -2  -3   9         33.37         30.83         3.17 o                         
  -1  -3   9          5.10          4.63         1.96 o                         
   0  -3   9         15.14         18.43         2.94 o                         
   1  -3   9         99.14         93.74         3.85 o                         
   2  -3   9        398.05        381.15         8.05 o                         
   3  -3   9        321.20        310.97         8.98 o                         
   4  -3   9         11.23         15.50         2.73 o                         
   5  -3   9         54.95         61.24         7.64 o                         
  -6  -2   9         15.98         15.14         3.56 o                         
  -5  -2   9          4.62          3.16         2.18 o                         
  -4  -2   9        122.46        124.31         4.05 o                         
  -3  -2   9          5.74          3.26         1.90 o                         
  -2  -2   9          1.27         -0.21         1.30 o                         
  -1  -2   9         93.82        104.25         3.30 o                         
   0  -2   9        234.22        238.46         4.69 o                         
   1  -2   9          9.86         10.32         2.10 o                         
   2  -2   9         13.89         13.59         2.27 o                         
   3  -2   9        311.55        296.56         7.09 o                         
   4  -2   9          0.11          0.73         3.36 o                         
   5  -2   9        130.48        131.19         9.16 o                         
  -6  -1   9         60.39         50.69         4.61 o                         
  -5  -1   9          8.78          6.79         2.51 o                         
  -4  -1   9        127.78        135.86         3.97 o                         
  -3  -1   9        248.96        243.16         3.96 o                         
  -2  -1   9          9.36          9.94         1.63 o                         
  -1  -1   9        114.79        121.06         3.82 o                         
   0  -1   9        660.25        720.58        10.13 o                         
   1  -1   9          9.16         15.19         1.41 o                         
   2  -1   9          3.45          3.56         1.69 o                         
   3  -1   9        195.99        200.41         5.62 o                         
   4  -1   9        225.63        224.28         9.99 o                         
   5  -1   9        217.43        203.08         9.08 o                         
  -6   0   9          4.20          3.25         3.71 o                         
  -5   0   9         24.69         21.24         2.39 o                         
  -4   0   9          0.12         -1.19         1.58 o                         
  -3   0   9         22.41         20.36         1.60 o                         
  -2   0   9         19.30         18.73         1.43 o                         
  -1   0   9        236.01        244.14         4.05 o                         
   0   0   9       1961.19       2035.05        20.12 o                         
   1   0   9        166.71        186.10         3.68 o                         
   2   0   9          3.80          4.35         1.69 o                         
   3   0   9        476.86        480.06         9.28 o                         
   4   0   9          1.10          2.30         2.25 o                         
   5   0   9        139.45        133.76         6.68 o                         
  -6   1   9          1.55         -0.54         2.93 o                         
  -5   1   9          2.88          1.87         2.75 o                         
  -4   1   9         18.32         19.29         1.91 o                         
  -3   1   9         84.46         87.88         3.52 o                         
  -2   1   9          0.11          1.90         1.39 o                         
  -1   1   9        208.31        201.15         4.07 o                         
   0   1   9        156.74        160.65         3.43 o                         
   1   1   9         48.23         45.70         2.69 o                         
   2   1   9        382.62        385.02         8.52 o                         
   3   1   9        309.58        293.50         6.89 o                         
   4   1   9          2.42          9.44         5.01 o                         
   5   1   9         34.89         40.46         6.75 o                         
  -6   2   9         16.91         19.57         6.08 o                         
  -5   2   9          0.01         -2.18         2.59 o                         
  -4   2   9         86.65         87.11         3.18 o                         
  -3   2   9         59.52         61.48         2.72 o                         
  -2   2   9         15.25         12.73         1.84 o                         
  -1   2   9         39.73         42.88         2.01 o                         
   0   2   9         17.80         19.84         1.57 o                         
   1   2   9         55.14         59.73         2.35 o                         
   2   2   9         81.43         95.95         3.80 o                         
   3   2   9         71.36         71.08         3.74 o                         
   4   2   9         91.25         94.46         6.31 o                         
   5   2   9         47.38         52.11         5.28 o                         
  -5   3   9          0.08          0.42         2.71 o                         
  -4   3   9         16.42         16.41         2.51 o                         
  -3   3   9        192.37        195.04         4.31 o                         
  -2   3   9         14.33         15.20         1.91 o                         
  -1   3   9        106.27        110.40         4.33 o                         
   0   3   9        204.09        224.51         5.79 o                         
   1   3   9          0.04          0.45         0.77 o                         
   2   3   9          0.59          1.25         2.19 o                         
   3   3   9         48.48         47.67         4.63 o                         
   4   3   9         49.49         48.00         5.76 o                         
   5   3   9          0.36         -1.38         4.26 o                         
  -5   4   9         12.72         13.89         4.86 o                         
  -4   4   9         15.11         12.69         2.82 o                         
  -3   4   9        208.39        190.43         4.41 o                         
  -2   4   9        194.31        204.33         4.92 o                         
  -1   4   9         24.21         22.97         4.69 o                         
   0   4   9         97.82        106.42         4.18 o                         
   1   4   9        115.60        121.44         3.21 o                         
   2   4   9         73.08         78.78         3.68 o                         
   3   4   9         23.91         22.71         4.85 o                         
   4   4   9          1.82         -0.88         2.32 o                         
   5   4   9          0.54         -1.07         3.35 o                         
  -5   5   9        102.25         95.12         7.98 o                         
  -4   5   9         14.46          9.30         2.57 o                         
  -3   5   9         21.26         16.56         2.11 o                         
  -2   5   9       1157.83       1206.57        19.79 o                         
  -1   5   9       1560.58       1551.58        37.15 o                         
   0   5   9        391.02        421.57         8.51 o                         
   1   5   9        118.18        115.61         4.37 o                         
   2   5   9         74.57         63.92         7.03 o                         
   3   5   9        261.07        245.10         7.26 o                         
   4   5   9          2.58          0.18         4.79 o                         
   5   5   9         26.47         23.52         9.72 o                         
  -4   6   9         54.03         55.20         4.86 o                         
  -3   6   9         39.89         40.62         5.55 o                         
  -2   6   9         22.60         38.77         5.66 o                         
  -1   6   9         28.52         28.97         3.62 o                         
   0   6   9         73.34         70.65         5.90 o                         
   1   6   9        364.69        366.39         9.04 o                         
   2   6   9          8.91          5.87         2.35 o                         
   3   6   9         11.59         13.08         8.48 o                         
   4   6   9         20.20         17.16         4.79 o                         
  -4   7   9         31.00         37.49         4.51 o                         
  -3   7   9          4.25          4.17         3.47 o                         
  -2   7   9         28.69         24.80         4.62 o                         
  -1   7   9          0.04          1.39         2.79 o                         
   0   7   9        142.51        131.28         6.89 o                         
   1   7   9         11.39          9.11         2.93 o                         
   2   7   9          0.80         -3.69         2.46 o                         
   3   7   9          0.62          0.99         6.70 o                         
   4   7   9          3.46         -0.78         3.29 o                         
  -4   8   9          1.08          2.43         3.12 o                         
  -3   8   9          2.54         -1.74         3.47 o                         
  -2   8   9         35.52         32.77         5.21 o                         
  -1   8   9          7.06          6.99         2.67 o                         
   0   8   9          1.36         -0.35         2.79 o                         
   1   8   9          5.26          7.80         4.62 o                         
   2   8   9         22.82         14.29         2.91 o                         
   3   8   9          0.36         -1.92         2.96 o                         
  -3   9   9          0.57          0.69         3.82 o                         
  -2   9   9         22.63         29.51         5.55 o                         
  -1   9   9          4.96          6.18         3.06 o                         
   0   9   9          0.20          4.80         4.34 o                         
   1   9   9          9.00         12.40         3.54 o                         
   2   9   9          0.79         -1.29         3.13 o                         
  -2  10   9          9.20         15.27         4.86 o                         
  -1  10   9          1.39         11.11         4.86 o                         
   0  10   9          0.00          5.13         4.03 o                         
   1  10   9         66.48         72.88         5.26 o                         
  -1 -10  10         16.75         12.78         4.56 o                         
   0 -10  10          5.29         12.50         7.29 o                         
   1 -10  10         52.65         42.01         7.98 o                         
  -2  -9  10          1.19         -2.67         7.34 o                         
  -1  -9  10          0.04          0.15         5.93 o                         
   0  -9  10         21.06         17.67         3.96 o                         
   1  -9  10          1.19          1.39         5.21 o                         
   2  -9  10         41.41         54.50         7.98 o                         
  -3  -8  10        115.86        122.19        12.68 o                         
  -2  -8  10        134.56        137.67         7.66 o                         
  -1  -8  10          2.97         -4.94         3.49 o                         
   0  -8  10          1.40          1.93         3.14 o                         
   1  -8  10         15.28         10.63         3.58 o                         
   2  -8  10         15.46         11.24         5.70 o                         
   3  -8  10          1.53         -1.09         3.66 o                         
  -4  -7  10         43.28         35.01         7.23 o                         
  -3  -7  10        153.31        145.97         8.18 o                         
  -2  -7  10         16.56          7.73         3.87 o                         
  -1  -7  10         68.80         76.16         5.59 o                         
   0  -7  10         35.95         65.84        11.63 o                         
   1  -7  10         68.81         64.44         5.40 o                         
   2  -7  10          1.26         -3.37         2.25 o                         
   3  -7  10          0.46          0.30         5.88 o                         
   4  -7  10         11.42          7.83         3.90 o                         
  -4  -6  10          3.32         -4.84         7.46 o                         
  -3  -6  10          2.51         -4.53         8.19 o                         
  -2  -6  10          1.68         -0.04         3.32 o                         
  -1  -6  10         29.16         25.82         3.89 o                         
   0  -6  10          0.10         -3.03         2.74 o                         
   1  -6  10          5.56          1.27         2.81 o                         
   2  -6  10         68.32         72.17         3.96 o                         
   3  -6  10          1.62          1.40         2.20 o                         
   4  -6  10          6.38         10.58         3.55 o                         
  -5  -5  10          5.52         -2.40         7.37 o                         
  -4  -5  10          5.31          2.78         5.21 o                         
  -3  -5  10          0.29         -2.29         3.59 o                         
  -2  -5  10          1.22         -1.81         3.31 o                         
  -1  -5  10          1.26          0.88         2.24 o                         
   0  -5  10         78.98         85.37         5.00 o                         
   1  -5  10        228.40        221.86         6.08 o                         
   2  -5  10          0.17          1.95         2.14 o                         
   3  -5  10         36.01         37.87         3.12 o                         
   4  -5  10          2.68          5.41         2.91 o                         
   5  -5  10          0.00          1.74         4.51 o                         
  -5  -4  10         22.79          8.41         3.95 o                         
  -4  -4  10         41.66         31.63         7.64 o                         
  -3  -4  10          1.29         -1.55         3.46 o                         
  -2  -4  10          9.51          8.75         2.41 o                         
  -1  -4  10        235.32        242.62         7.28 o                         
   0  -4  10          4.22          4.49         3.59 o                         
   1  -4  10         28.30         26.26         2.81 o                         
   2  -4  10        320.47        337.27         6.79 o                         
   3  -4  10        222.82        210.32         9.59 o                         
   4  -4  10        276.04        259.36         7.56 o                         
   5  -4  10         33.55         41.20         4.64 o                         
  -5  -3  10         13.31          8.19         2.56 o                         
  -4  -3  10         20.46         25.55         5.73 o                         
  -3  -3  10          4.24          6.71         2.17 o                         
  -2  -3  10         23.77         22.11         2.44 o                         
  -1  -3  10         24.47         21.41         2.48 o                         
   0  -3  10         18.79         18.37         2.72 o                         
   1  -3  10          3.02          2.61         3.11 o                         
   2  -3  10          1.04         -1.17         2.22 o                         
   3  -3  10        548.45        523.77        10.53 o                         
   4  -3  10          5.99         11.62         2.90 o                         
   5  -3  10         55.07         73.61         5.19 o                         
  -5  -2  10         45.93         56.34         5.10 o                         
  -4  -2  10          7.43          2.60         2.06 o                         
  -3  -2  10         21.09         20.12         2.78 o                         
  -2  -2  10          6.75          4.30         1.52 o                         
  -1  -2  10         23.29         23.53         1.94 o                         
   0  -2  10        128.45        139.10         3.40 o                         
   1  -2  10          3.68          6.41         2.40 o                         
   2  -2  10        215.51        209.61         5.70 o                         
   3  -2  10          7.37          7.21         2.28 o                         
   4  -2  10        151.45        147.74         5.68 o                         
   5  -2  10         41.66         44.94         5.28 o                         
  -5  -1  10          2.74         -0.50         5.45 o                         
  -4  -1  10          0.54         -0.52         1.95 o                         
  -3  -1  10          5.55          5.26         1.48 o                         
  -2  -1  10         28.54         30.73         2.51 o                         
  -1  -1  10         90.27         92.01         4.00 o                         
   0  -1  10          4.29          5.91         1.59 o                         
   1  -1  10        238.05        239.01         4.56 o                         
   2  -1  10         19.45         20.19         2.36 o                         
   3  -1  10        119.82        121.50         4.71 o                         
   4  -1  10          0.43          1.19         2.49 o                         
   5  -1  10          0.68          5.28         3.75 o                         
  -5   0  10         42.86         41.47         5.68 o                         
  -4   0  10         44.47         48.28         4.77 o                         
  -3   0  10         26.09         22.30         2.66 o                         
  -2   0  10          0.40          1.82         1.28 o                         
  -1   0  10        102.23        107.54         3.07 o                         
   0   0  10         10.63         15.66         1.06 o                         
   1   0  10        313.98        337.87         5.46 o                         
   2   0  10        648.34        638.79        11.01 o                         
   3   0  10        711.90        705.43        12.45 o                         
   4   0  10        111.72        103.91         5.51 o                         
   5   0  10         12.44         18.42         3.10 o                         
  -5   1  10          0.00         -4.02         2.68 o                         
  -4   1  10         80.36         91.02         7.10 o                         
  -3   1  10         11.72         13.25         2.20 o                         
  -2   1  10          0.02         -0.91         1.49 o                         
  -1   1  10          1.01         -0.85         1.43 o                         
   0   1  10        601.29        629.24         8.29 o                         
   1   1  10          1.66          1.77         1.29 o                         
   2   1  10       1543.22       1518.05        20.54 o                         
   3   1  10         67.45         72.36         5.69 o                         
   4   1  10          0.81          1.08         2.24 o                         
   5   1  10          7.64          8.03         2.89 o                         
  -5   2  10        104.48         95.65         5.33 o                         
  -4   2  10         12.36         10.28         3.32 o                         
  -3   2  10         62.89         65.57         3.61 o                         
  -2   2  10         82.68         82.68         3.54 o                         
  -1   2  10        104.19         90.61         2.84 o                         
   0   2  10          0.59          0.52         1.36 o                         
   1   2  10         12.37         13.80         1.39 o                         
   2   2  10         10.38          4.63         1.53 o                         
   3   2  10          0.12         -1.87         1.75 o                         
   4   2  10        177.22        175.71         6.07 o                         
   5   2  10          2.09          5.36         8.96 o                         
  -5   3  10         44.34         40.44         4.00 o                         
  -4   3  10         19.26         11.82         6.42 o                         
  -3   3  10         49.92         49.71         2.86 o                         
  -2   3  10          0.75         -0.18         1.75 o                         
  -1   3  10        102.45        102.09         3.66 o                         
   0   3  10         31.63         34.22         2.71 o                         
   1   3  10         29.84         35.69         2.23 o                         
   2   3  10        168.27        163.24         4.52 o                         
   3   3  10          0.14         -0.22         2.10 o                         
   4   3  10        177.69        184.77         8.19 o                         
   5   3  10         24.62         20.03         7.18 o                         
  -5   4  10          5.30          1.74         4.51 o                         
  -4   4  10          3.69         -0.47         1.98 o                         
  -3   4  10         88.67         74.30         3.71 o                         
  -2   4  10        161.41        165.40         4.79 o                         
  -1   4  10        718.90        707.62        12.37 o                         
   0   4  10        615.73        610.68        15.99 o                         
   1   4  10         26.68         24.72         3.29 o                         
   2   4  10          0.88          1.04         2.04 o                         
   3   4  10         23.62         19.65         3.47 o                         
   4   4  10        115.20        115.54         5.64 o                         
   5   4  10         24.85         20.93         3.59 o                         
  -5   5  10          5.87         13.54         5.21 o                         
  -4   5  10         79.18         75.85         4.42 o                         
  -3   5  10        113.12         99.83         3.70 o                         
  -2   5  10        514.19        503.44         8.55 o                         
  -1   5  10        150.85        145.94         7.14 o                         
   0   5  10         13.57         17.60         3.40 o                         
   1   5  10        562.94        545.18        10.24 o                         
   2   5  10        128.43        111.21         4.92 o                         
   3   5  10         21.84         21.71         3.64 o                         
   4   5  10         14.86          8.83         2.94 o                         
  -4   6  10          8.85          6.60         3.47 o                         
  -3   6  10         91.90         82.44         4.89 o                         
  -2   6  10          4.38         11.14         2.59 o                         
  -1   6  10         19.28         23.12         5.55 o                         
   0   6  10        264.95        261.03        10.07 o                         
   1   6  10        196.72        158.44         4.42 o                         
   2   6  10         12.81         14.27         2.61 o                         
   3   6  10          4.30          0.35         2.40 o                         
   4   6  10          9.02          0.46         2.72 o                         
  -4   7  10         43.85         44.78         5.21 o                         
  -3   7  10          0.08          3.12         3.82 o                         
  -2   7  10         17.58         12.66         2.36 o                         
  -1   7  10          3.83          1.96         3.03 o                         
   0   7  10         20.01         19.28         3.78 o                         
   1   7  10         65.88         59.72         5.97 o                         
   2   7  10         33.54         24.79         4.62 o                         
   3   7  10          3.56         -0.60         2.70 o                         
  -3   8  10         49.09         52.07         6.25 o                         
  -2   8  10         12.42         11.49         3.19 o                         
  -1   8  10         13.58         12.60         3.62 o                         
   0   8  10         96.30         89.71         6.32 o                         
   1   8  10          4.24          5.48         3.05 o                         
   2   8  10          0.19         -2.94         3.10 o                         
   3   8  10          2.80         -4.25         5.65 o                         
  -2   9  10        105.54        111.78         8.33 o                         
  -1   9  10         11.17         16.52         2.99 o                         
   0   9  10         63.90         52.03         5.46 o                         
   1   9  10         43.64         36.68         4.12 o                         
   2   9  10          0.99          2.01         3.37 o                         
  -1  10  10         84.20         90.95         8.33 o                         
   0  10  10         46.75         75.58        10.07 o                         
  -2  -9  11         11.26          7.82         5.03 o                         
  -1  -9  11          0.74         -3.16         4.06 o                         
   0  -9  11          2.64          4.64         5.76 o                         
   1  -9  11          5.83         -3.82         5.21 o                         
   2  -9  11          2.64         10.07         5.55 o                         
  -3  -8  11         38.59         21.95         8.61 o                         
  -2  -8  11         37.51         23.49         6.82 o                         
  -1  -8  11          0.93         -4.82         3.55 o                         
   0  -8  11          3.71          7.43         6.25 o                         
   1  -8  11         33.52         28.62         4.29 o                         
   2  -8  11          0.04         -4.86         3.24 o                         
   3  -8  11         10.40          2.01         9.03 o                         
  -3  -7  11         22.74         13.97         4.81 o                         
  -2  -7  11          1.66         -6.96         7.29 o                         
  -1  -7  11          1.23          3.66         3.47 o                         
   0  -7  11         71.37         92.42         5.84 o                         
   1  -7  11          0.08          1.57         3.31 o                         
   2  -7  11          1.65         -0.79         2.69 o                         
   3  -7  11         59.09         65.62         5.89 o                         
  -4  -6  11          0.91         -8.73        15.27 o                         
  -3  -6  11         47.71         37.01         5.35 o                         
  -2  -6  11          6.95          6.43         3.66 o                         
  -1  -6  11         17.21         11.48         4.75 o                         
   0  -6  11          0.18         -4.69         3.13 o                         
   1  -6  11         36.57         38.93         4.69 o                         
   2  -6  11          1.01         -1.33         2.35 o                         
   3  -6  11          9.34          9.15         2.64 o                         
   4  -6  11          5.52          7.11         6.60 o                         
  -4  -5  11         82.43         71.70         8.08 o                         
  -3  -5  11         15.72         12.23         4.81 o                         
  -2  -5  11          0.16          2.56         3.45 o                         
  -1  -5  11         26.36         28.92         3.87 o                         
   0  -5  11          1.70          2.34         2.98 o                         
   1  -5  11        111.47        113.71         4.87 o                         
   2  -5  11        345.12        331.09         7.14 o                         
   3  -5  11         25.47         25.62         3.00 o                         
   4  -5  11         88.62         93.14         5.54 o                         
  -5  -4  11         24.84         17.09         3.79 o                         
  -4  -4  11          0.62          0.84         4.83 o                         
  -3  -4  11          1.73          2.97         4.49 o                         
  -2  -4  11         22.34         20.15         2.53 o                         
  -1  -4  11         33.62         31.03         3.75 o                         
   0  -4  11         14.16         16.86         3.09 o                         
   1  -4  11         56.54         55.90         3.67 o                         
   2  -4  11        168.68        160.44         5.02 o                         
   3  -4  11         79.15         83.32         4.88 o                         
   4  -4  11          9.60         10.93         3.27 o                         
   5  -4  11         19.23         31.14         4.40 o                         
  -5  -3  11         27.22         28.08         6.46 o                         
  -4  -3  11        159.91        142.36         9.46 o                         
  -3  -3  11          0.01         -1.89         4.06 o                         
  -2  -3  11         98.45        102.37         3.85 o                         
  -1  -3  11        208.36        224.72         6.20 o                         
   0  -3  11         21.27         14.97         2.94 o                         
   1  -3  11          0.75          2.46         2.08 o                         
   2  -3  11        191.84        199.03         5.88 o                         
   3  -3  11        145.25        150.57         5.63 o                         
   4  -3  11        256.63        252.61         7.56 o                         
   5  -3  11          1.75          5.55         3.19 o                         
  -5  -2  11          1.14         -4.01         3.01 o                         
  -4  -2  11         26.34         19.20         3.22 o                         
  -3  -2  11         12.55         15.43         2.63 o                         
  -2  -2  11         29.56         27.44         2.34 o                         
  -1  -2  11        619.35        620.13         8.72 o                         
   0  -2  11         59.38         61.68         2.70 o                         
   1  -2  11        112.72        114.26         3.98 o                         
   2  -2  11         31.65         35.23         3.03 o                         
   3  -2  11          1.62          3.61         2.28 o                         
   4  -2  11         75.08         79.16         4.86 o                         
   5  -2  11        123.59        138.64        11.73 o                         
  -5  -1  11         17.94         20.93         3.70 o                         
  -4  -1  11          8.64          7.41         2.97 o                         
  -3  -1  11          3.64          1.97         1.87 o                         
  -2  -1  11         80.51         78.38         2.83 o                         
  -1  -1  11        376.77        379.72         6.16 o                         
   0  -1  11         16.90         15.91         2.35 o                         
   1  -1  11          1.01          3.47         1.23 o                         
   2  -1  11        284.70        281.65         6.64 o                         
   3  -1  11         41.95         51.44         3.75 o                         
   4  -1  11         17.55         17.95         3.09 o                         
   5  -1  11          0.47          1.64         4.80 o                         
  -5   0  11         23.19         17.09         3.62 o                         
  -4   0  11          2.43         -3.65         3.89 o                         
  -3   0  11          0.86          2.62         1.86 o                         
  -2   0  11         50.45         49.17         2.74 o                         
  -1   0  11         41.98         44.93         2.28 o                         
   0   0  11          0.19          1.02         1.39 o                         
   1   0  11        108.37        129.61         4.81 o                         
   2   0  11        118.81        121.29         4.43 o                         
   3   0  11        620.79        603.02        11.31 o                         
   4   0  11          6.97         11.87         2.69 o                         
   5   0  11         32.63         39.96         4.82 o                         
  -5   1  11          0.59         -2.87         3.15 o                         
  -4   1  11         12.31          7.41         4.31 o                         
  -3   1  11          7.69          9.23         2.01 o                         
  -2   1  11         51.88         48.76         3.35 o                         
  -1   1  11        192.60        190.18         4.42 o                         
   0   1  11        146.79        148.37         3.39 o                         
   1   1  11         43.68         44.43         3.72 o                         
   2   1  11         37.68         47.98         3.38 o                         
   3   1  11        287.17        291.33         7.10 o                         
   4   1  11         30.03         36.45         3.46 o                         
   5   1  11         66.35         87.82         9.00 o                         
  -5   2  11         14.77          2.47         4.84 o                         
  -4   2  11        192.67        196.29        10.36 o                         
  -3   2  11         37.43         34.45         2.81 o                         
  -2   2  11         82.16         74.15         4.01 o                         
  -1   2  11        243.74        254.93         5.03 o                         
   0   2  11         30.05         32.21         3.17 o                         
   1   2  11         80.67         83.64         4.45 o                         
   2   2  11          8.24         11.30         1.81 o                         
   3   2  11          9.09          6.15         2.10 o                         
   4   2  11          9.42         12.88         2.49 o                         
   5   2  11         19.58         20.55         3.90 o                         
  -5   3  11         63.98         63.89        10.80 o                         
  -4   3  11          1.23          1.57         3.00 o                         
  -3   3  11        188.73        200.55         6.41 o                         
  -2   3  11       1099.53       1114.34        15.28 o                         
  -1   3  11        493.21        505.08         7.47 o                         
   0   3  11        442.57        433.47         8.73 o                         
   1   3  11          3.60          7.86         1.78 o                         
   2   3  11        274.14        256.71         6.61 o                         
   3   3  11          0.02          1.15         2.05 o                         
   4   3  11         23.49         22.28         3.04 o                         
   5   3  11         26.30         25.52         4.05 o                         
  -5   4  11         44.19         35.76         5.90 o                         
  -4   4  11         85.26         80.60         5.38 o                         
  -3   4  11         52.00         52.53         3.10 o                         
  -2   4  11         55.58         53.42         3.32 o                         
  -1   4  11        394.03        398.00         7.30 o                         
   0   4  11        502.45        492.36        14.12 o                         
   1   4  11        112.33         91.88        11.11 o                         
   2   4  11         26.08         25.27         3.29 o                         
   3   4  11         46.68         40.71         4.81 o                         
   4   4  11          1.44          4.24         2.44 o                         
  -4   5  11          5.13          7.98         4.86 o                         
  -3   5  11         33.35         27.96         2.59 o                         
  -2   5  11         93.63         93.49         4.17 o                         
  -1   5  11         83.53         63.95         5.67 o                         
   0   5  11        129.11        141.07         7.08 o                         
   1   5  11          2.29         -3.99         3.68 o                         
   2   5  11         49.68         37.87         3.34 o                         
   3   5  11          9.24          8.57         4.03 o                         
   4   5  11        147.68        132.76         6.83 o                         
  -4   6  11          0.29         -0.69         3.12 o                         
  -3   6  11          4.67          6.58         2.81 o                         
  -2   6  11          0.08          0.54         2.45 o                         
  -1   6  11          1.51          3.79         3.21 o                         
   0   6  11          3.33         -0.40         2.94 o                         
   1   6  11        117.35         89.87         5.72 o                         
   2   6  11          2.32          1.31         4.69 o                         
   3   6  11          1.34          0.34         2.64 o                         
   4   6  11         40.32         68.17         5.87 o                         
  -3   7  11          1.93          2.08         3.82 o                         
  -2   7  11          7.84          7.25         2.75 o                         
  -1   7  11          2.68          0.13         3.07 o                         
   0   7  11         48.67         48.32         5.55 o                         
   1   7  11          8.86          6.93         2.97 o                         
   2   7  11         27.35         31.42         7.46 o                         
   3   7  11          2.24         -1.56         5.46 o                         
  -3   8  11         39.02         41.66         5.55 o                         
  -2   8  11         54.08         53.12         4.66 o                         
  -1   8  11          2.64          6.89         3.38 o                         
   0   8  11         77.49         90.49         6.66 o                         
   1   8  11         40.36         38.84         5.25 o                         
   2   8  11          1.41          0.35         3.30 o                         
  -2   9  11          0.95          0.83         5.03 o                         
  -1   9  11         29.83         38.58         3.68 o                         
   0   9  11         43.45         44.12         5.04 o                         
   1   9  11          9.18          8.80         3.36 o                         
  -1  -9  12          2.87         -4.46         4.17 o                         
   0  -9  12         40.85         31.06         5.38 o                         
   1  -9  12          0.39         -1.39         5.90 o                         
  -2  -8  12          0.94         -5.21         4.07 o                         
  -1  -8  12          2.80         -0.57         3.72 o                         
   0  -8  12          1.02          3.04         4.93 o                         
   1  -8  12          3.33          1.99         4.86 o                         
   2  -8  12          0.80          4.18         4.30 o                         
  -3  -7  12          4.17         -7.45        10.94 o                         
  -2  -7  12          5.18          0.36         3.90 o                         
  -1  -7  12         14.32          7.40         3.58 o                         
   0  -7  12        185.83        185.22        11.34 o                         
   1  -7  12          1.47          3.44         3.55 o                         
   2  -7  12         52.99         45.99         3.88 o                         
   3  -7  12          0.08          2.34         3.27 o                         
  -4  -6  12          1.21          3.82         6.25 o                         
  -3  -6  12          4.61         -4.95         5.14 o                         
  -2  -6  12        107.81        104.05         7.63 o                         
  -1  -6  12          4.04          3.03         3.36 o                         
   0  -6  12          4.29          4.42         3.32 o                         
   1  -6  12        166.62        172.16         7.36 o                         
   2  -6  12         76.06         75.81         4.43 o                         
   3  -6  12        295.27        283.04        10.17 o                         
  -4  -5  12          1.95          3.66        10.59 o                         
  -3  -5  12         12.51          2.15         9.72 o                         
  -2  -5  12         26.27         21.75         4.14 o                         
  -1  -5  12          0.07         -2.79         2.37 o                         
   0  -5  12          0.20          1.01         2.89 o                         
   1  -5  12         41.78         52.22         3.87 o                         
   2  -5  12        310.33        305.51         7.02 o                         
   3  -5  12         86.06         89.88         5.61 o                         
   4  -5  12         12.86         23.42         3.60 o                         
  -4  -4  12         30.41          5.93        12.15 o                         
  -3  -4  12          0.06          1.39         4.86 o                         
  -2  -4  12         32.90         27.95         2.90 o                         
  -1  -4  12         76.51         75.58         4.68 o                         
   0  -4  12         44.10         45.76         4.16 o                         
   1  -4  12         65.45         69.43         4.16 o                         
   2  -4  12          0.07         -0.84         2.26 o                         
   3  -4  12        145.72        142.68         7.77 o                         
   4  -4  12         86.84         99.09         9.04 o                         
  -5  -3  12          0.01         -4.68         3.12 o                         
  -4  -3  12          7.72          3.82         3.05 o                         
  -3  -3  12          6.64          5.66         5.59 o                         
  -2  -3  12          0.19         -1.83         2.13 o                         
  -1  -3  12          9.80          5.71         2.47 o                         
   0  -3  12        133.76        136.20         5.04 o                         
   1  -3  12          0.84         -1.64         2.25 o                         
   2  -3  12         25.38         28.21         2.83 o                         
   3  -3  12          4.21          5.06         2.59 o                         
   4  -3  12          8.41         15.65         3.21 o                         
  -5  -2  12         16.73         14.67         3.78 o                         
  -4  -2  12          8.02          5.21         2.99 o                         
  -3  -2  12          2.85          2.18         1.98 o                         
  -2  -2  12         26.60         26.02         3.06 o                         
  -1  -2  12         84.45         80.26         4.34 o                         
   0  -2  12        343.01        347.87         7.53 o                         
   1  -2  12        108.38        110.09         4.09 o                         
   2  -2  12        239.73        235.17         6.39 o                         
   3  -2  12        218.13        214.39         6.41 o                         
   4  -2  12         12.64         13.45         2.97 o                         
   5  -2  12          0.55         10.07         4.51 o                         
  -5  -1  12         14.57          3.81         4.01 o                         
  -4  -1  12          4.39          0.99         3.86 o                         
  -3  -1  12          0.18         -2.11         1.94 o                         
  -2  -1  12         53.48         51.32         2.88 o                         
  -1  -1  12         15.33         12.15         1.83 o                         
   0  -1  12          0.00         -0.51         1.34 o                         
   1  -1  12        872.83        841.07        11.19 o                         
   2  -1  12        216.86        218.19         5.91 o                         
   3  -1  12         29.56         34.56         3.47 o                         
   4  -1  12          1.56          5.88         2.60 o                         
   5  -1  12         15.33         29.14         4.17 o                         
  -5   0  12          0.26         -2.38         6.04 o                         
  -4   0  12         55.42         64.25         4.61 o                         
  -3   0  12         38.67         43.15         4.71 o                         
  -2   0  12         38.84         37.25         2.59 o                         
  -1   0  12          6.81          4.99         2.05 o                         
   0   0  12         26.31         27.03         1.90 o                         
   1   0  12         86.01         74.60         3.40 o                         
   2   0  12          3.20          3.41         1.84 o                         
   3   0  12         34.73         44.08         3.60 o                         
   4   0  12          3.83          2.83         3.67 o                         
   5   0  12          3.14          0.11         3.01 o                         
  -5   1  12          8.46          7.35         8.01 o                         
  -4   1  12         54.44         59.88         8.31 o                         
  -3   1  12         53.68         53.59         5.60 o                         
  -2   1  12         64.89         66.10         4.39 o                         
  -1   1  12         31.66         28.93         3.24 o                         
   0   1  12          1.57          1.47         1.62 o                         
   1   1  12        230.77        221.29         4.95 o                         
   2   1  12         25.42         26.57         2.96 o                         
   3   1  12        215.70        212.07         5.66 o                         
   4   1  12          3.06         -0.01         4.34 o                         
   5   1  12          7.82          8.68         4.17 o                         
  -5   2  12          3.45         -2.18         3.66 o                         
  -4   2  12          1.34         -0.04         3.00 o                         
  -3   2  12         66.06         66.78         3.94 o                         
  -2   2  12        169.52        174.19         4.62 o                         
  -1   2  12        479.04        488.19         8.28 o                         
   0   2  12          7.88          4.99         2.00 o                         
   1   2  12         30.41         30.04         6.94 o                         
   2   2  12         88.41         80.90         4.05 o                         
   3   2  12        135.75        127.00         5.31 o                         
   4   2  12         21.99         24.85         4.21 o                         
  -5   3  12          1.39         -0.69         4.17 o                         
  -4   3  12         45.34         40.15         4.69 o                         
  -3   3  12        332.08        336.04         6.98 o                         
  -2   3  12        705.02        721.00        11.16 o                         
  -1   3  12         85.67         85.13         3.48 o                         
   0   3  12        269.71        278.24         6.83 o                         
   1   3  12         81.97         78.19         7.38 o                         
   2   3  12          7.66          9.20         2.33 o                         
   3   3  12         61.05         50.92         7.23 o                         
   4   3  12          2.07         -1.52         2.33 o                         
  -4   4  12         14.76          8.33         5.55 o                         
  -3   4  12         39.80         45.21         3.47 o                         
  -2   4  12          0.51         -3.91         2.61 o                         
  -1   4  12         44.29         40.26         2.86 o                         
   0   4  12         58.08         48.83         8.85 o                         
   1   4  12          1.56          5.21         3.93 o                         
   2   4  12          0.88          2.67         2.23 o                         
   3   4  12         10.87          8.24         2.40 o                         
   4   4  12         29.39         27.95         5.77 o                         
  -4   5  12          2.86          1.39         4.86 o                         
  -3   5  12         24.32         14.64         2.46 o                         
  -2   5  12          0.06         -3.10         2.06 o                         
  -1   5  12          2.70         -0.12         3.50 o                         
   0   5  12          6.91          8.37         2.79 o                         
   1   5  12        126.07        135.39         8.98 o                         
   2   5  12         12.38          6.46         4.74 o                         
   3   5  12         21.61         15.89         6.94 o                         
   4   5  12         23.11         27.82         7.64 o                         
  -3   6  12          5.69         17.00         4.69 o                         
  -2   6  12         30.15         30.31         3.43 o                         
  -1   6  12        196.16        203.78         8.76 o                         
   0   6  12         18.58         18.60         4.86 o                         
   1   6  12          3.84          1.81         3.37 o                         
   2   6  12          0.45          2.25        11.63 o                         
   3   6  12         82.86         77.08        21.70 o                         
  -3   7  12         73.78         77.33         5.38 o                         
  -2   7  12         56.04         66.49         8.38 o                         
  -1   7  12         79.76         80.22         6.77 o                         
   0   7  12         20.47         18.97         3.84 o                         
   1   7  12          0.13         -0.13         3.08 o                         
   2   7  12          3.19          2.48         6.94 o                         
   3   7  12          0.01          2.96        11.28 o                         
  -2   8  12         50.01         60.30         5.55 o                         
  -1   8  12         26.99         27.06         4.28 o                         
   0   8  12          1.90          4.69         3.35 o                         
   1   8  12         23.57         29.43         4.07 o                         
   2   8  12         58.21         53.48         5.89 o                         
  -1   9  12          7.49         28.12         8.33 o                         
   0   9  12         27.92         12.84         8.33 o                         
  -1  -8  13          2.18          0.80         5.51 o                         
   0  -8  13         31.01         29.39         5.03 o                         
   1  -8  13          5.51         -0.83         3.37 o                         
  -2  -7  13          6.01         -6.79         4.53 o                         
  -1  -7  13          0.84         -2.13         3.92 o                         
   0  -7  13          2.61          4.64         3.54 o                         
   1  -7  13        223.95        234.28         8.05 o                         
   2  -7  13          4.40          5.48         2.89 o                         
  -3  -6  13          8.86         -0.32         5.47 o                         
  -2  -6  13          3.07          1.35         4.79 o                         
  -1  -6  13         17.46         13.51         3.89 o                         
   0  -6  13         28.36         26.67         5.09 o                         
   1  -6  13         56.28         51.16         4.52 o                         
   2  -6  13        144.44        151.38         6.86 o                         
   3  -6  13         40.67         31.11         3.42 o                         
  -4  -5  13          1.87          0.00         5.90 o                         
  -3  -5  13         20.13         12.47         5.17 o                         
  -2  -5  13         38.38         24.98        11.98 o                         
  -1  -5  13         17.63         20.08         3.97 o                         
   0  -5  13          0.00          1.28         3.13 o                         
   1  -5  13         80.44         82.64         6.80 o                         
   2  -5  13         59.58         62.18         4.04 o                         
   3  -5  13        140.46        135.73         5.42 o                         
  -4  -4  13          0.65         -2.78         5.39 o                         
  -3  -4  13          4.44         -4.51         4.49 o                         
  -2  -4  13        118.55        115.41         5.38 o                         
  -1  -4  13         23.62         17.66         4.31 o                         
   0  -4  13         47.15         44.43         7.69 o                         
   1  -4  13          1.04          4.39         2.67 o                         
   2  -4  13         23.73         18.23         2.92 o                         
   3  -4  13         20.64         21.51         4.16 o                         
   4  -4  13         45.63         61.54         6.90 o                         
  -4  -3  13          0.03         -4.53         5.98 o                         
  -3  -3  13          4.10          3.70         5.38 o                         
  -2  -3  13        158.82        158.80         6.11 o                         
  -1  -3  13         23.18         16.36         2.81 o                         
   0  -3  13         65.82         63.57         4.43 o                         
   1  -3  13         34.64         37.64         3.08 o                         
   2  -3  13         82.88         96.77         6.26 o                         
   3  -3  13         27.25         29.40         3.58 o                         
   4  -3  13          0.42          7.22         4.32 o                         
  -4  -2  13          0.05         -6.02         4.88 o                         
  -3  -2  13         41.55         46.65         3.44 o                         
  -2  -2  13         10.93         13.13         2.14 o                         
  -1  -2  13         46.25         46.52         6.46 o                         
   0  -2  13          5.84          1.97         2.29 o                         
   1  -2  13         70.04         75.83         3.72 o                         
   2  -2  13        748.17        747.45        13.45 o                         
   3  -2  13         35.64         45.28         3.87 o                         
   4  -2  13         49.57         58.36         4.74 o                         
  -4  -1  13         16.24         17.44         3.95 o                         
  -3  -1  13         33.36         23.80         3.42 o                         
  -2  -1  13         30.41         31.64         2.53 o                         
  -1  -1  13         73.43         74.98         6.11 o                         
   0  -1  13        155.44        154.67         4.87 o                         
   1  -1  13         89.05        106.12         4.22 o                         
   2  -1  13        861.69        848.39        14.52 o                         
   3  -1  13         20.08         21.95         3.07 o                         
   4  -1  13         20.18         31.82         3.58 o                         
  -5   0  13         91.85        102.41         7.98 o                         
  -4   0  13          4.82          4.77         4.71 o                         
  -3   0  13         60.40         63.54         4.13 o                         
  -2   0  13        246.85        265.08         5.55 o                         
  -1   0  13          0.02         -2.88         1.92 o                         
   0   0  13         19.42         18.63         2.15 o                         
   1   0  13         10.42          9.37         2.56 o                         
   2   0  13         34.02         31.02         3.91 o                         
   3   0  13         12.72         18.32         2.92 o                         
   4   0  13         48.60         53.21         5.17 o                         
  -4   1  13          1.22          0.50         2.48 o                         
  -3   1  13        221.69        240.10         5.69 o                         
  -2   1  13        249.14        269.74         5.71 o                         
  -1   1  13        300.19        305.56         6.57 o                         
   0   1  13         48.00         48.81         3.15 o                         
   1   1  13         62.10         58.60         5.17 o                         
   2   1  13          2.91          5.69         2.26 o                         
   3   1  13          2.24          3.61         2.42 o                         
   4   1  13         15.04         16.90         4.88 o                         
  -4   2  13          6.70          2.75         3.96 o                         
  -3   2  13         52.38         54.88         5.34 o                         
  -2   2  13        296.92        323.76         6.24 o                         
  -1   2  13        502.58        489.71         8.47 o                         
   0   2  13        166.33        172.89         5.54 o                         
   1   2  13          5.49          3.92         3.80 o                         
   2   2  13         43.02         40.87         8.08 o                         
   3   2  13         29.02         20.41         4.88 o                         
   4   2  13         17.73         25.00         5.89 o                         
  -4   3  13         46.13         51.54         8.16 o                         
  -3   3  13        159.33        170.42         9.92 o                         
  -2   3  13         22.91         23.73         3.21 o                         
  -1   3  13         89.45         90.17         3.75 o                         
   0   3  13         11.01         17.05         4.29 o                         
   1   3  13        151.56        132.37         8.73 o                         
   2   3  13          6.25          7.33         5.90 o                         
   3   3  13        221.93        221.09         8.85 o                         
   4   3  13          1.53          2.71         7.12 o                         
  -4   4  13          0.02         -3.47         4.17 o                         
  -3   4  13         30.98         28.43         3.22 o                         
  -2   4  13          3.01          3.09         2.29 o                         
  -1   4  13          0.47         -1.30         2.03 o                         
   0   4  13        201.10        170.07         9.09 o                         
   1   4  13         23.51          8.98         4.54 o                         
   2   4  13         20.82         26.38         7.98 o                         
   3   4  13          5.58         25.69         8.68 o                         
   4   4  13         27.29         27.02        12.15 o                         
  -4   5  13         21.31         12.50         5.21 o                         
  -3   5  13          0.19          1.47         2.36 o                         
  -2   5  13          3.55          3.82         2.41 o                         
  -1   5  13         28.32         24.00         3.37 o                         
   0   5  13         24.20         30.51         4.84 o                         
   1   5  13          2.25          2.40         4.40 o                         
   2   5  13          0.05         -0.07         4.64 o                         
   3   5  13         56.74         48.51         9.72 o                         
  -3   6  13        123.10        127.08         6.12 o                         
  -2   6  13         21.77         29.59         3.61 o                         
  -1   6  13         57.66         55.35         4.46 o                         
   0   6  13         57.76         56.97         4.51 o                         
   1   6  13          8.27          6.53         3.28 o                         
   2   6  13         34.57         47.21        10.07 o                         
   3   6  13         30.62         35.06        11.11 o                         
  -2   7  13          1.80          1.74         4.17 o                         
  -1   7  13         41.45         56.40         4.95 o                         
   0   7  13          9.79          7.54         3.78 o                         
   1   7  13         16.80         15.61         3.65 o                         
   2   7  13          6.03          7.76        10.24 o                         
  -1   8  13         91.10        113.27        12.32 o                         
   0   8  13         61.43         85.79        11.80 o                         
   1   8  13          8.67         12.63         9.52 o                         
  -2  -7  14          0.94          6.60         5.90 o                         
  -1  -7  14          2.60          1.22         6.60 o                         
   0  -7  14         31.71         44.09         8.84 o                         
   1  -7  14        133.25        134.24         6.89 o                         
  -2  -6  14         34.44         12.48        10.07 o                         
  -1  -6  14         31.40         23.36         5.38 o                         
   0  -6  14          9.58          6.38         3.50 o                         
   1  -6  14         11.85          5.06         4.94 o                         
   2  -6  14         73.39         64.10         4.34 o                         
  -3  -5  14          8.63          3.02         5.38 o                         
  -2  -5  14         20.44         20.83         8.85 o                         
  -1  -5  14         31.53         38.39         7.81 o                         
   0  -5  14          1.47         -4.66         3.11 o                         
   1  -5  14          0.00          1.92         4.05 o                         
   2  -5  14         26.92         24.69         3.24 o                         
   3  -5  14          9.31         12.79         2.97 o                         
  -3  -4  14          7.51         -1.54         5.05 o                         
  -2  -4  14         42.67         38.29         7.98 o                         
  -1  -4  14        181.56        184.48         9.56 o                         
   0  -4  14          5.36          3.63         2.91 o                         
   1  -4  14          3.75          4.60         2.96 o                         
   2  -4  14        102.62        102.59         4.85 o                         
   3  -4  14          1.39          0.06         2.70 o                         
  -4  -3  14          0.69         -3.50         3.06 o                         
  -3  -3  14         41.61         38.22         3.92 o                         
  -2  -3  14         27.72         25.38         3.64 o                         
  -1  -3  14         19.54         16.66         9.08 o                         
   0  -3  14        206.56        214.47        11.11 o                         
   1  -3  14         66.32         65.64         3.85 o                         
   2  -3  14        135.55        145.95         5.16 o                         
   3  -3  14          0.75          1.42         3.62 o                         
  -4  -2  14         20.16         18.33         5.63 o                         
  -3  -2  14          3.65          6.43         2.38 o                         
  -2  -2  14         19.61         17.17         4.01 o                         
  -1  -2  14          0.25         -1.07         2.12 o                         
   0  -2  14         58.44         50.23        10.07 o                         
   1  -2  14          0.92         -3.63         2.42 o                         
   2  -2  14          6.68          9.56         2.80 o                         
   3  -2  14         14.50         23.61         3.44 o                         
   4  -2  14          9.08         28.39         4.59 o                         
  -4  -1  14         34.69         29.08         7.05 o                         
  -3  -1  14         40.69         36.19         6.32 o                         
  -2  -1  14         55.31         48.36         4.50 o                         
  -1  -1  14         46.79         52.42         5.56 o                         
   0  -1  14         58.27         55.17         5.64 o                         
   1  -1  14         69.82         71.37         4.42 o                         
   2  -1  14         38.14         47.97         4.94 o                         
   3  -1  14          1.23         -0.81         3.11 o                         
   4  -1  14          0.81         -1.74        11.46 o                         
  -4   0  14         43.79         45.65         6.66 o                         
  -3   0  14          8.85         11.29         3.14 o                         
  -2   0  14        312.93        326.90         6.43 o                         
  -1   0  14          0.33          0.04         2.13 o                         
   0   0  14         34.99         50.27         3.42 o                         
   1   0  14        102.25         92.23         7.90 o                         
   2   0  14         86.64         87.67         4.79 o                         
   3   0  14          5.28          6.44         4.55 o                         
   4   0  14         59.31         89.43         6.14 o                         
  -4   1  14         72.69         77.74        11.17 o                         
  -3   1  14        485.88        537.24         8.91 o                         
  -2   1  14        357.69        382.20         6.96 o                         
  -1   1  14        122.63        123.37         5.24 o                         
   0   1  14          1.12         -0.99         1.89 o                         
   1   1  14         14.89          8.72         4.69 o                         
   2   1  14        163.25        149.68         9.49 o                         
   3   1  14          0.59          5.08         3.55 o                         
   4   1  14          3.61          4.87         5.73 o                         
  -4   2  14         14.97         11.80         6.46 o                         
  -3   2  14         38.48         36.57         3.00 o                         
  -2   2  14          0.47          1.40         2.15 o                         
  -1   2  14         12.01          9.46         2.21 o                         
   0   2  14          0.64         -0.94         2.05 o                         
   1   2  14          4.80          4.86         4.17 o                         
   2   2  14          0.72          1.31         4.04 o                         
   3   2  14         13.87         11.55         5.55 o                         
   4   2  14         11.78          6.05         5.00 o                         
  -4   3  14          2.09          3.70         3.14 o                         
  -3   3  14          7.49         10.69         2.56 o                         
  -2   3  14          0.38         -0.56         2.24 o                         
  -1   3  14         25.97         21.43         2.43 o                         
   0   3  14         68.24         66.91         6.77 o                         
   1   3  14         67.46         49.37         8.33 o                         
   2   3  14         52.50         50.65        14.06 o                         
   3   3  14          1.85         -6.08         4.59 o                         
  -3   4  14          6.22          6.29         3.20 o                         
  -2   4  14        212.45        219.92         5.98 o                         
  -1   4  14         18.09         14.92         2.52 o                         
   0   4  14         34.21         30.81         3.91 o                         
   1   4  14          0.05         -5.03         4.17 o                         
   2   4  14        117.10        117.84         9.59 o                         
   3   4  14         35.07         39.86        14.06 o                         
  -3   5  14         39.10         46.45         5.34 o                         
  -2   5  14         50.71         53.98         4.50 o                         
  -1   5  14          4.90          3.32         2.85 o                         
   0   5  14         12.49         11.05         3.36 o                         
   1   5  14         12.09          8.21         4.89 o                         
   2   5  14          7.42          3.25         7.81 o                         
   3   5  14        167.34        186.64        13.37 o                         
  -2   6  14          2.83          4.75         3.03 o                         
  -1   6  14          2.06         -2.38         2.85 o                         
   0   6  14         24.62         28.52         7.12 o                         
   1   6  14         80.08         77.60         6.92 o                         
   2   6  14         10.74          9.23        11.11 o                         
  -2   7  14         52.89        114.56        17.01 o                         
  -1   7  14         65.10         83.08         6.49 o                         
   0   7  14         41.46         22.91         8.33 o                         
   1   7  14          2.19          0.57         4.06 o                         
  -2  -6  15         11.00          8.68         6.25 o                         
  -1  -6  15          3.70          3.05         5.21 o                         
   0  -6  15          0.67          0.97         7.46 o                         
   1  -6  15         20.89         19.76         3.85 o                         
  -2  -5  15          5.18         -3.27         5.21 o                         
  -1  -5  15         48.32         56.44         7.19 o                         
   0  -5  15          0.32          6.37         4.56 o                         
   1  -5  15         33.01         21.14         5.07 o                         
   2  -5  15         21.39         19.19         3.26 o                         
  -3  -4  15          0.25         -8.12        10.94 o                         
  -2  -4  15         35.87         32.68         6.52 o                         
  -1  -4  15         19.86         31.49         6.29 o                         
   0  -4  15         34.31         28.27        10.41 o                         
   1  -4  15        306.48        311.11         9.80 o                         
   2  -4  15         70.64         57.78         4.81 o                         
   3  -4  15          9.66         15.85         3.37 o                         
  -3  -3  15          2.19         -4.41         3.09 o                         
  -2  -3  15          0.01         -0.43         3.16 o                         
  -1  -3  15         79.15         98.99        10.94 o                         
   0  -3  15         20.76         20.37         9.03 o                         
   1  -3  15        872.20        850.15        20.16 o                         
   2  -3  15         10.05          7.05         4.47 o                         
   3  -3  15          5.52          3.00         3.42 o                         
  -3  -2  15        177.95        190.27         6.83 o                         
  -2  -2  15          2.40          4.24         4.33 o                         
  -1  -2  15          8.49          6.01         3.06 o                         
   0  -2  15         62.80         60.71         7.03 o                         
   1  -2  15         83.62         81.47         6.21 o                         
   2  -2  15          1.50          1.09         2.64 o                         
   3  -2  15         23.79         32.42         5.03 o                         
  -3  -1  15         35.36         39.42         7.17 o                         
  -2  -1  15        117.64        124.49         4.49 o                         
  -1  -1  15          6.25          5.98         4.26 o                         
   0  -1  15          4.89          2.02         2.09 o                         
   1  -1  15         61.00         48.19         7.79 o                         
   2  -1  15          1.08         21.52         7.29 o                         
   3  -1  15          0.99          0.67         5.38 o                         
  -4   0  15         10.60          5.54         3.66 o                         
  -3   0  15         81.77         94.19         6.55 o                         
  -2   0  15        187.55        202.48         5.41 o                         
  -1   0  15        122.08        136.30         5.09 o                         
   0   0  15          0.12          3.92         2.13 o                         
   1   0  15          6.82          3.51         3.31 o                         
   2   0  15         67.90         55.08        12.84 o                         
   3   0  15         41.08         41.20        14.93 o                         
  -4   1  15         69.83         86.09         7.64 o                         
  -3   1  15        134.45        148.01        10.26 o                         
  -2   1  15          4.18          3.96         2.36 o                         
  -1   1  15         15.41         17.42         2.62 o                         
   0   1  15         68.04         57.84         5.27 o                         
   1   1  15         72.88         71.39         8.03 o                         
   2   1  15        114.34        113.34         9.17 o                         
   3   1  15          3.60         10.88         6.42 o                         
  -3   2  15         55.36         68.53         6.92 o                         
  -2   2  15          1.29          0.74         2.26 o                         
  -1   2  15         88.75         77.95         3.71 o                         
   0   2  15         82.14         64.55         6.80 o                         
   1   2  15         75.04         61.05        14.23 o                         
   2   2  15          0.04          0.71         5.90 o                         
   3   2  15          6.40          7.01         7.29 o                         
  -3   3  15          0.02         -2.33         2.75 o                         
  -2   3  15         11.12         10.20         2.67 o                         
  -1   3  15          0.70         -3.08         2.05 o                         
   0   3  15          4.68          5.09         3.36 o                         
   1   3  15          7.78         10.07         4.91 o                         
   2   3  15          4.77          3.34         4.89 o                         
   3   3  15          0.00         -7.25         4.84 o                         
  -3   4  15         40.55         43.94         3.94 o                         
  -2   4  15          7.72         10.51         2.68 o                         
  -1   4  15         54.56         55.98         4.48 o                         
   0   4  15         43.79         36.30         6.76 o                         
   1   4  15         33.27         27.41         5.88 o                         
   2   4  15         18.41         14.02        14.23 o                         
  -2   5  15         53.29         77.18         8.48 o                         
  -1   5  15         28.00         24.22         3.74 o                         
   0   5  15         10.72          7.42         3.54 o                         
   1   5  15          0.75         -2.69         4.86 o                         
   2   5  15          3.01         -4.97         6.25 o                         
  -1   6  15         33.09         39.92         4.15 o                         
   0   6  15          1.81          2.46         3.10 o                         
   1   6  15          1.96         -1.11         4.07 o                         
  -1  -5  16         36.69         39.12         6.93 o                         
   0  -5  16          0.00          6.25         5.90 o                         
   1  -5  16        104.65         90.38         7.21 o                         
  -2  -4  16          1.48          0.01         6.60 o                         
  -1  -4  16          1.38          2.08         5.38 o                         
   0  -4  16          0.05         -5.46         4.04 o                         
   1  -4  16         21.24         16.21         4.01 o                         
   2  -4  16         81.32         76.16         7.41 o                         
  -2  -3  16         28.70         23.37         3.65 o                         
  -1  -3  16          1.15          1.68         2.80 o                         
   0  -3  16         22.74         16.32         6.25 o                         
   1  -3  16         14.79          7.90         3.78 o                         
   2  -3  16          7.68          2.71         4.11 o                         
  -3  -2  16        122.97        136.05         9.08 o                         
  -2  -2  16         11.47         11.85         3.36 o                         
  -1  -2  16         17.08         21.09         3.74 o                         
   0  -2  16         33.91         35.71         5.67 o                         
   1  -2  16          9.57          6.12         3.62 o                         
   2  -2  16          0.29         -2.18         3.25 o                         
  -3  -1  16        261.55        286.27         6.87 o                         
  -2  -1  16         92.01        105.12         4.68 o                         
  -1  -1  16         24.37         26.27         6.81 o                         
   0  -1  16          0.00         -0.52         3.37 o                         
   1  -1  16        122.94        119.84         7.26 o                         
   2  -1  16          0.92          5.33        12.84 o                         
   3  -1  16          4.66         -2.08         5.90 o                         
  -3   0  16          0.67         -1.41         4.56 o                         
  -2   0  16         75.66         86.24         6.16 o                         
  -1   0  16         14.43         11.37         4.32 o                         
   0   0  16          8.64         16.24         4.42 o                         
   1   0  16          0.52          0.13         3.41 o                         
   2   0  16          6.46         -2.86         4.59 o                         
   3   0  16          0.14         -6.37         4.25 o                         
  -3   1  16         30.52         23.92         3.70 o                         
  -2   1  16         11.52          7.60         4.37 o                         
  -1   1  16          1.22         -0.11         2.18 o                         
   0   1  16         63.65         63.08         6.23 o                         
   1   1  16          7.71          5.63         5.03 o                         
   2   1  16          0.42         -4.64         4.64 o                         
   3   1  16         23.90         10.76         6.94 o                         
  -3   2  16         69.23         77.38         4.48 o                         
  -2   2  16          3.60          0.81         2.51 o                         
  -1   2  16         29.85         28.98         2.86 o                         
   0   2  16          8.69          6.16         3.72 o                         
   1   2  16         85.35         70.32        15.80 o                         
   2   2  16          9.23         10.12        10.41 o                         
  -2   3  16          3.10          0.47         2.62 o                         
  -1   3  16         20.67         13.13         3.22 o                         
   0   3  16          2.08          1.30         3.99 o                         
   1   3  16         18.05         17.79         9.89 o                         
   2   3  16        108.82        115.00        10.17 o                         
  -2   4  16          3.91          1.77         2.69 o                         
  -1   4  16         33.27         41.02         4.18 o                         
   0   4  16         56.17         61.12         4.40 o                         
   1   4  16          2.20         -2.07         5.03 o                         
  -1   5  16         70.34         73.90         8.68 o                         
   0   5  16         23.66         25.51         6.99 o                         
   1   5  16          1.80         -7.64         6.94 o                         
   0  -4  17         87.64         83.32        10.76 o                         
  -1  -3  17          4.86          1.76         3.27 o                         
   0  -3  17         84.57         62.90         9.18 o                         
   1  -3  17         21.52          7.42         3.93 o                         
  -2  -2  17         71.02         79.20         5.34 o                         
  -1  -2  17          0.05          0.13         3.91 o                         
   0  -2  17          0.02          0.77         4.34 o                         
   1  -2  17         76.78         55.96         7.43 o                         
  -2  -1  17          0.29         -2.03         2.59 o                         
  -1  -1  17          6.58         11.46         6.25 o                         
   0  -1  17         48.67         35.91         4.86 o                         
   1  -1  17         21.85         16.29         4.34 o                         
   2  -1  17          0.03          1.39         4.86 o                         
  -2   0  17          4.56          5.21         2.88 o                         
  -1   0  17         49.31         41.23         7.12 o                         
   0   0  17        125.34        106.02        11.75 o                         
   1   0  17          2.26         -1.66         3.51 o                         
   2   0  17          0.77         -4.86         7.29 o                         
  -2   1  17          3.94          4.03         2.70 o                         
  -1   1  17          0.18         -4.77         3.18 o                         
   0   1  17         39.31         41.49         6.34 o                         
   1   1  17          0.01         -2.59         3.62 o                         
   2   1  17         22.65          2.08         7.64 o                         
  -2   2  17         67.07         83.58         7.19 o                         
  -1   2  17         81.70         73.96         4.96 o                         
   0   2  17         34.80         35.97         5.73 o                         
   1   2  17          0.09         -3.47         6.94 o                         
  -1   3  17          0.04         -4.18         2.79 o                         
   0   3  17          1.12          3.93         3.98 o                         
   1   3  17          0.08         -0.10         5.27 o                         
   0  -1  18          1.21         -2.08         5.90 o                         
   0   0  18          8.08         -2.17         6.42 o                         
                                                                                
